# Supplementary material for: 2-Methoxyestradiol protects against pressure overload-induced left ventricular hypertrophy
Source: Sci Rep. 2018 Feb 9;8:2780. doi: 10.1038/s41598-018-20613-9 (PMC5807528; doi:10.1038/s41598-018-20613-9)
Supplement: Supplementary file 2 — Supplementary Tables [file 41598_2018_20613_MOESM2_ESM.xlsx]

## Sheet: Data Summary
			2-Methoxyestradiol protects against pressure overload-induced left ventricular hypertrophy
			Zaid H. Maayah, Jody Levasseur, Ramanaguru Siva Piragasam, Ghada Abdelhamid, Jason R. B. Dyck, Richard P. Fahlman, Arno G. Siraki and Ayman O.S. El-Kadi
			Supplemental Data
		Supplimental Table 1:	Raw proteomic data for Control and AAC groups.
		Supplimental Table 2:	Raw proteomic data for AAC and AAC+2ME groups
		Supplimental Table 3:	Corrected data and statistical comparisons for Control and AAC groups.
		Supplimental Table 4:	Corrected data and statistical comparisons for AAC and AAC+2ME groups.
Summary of EL4 Dataset
Total # of Proteins Identified	583
# Proteins P<0.05	59
Control Vs AAC	29
AAC vs 2ME+ACC	30

## Sheet: Supplemental Table 1
SUPPLEMENTAL TABLE 1 - Raw Data for Control and AAC groups.
Color Legend for Data
Proteins identified with measurable EICs in PD 1.4 (≥1 Sample)
Accession	Description	ΣCoverage	Σ# Proteins	Σ# Unique Peptides	Σ# Peptides	Σ# PSMs	Control 1	Control 2	Control 3	Control 4	AAC 1	AAC 2	AAC 3	AAC 4	Score A3	Coverage A3	# Peptides A3	# PSM A3	Score B3	Coverage B3	# Peptides B3	# PSM B3	Score C3	Coverage C3	# Peptides C3	# PSM C3	Score D3	Coverage D3	# Peptides D3	# PSM D3	Score E3	Coverage E3	# Peptides E3	# PSM E3	Score F3	Coverage F3	# Peptides F3	# PSM F3	Score G3	Coverage G3	# Peptides G3	# PSM G3	Score H3	Coverage H3	# Peptides H3	# PSM H3	# AAs	MW [kDa]	calc. pI
P07632	Superoxide dismutase [Cu-Zn] OS=Rattus norvegicus GN=Sod1 PE=1 SV=2 - [SODC_RAT]	92.21	1	13	13	127	4.03476e+08	756901460	1.12656e+09	1.26218e+09	6.8319e+08	9.76406e+08	2.57014e+08	5.65354e+08	34.1201	62.34	10	11	35.4618	50	7	10	54.5665	50	8	17	45.6447	85.71	12	14	96.2605	86.36	10	29	41.4985	82.47	8	13	59.1614	56.49	8	19	46.9299	56.49	8	14	154	15.9018	6.354
P97541	Heat shock protein beta-6 OS=Rattus norvegicus GN=Hspb6 PE=1 SV=1 - [HSPB6_RAT]	91.98	1	11	11	250	2.48095e+08	2.65782e+08	1.14148e+09	5.16755e+08	6.80322e+08	9.25428e+08	4.16507e+08	464315056	46.3458	84.57	8	12	103.604	91.36	10	30	120.468	91.98	11	34	98.3457	91.36	10	29	172.078	91.36	10	50	52.3675	75.93	9	16	116.711	91.36	10	35	158.33	91.36	10	44	162	17.4941	6.52197
P07483	Fatty acid-binding protein, heart OS=Rattus norvegicus GN=Fabp3 PE=1 SV=2 - [FABPH_RAT]	90.98	1	19	19	803	1.54382e+09	7.78351e+09	1.14511e+10	1.53882e+08	1.69684e+10	1.37594e+10	6.21957e+09	6.19689e+09	47.7488	58.65	9	16	223.141	87.97	17	79	328.887	87.97	16	112	38.3907	54.14	7	15	1125.74	87.97	17	380	179.74	74.44	13	66	238.114	70.68	14	89	119.066	67.67	10	46	133	14.7656	6.32861
P48500	Triosephosphate isomerase OS=Rattus norvegicus GN=Tpi1 PE=1 SV=2 - [TPIS_RAT]	90.76	1	19	19	699	1.27796e+09	2.31712e+09	3.21837e+09	2.67678e+09	2.21995e+09	3.70266e+09	1.87114e+09	1.26387e+09	180.424	89.96	17	55	217.52	87.55	17	65	277.288	85.94	17	88	323.276	77.91	15	99	322.904	78.31	16	100	329.561	82.73	16	102	281.587	83.53	17	86	335.982	83.13	16	104	249	26.8318	7.23975
P01946	Hemoglobin subunit alpha-1/2 OS=Rattus norvegicus GN=Hba1 PE=1 SV=3 - [HBA_RAT]	90.14	1	13	13	537	4.43044e+09	2.23733e+10	2.71436e+10	1.87998e+08	2.66967e+10	2.16848e+10	1.22215e+10	1.02225e+10	49.7151	78.17	7	15	177.439	84.51	10	57	252.147	84.51	11	80	76.644	49.3	5	24	496.344	84.51	11	155	155.528	78.17	10	50	293.528	58.45	7	100	176.687	78.17	8	56	142	15.3188	7.97217
P02091	Hemoglobin subunit beta-1 OS=Rattus norvegicus GN=Hbb PE=1 SV=3 - [HBB1_RAT]	89.8	1	6	22	929	7.26396e+09	2.7673e+10	3.63032e+10	4.48776e+08	3.58342e+10	31886482582	1.55307e+10	1.52684e+10	116.952	89.8	15	43	328.076	89.8	19	111	410.127	89.8	20	133	96.368	69.39	8	32	850.248	89.8	20	259	252.536	89.8	18	87	460.997	89.8	18	165	280.025	89.8	20	99	147	15.9692	8.07471
Q9QZ76	Myoglobin OS=Rattus norvegicus GN=Mb PE=1 SV=3 - [MYG_RAT]	88.96	1	32	32	2294	1.36389e+10	2.73377e+10	3.67949e+10	11678335041	2.32463e+10	3.43417e+10	1.9335e+10	1.54054e+10	431.904	88.96	24	144	711.032	88.96	27	214	922.491	88.96	30	278	813.279	88.96	28	255	1880.63	88.96	29	563	556.212	88.96	25	170	1364.17	88.96	24	452	662.247	88.96	24	218	154	17.146	8.104
P04797	Glyceraldehyde-3-phosphate dehydrogenase OS=Rattus norvegicus GN=Gapdh PE=1 SV=3 - [G3P_RAT]	88.89	1	26	26	4702	7028634517	6.82022e+09	6.97793e+09	7.59748e+09	7.96795e+09	8.8096e+09	5127041430	9.97501e+09	1054.97	79.58	18	422	1100.2	79.88	20	460	1383.88	79.58	20	617	1307.94	79.88	20	584	1471.28	81.68	20	690	1106.89	71.17	19	549	1252.9	87.09	22	707	1350.09	84.68	21	673	333	35.8052	8.03076
P04642	L-lactate dehydrogenase A chain OS=Rattus norvegicus GN=Ldha PE=1 SV=1 - [LDHA_RAT]	88.25	1	26	29	700	3.84395e+09	3.79563e+09	3.99653e+09	3.22429e+09	5204269885	5566750002	2.60594e+09	6.01386e+09	212.961	80.72	22	72	260.148	82.83	23	90	305.654	80.72	22	103	318.864	76.51	22	108	293.951	78.92	23	100	253.248	75	22	81	179.446	68.98	20	63	245.782	81.93	24	83	332	36.4273	8.26514
O88767	Protein deglycase DJ-1 OS=Rattus norvegicus GN=Park7 PE=1 SV=1 - [PARK7_RAT]	87.3	1	17	17	282	3.25453e+08	3.90994e+08	8.17933e+08	1.60479e+09	1159248044	6.72845e+08	4.04205e+08	5.36355e+08	99.0232	87.3	13	30	86.3104	87.3	13	25	119.639	87.3	13	35	119.26	83.07	13	36	172.746	87.3	15	54	72.1679	82.54	11	22	128.596	82.54	12	43	122.483	75.13	10	37	189	19.9614	6.771
P16617	Phosphoglycerate kinase 1 OS=Rattus norvegicus GN=Pgk1 PE=1 SV=2 - [PGK1_RAT]	86.57	1	31	32	585	3328478082	2.54868e+09	2510527902	1.74989e+09	2.40445e+09	3.45324e+09	3.03678e+09	2.82364e+09	222.679	67.63	20	68	237.541	78.42	21	82	198.594	74.82	19	62	217.863	59.47	15	67	224.237	68.82	18	74	202.034	69.78	19	65	238.748	80.82	26	83	240.063	76.02	20	84	417	44.51	7.89893
P05065	Fructose-bisphosphate aldolase A OS=Rattus norvegicus GN=Aldoa PE=1 SV=2 - [ALDOA_RAT]	84.89	1	31	33	1582	3.53109e+09	2.72313e+09	2.43248e+09	3.21905e+09	3257785976	3.2592e+09	2.10711e+09	1.66064e+09	565.879	76.92	21	192	619.825	81.87	27	238	589.694	82.97	28	225	555.937	79.12	24	201	456.87	77.2	23	166	691.212	79.4	23	260	358.836	84.62	28	141	426.114	84.34	28	159	364	39.3273	8.08936
P36972	Adenine phosphoribosyltransferase OS=Rattus norvegicus GN=Aprt PE=1 SV=1 - [APT_RAT]	83.89	1	12	12	171	2.42734e+08	1.21413e+08	3.50577e+08	6.52647e+08	5.52967e+08	3.23579e+08	1.90831e+08	1.97789e+08	43.1257	56.11	7	14	55.4169	65	9	18	62.9606	61.67	9	20	71.2041	67.22	9	22	89.7847	76.11	10	29	59.8966	66.11	9	19	57.5676	53.33	7	19	89.5148	80.56	11	30	180	19.5334	6.56592
O88989	Malate dehydrogenase, cytoplasmic OS=Rattus norvegicus GN=Mdh1 PE=1 SV=3 - [MDHC_RAT]	83.53	1	23	23	1707	4.51399e+09	5.52354e+09	4.55842e+09	3792773877	4.48987e+09	5.14673e+09	2.12201e+09	6.26232e+09	464.572	43.71	14	170	627.332	58.08	15	261	671.799	59.58	15	272	711.23	62.28	17	260	541.721	58.08	15	203	455.447	45.81	14	164	439.426	67.96	19	153	586.467	64.37	18	224	334	36.46	6.58057
O70351	3-hydroxyacyl-CoA dehydrogenase type-2 OS=Rattus norvegicus GN=Hsd17b10 PE=1 SV=3 - [HCD2_RAT]	83.52	1	19	19	463	2.2467e+08	2.84656e+08	4.83578e+08	3.38731e+08	1.83092e+08	3.37275e+08	1.25177e+08	1.03689e+08	188.31	80.46	16	65	126.487	70.11	13	47	216.913	83.52	17	92	174.99	82.76	15	65	154.474	67.82	13	59	143.098	83.52	17	51	82.3332	66.67	10	31	131.625	70.88	12	53	261	27.2286	8.77783
P02770	Serum albumin OS=Rattus norvegicus GN=Alb PE=1 SV=2 - [ALBU_RAT]	82.73	1	54	54	3668	1.05861e+10	1.08543e+10	1.0521e+10	1.45308e+10	1.08751e+10	1.13479e+10	5.98925e+09	8.22217e+09	1288.22	72.86	47	406	1280.86	78.45	48	405	1534.86	76.15	43	498	1558.36	80.76	48	508	1322.87	66.28	39	410	1495.72	68.59	42	473	1417.06	68.75	42	450	1653.09	77.96	44	518	608	68.6861	6.48096
P31399	ATP synthase subunit d, mitochondrial OS=Rattus norvegicus GN=Atp5h PE=1 SV=3 - [ATP5H_RAT]	81.37	1	15	15	166	2.12319e+08	3.8401e+08	688399471	7.86909e+08	5.93786e+08	3.43247e+08	184645725	2.34539e+08	41.8364	77.64	10	13	49.2748	72.67	12	14	117.972	81.37	14	37	76.2202	78.26	13	25	75.132	78.26	13	25	62.3203	60.25	10	18	36.3125	52.17	5	10	73.468	68.32	10	24	161	18.7516	6.59521
P23928	Alpha-crystallin B chain OS=Rattus norvegicus GN=Cryab PE=1 SV=1 - [CRYAB_RAT]	81.14	1	21	21	1867	1.26818e+09	1.45767e+09	5.42274e+09	1.95825e+09	3.3074e+09	4.95556e+09	2040685976	2.31663e+09	573.69	74.29	13	163	749.586	73.71	13	230	647.714	74.29	15	175	884.393	79.43	15	240	1259.8	77.14	16	356	324.028	76	15	106	472.113	54.29	11	155	1527.18	57.71	15	442	175	20.0763	7.32764
P04041	Glutathione peroxidase 1 OS=Rattus norvegicus GN=Gpx1 PE=1 SV=4 - [GPX1_RAT]	81.09	1	15	15	265	1.69693e+08	2.28067e+08	8.54393e+08	6.04051e+08	3.63445e+08	4.0728e+08	1.44381e+08	3.17593e+08	41.9268	60.2	7	18	58.7721	65.67	8	32	71.9717	71.64	11	29	84.6449	69.15	9	36	116.952	79.6	12	53	65.7374	70.15	10	25	60.4012	64.68	8	34	88.5992	69.15	9	38	201	22.2923	7.86963
P16290	Phosphoglycerate mutase 2 OS=Rattus norvegicus GN=Pgam2 PE=1 SV=2 - [PGAM2_RAT]	80.63	1	18	24	412	7.73294e+08	1.75616e+09	2.89628e+09	1.56794e+09	2.50963e+09	2062421855	1.49845e+09	1.37496e+09	85.3728	58.1	14	29	71.6826	62.85	15	26	142.972	72.33	20	56	168.126	75.89	19	61	157.752	72.33	20	57	159.002	71.15	18	63	134.318	71.15	18	50	189.348	79.45	20	70	253	28.7368	8.71924
P19804	Nucleoside diphosphate kinase B OS=Rattus norvegicus GN=Nme2 PE=1 SV=1 - [NDKB_RAT]	80.26	1	13	13	301	6.36932e+08	986659470	1119796890	1.37496e+09	1.59765e+09	1191671502	4.61167e+08	1.14466e+09	43.7737	68.42	8	14	69.411	62.5	8	22	128.995	78.29	11	42	97.3459	80.26	11	39	189.987	78.29	11	68	94.8468	78.29	10	32	131.011	69.08	9	45	118.592	69.08	10	39	152	17.2719	7.44482
P11517	Hemoglobin subunit beta-2 OS=Rattus norvegicus PE=1 SV=2 - [HBB2_RAT]	79.59	1	2	18	433	5262324708	2.02411e+10	2.66392e+10	2.94304e+08	2.62795e+10	2.48135e+10	1.03829e+10	1.20479e+10	68.4632	79.59	13	27	125.586	79.59	17	46	158.254	79.59	18	60	49.0426	59.18	7	20	294.493	79.59	17	112		0			218.091	79.59	15	86	108.52	79.59	16	44	147	15.9723	8.79248
P10719	ATP synthase subunit beta, mitochondrial OS=Rattus norvegicus GN=Atp5b PE=1 SV=2 - [ATPB_RAT]	78.64	1	30	30	1719	2895789730	4.66643e+09	2.98011e+09	3128553191	3.04132e+09	2.68978e+09	2.56844e+09	2.27408e+09	750.706	71.83	26	229	1007.7	78.64	29	322	806.614	77.88	28	267	565.054	78.64	27	179	615.123	71.83	28	191	439.044	67.3	24	138	505.918	71.83	26	162	723.379	75.24	26	231	529	56.3185	5.33838
P13221	Aspartate aminotransferase, cytoplasmic OS=Rattus norvegicus GN=Got1 PE=1 SV=3 - [AATC_RAT]	78.45	1	28	28	721	2837587247	1.47459e+09	2.43476e+09	2.65008e+09	3.27238e+09	3.74817e+09	3.45372e+09	2906868972	230.515	59.08	21	75	298.515	55.93	20	97	290.666	64.16	24	92	245.059	57.63	21	78	349.637	61.5	23	115	257.001	63.44	21	81	286.384	59.56	24	94	277.593	56.9	22	89	413	46.3995	7.21045
Q68FU3	Electron transfer flavoprotein subunit beta OS=Rattus norvegicus GN=Etfb PE=2 SV=3 - [ETFB_RAT]	78.04	1	19	19	361	9.66675e+08	2.12796e+09	3.32969e+09	1.98291e+09	2.63765e+09	2.11556e+09	1.0341e+09	1.2011e+09	110.619	71.37	16	35	98.0596	65.88	15	31	136.942	76.86	17	44	172.629	73.33	17	55	164.066	70.2	15	52	148.531	70.2	15	47	117.581	76.86	17	43	163.405	74.9	17	54	255	27.6701	7.75244
P13437	3-ketoacyl-CoA thiolase, mitochondrial OS=Rattus norvegicus GN=Acaa2 PE=2 SV=1 - [THIM_RAT]	77.58	1	27	27	804	2.18373e+09	1.63488e+09	1.24757e+09	9.51383e+08	7.76651e+08	2.07342e+09	1.46236e+09	1.25614e+09	405.024	75.82	25	127	314.022	63.73	22	99	281.422	61.96	21	91	278.412	68.51	21	89	335.51	63.98	21	99	335.622	63.48	21	103	356.828	63.98	22	107	283.832	76.07	24	89	397	41.8445	7.94287
P00507	Aspartate aminotransferase, mitochondrial OS=Rattus norvegicus GN=Got2 PE=1 SV=2 - [AATM_RAT]	77.44	1	34	34	1113	7.23717e+09	3.88188e+09	5487536108	4.58484e+09	3.95111e+09	4007454608	2.78409e+09	3.0533e+09	365.78	65.12	26	124	447.797	70	26	152	543.737	70.23	28	191	383.783	62.09	25	134	418.95	59.53	25	140	419.838	60.93	24	150	303.12	70	26	103	336.09	73.95	26	119	430	47.2841	8.99756
P39069	Adenylate kinase isoenzyme 1 OS=Rattus norvegicus GN=Ak1 PE=1 SV=3 - [KAD1_RAT]	77.32	1	20	20	429	6.59937e+08	4.60143e+08	9.96211e+08	1.74831e+09	1.44858e+09	1.1788e+09	6.87307e+08	5.96864e+08	119.615	60.82	11	34	153.992	69.07	15	46	233.337	73.2	17	67	159.395	72.68	15	45	220.836	64.43	12	62	171.294	64.95	14	52	173.676	68.56	14	53	242.342	69.07	16	70	194	21.5702	7.89893
P63039	60 kDa heat shock protein, mitochondrial OS=Rattus norvegicus GN=Hspd1 PE=1 SV=1 - [CH60_RAT]	77.31	1	39	39	2145	6.2331e+08	1.65473e+09	8.60109e+08	1.2968e+09	8.79725e+08	8.06119e+08	8.87527e+08	1.22943e+09	519.052	55.67	26	167	1018.26	72.43	33	316	1066.02	61.61	28	335	1351.71	66.84	31	417	825.827	62.48	29	234	508.786	56.89	29	155	575.709	58.29	26	192	995.921	73.12	33	329	573	60.9174	6.17627
Q6P9T8	Tubulin beta-4B chain OS=Rattus norvegicus GN=Tubb4b PE=1 SV=1 - [TBB4B_RAT]	77.3	1	4	26	446	4.45373e+08	7.47476e+08	593413327	7.67366e+08	6.80002e+08	5.27312e+08	8.25987e+08	6.91251e+08	114.208	49.44	18	41	190.014	61.12	21	62	119.734	49.89	19	38	122.538	47.64	17	43	206.196	57.75	20	65	124.387	61.12	19	41	198.407	77.08	25	72	242.069	75.96	24	84	445	49.769	4.89404
P56574	Isocitrate dehydrogenase [NADP], mitochondrial OS=Rattus norvegicus GN=Idh2 PE=1 SV=2 - [IDHP_RAT]	77.21	1	32	34	2474	8.53347e+09	8992769850	7091209699	4689948011	6.23603e+09	8.43775e+09	4.37911e+09	5.95715e+09	704.217	57.52	26	245	1280.34	70.13	29	456	946.147	71.46	28	368	656.324	58.63	26	230	727.2	64.38	28	252	685.729	63.05	29	257	896.4	63.05	30	332	850.321	61.5	26	334	452	50.9349	8.68994
P69897	Tubulin beta-5 chain OS=Rattus norvegicus GN=Tubb5 PE=1 SV=1 - [TBB5_RAT]	76.8	1	4	25	354	4.26653e+08	3.98095e+08	5.48929e+08	7.46658e+08	650183769	4.40361e+08	746067720	6.56633e+08	88.4038	42.12	15	32	155.698	59.46	19	51	96.2714	48.2	17	30	95.3239	46.17	16	33	181.076	63.29	20	55	96.7504	53.6	17	32	151.829	69.37	22	56	186.393	68.24	21	65	444	49.639	4.89404
P00564	Creatine kinase M-type OS=Rattus norvegicus GN=Ckm PE=1 SV=2 - [KCRM_RAT]	76.38	1	33	33	2338	5116376098	7.23734e+09	7.14856e+09	3.22003e+09	4552345013	5.52471e+09	6.66144e+09	5.59713e+09	658.227	68.24	24	214	793.828	66.93	20	245	923.22	66.14	21	303	870.49	70.34	22	277	1153.18	57.48	23	355	1022.83	57.48	23	321	936.575	72.97	26	309	998.69	69.82	25	314	381	43.0178	7.06396
P04764	Alpha-enolase OS=Rattus norvegicus GN=Eno1 PE=1 SV=4 - [ENOA_RAT]	76.27	1	22	28	1315	9.8481e+08	1676504192	1.41187e+09	1.52779e+09	1.73062e+09	1.37987e+09	3.39093e+09	2.37143e+09	209.601	59.22	18	65	422.898	73.96	24	145	480.957	67.28	19	162	414.709	67.28	20	141	365.271	61.75	18	128	240.81	64.06	19	79	611.778	63.59	20	207	1149.21	74.42	27	388	434	47.0982	6.56592
P62260	14-3-3 protein epsilon OS=Rattus norvegicus GN=Ywhae PE=1 SV=1 - [1433E_RAT]	76.08	1	17	20	163	3.61601e+08	3.99975e+08	3.64308e+08	5.0135e+08	7.91009e+08	4.62313e+08	1.34796e+08	2.84345e+08	35.0578	31.37	8	12	53.4816	42.35	11	18	83.1225	42.35	13	26	86.4943	59.22	14	27	72.8175	46.67	12	22	46.4341	44.31	10	17	55.3457	32.94	7	16	82.558	43.92	11	25	255	29.1554	4.7417
P11980	Pyruvate kinase PKM OS=Rattus norvegicus GN=Pkm PE=1 SV=3 - [KPYM_RAT]	75.89	1	40	40	1065	7.77428e+08	1891576625	1.51556e+09	1.81517e+09	1.16237e+09	1.81183e+09	1.7332e+09	1.85823e+09	273.627	60.45	29	89	356.085	58.57	27	116	357.611	64.22	29	116	537.106	57.82	29	171	511.532	64.6	32	159	338.732	64.22	30	106	379.392	62.9	30	121	587.712	67.04	35	187	531	57.7809	7.06396
Q02253	Methylmalonate-semialdehyde dehydrogenase [acylating], mitochondrial OS=Rattus norvegicus GN=Aldh6a1 PE=1 SV=1 - [MMSA_RAT]	75.51	1	34	34	571	8.86646e+08	1.79499e+09	1.81162e+09	1.30045e+09	7.40566e+08	1.57054e+09	1.69214e+09	1.36735e+09	144.819	58.69	22	52	228.194	64.67	27	82	170.448	63.93	25	63	263.787	63.36	23	96	215.322	53.46	21	72	168.112	68.41	23	58	183.551	65.98	28	69	223.992	60.75	26	79	535	57.7706	8.22119
P42123	L-lactate dehydrogenase B chain OS=Rattus norvegicus GN=Ldhb PE=1 SV=2 - [LDHB_RAT]	75.45	1	28	32	3281	5.6357e+09	8.24656e+09	7.22506e+09	8.76631e+09	9.07642e+09	8.61293e+09	4.98138e+09	1.05238e+10	660.544	71.56	25	221	1012.77	72.46	26	336	1234.77	70.96	26	394	1270.42	69.46	27	412	1398.82	70.06	28	461	1122.88	70.06	27	375	1185.04	70.06	26	453	1713.96	70.96	29	629	334	36.5891	6.04932
P15651	Short-chain specific acyl-CoA dehydrogenase, mitochondrial OS=Rattus norvegicus GN=Acads PE=1 SV=2 - [ACADS_RAT]	75.24	1	22	22	175	5.00646e+08	2.3117e+08	3.12047e+08	3.85544e+08	4.386e+08	5.25075e+08	5.54758e+08	431681746	65.8342	46.84	11	19	58.3052	52.91	12	22	52.7101	40.78	11	17	68.633	45.87	12	23	42.2474	43.45	10	12	53.0833	42.23	10	16	105.343	58.25	16	33	110.786	59.47	16	33	412	44.737	8.27979
P70623	Fatty acid-binding protein, adipocyte OS=Rattus norvegicus GN=Fabp4 PE=1 SV=3 - [FABP4_RAT]	75	1	10	11	159	1.16906e+08	6.54327e+08	8.91808e+08	0	1.38669e+09	1.022e+09	512057093	5.94008e+08	17.3723	26.52	4	6	47.6755	72.73	9	16	55.5918	56.82	8	19		0			143.448	75	11	47	60.2025	73.48	9	20	104.098	73.48	10	35	49.0112	73.48	9	16	132	14.6986	7.94287
P01835	Ig kappa chain C region, B allele OS=Rattus norvegicus PE=1 SV=1 - [KACB_RAT]	73.58	1	4	5	27	8.07717e+07	3.88584e+07	2.07473e+08	1.5671e+08	1.48456e+08	1.40242e+08	58381155	4.6947e+07	6.54303	44.34	2	2		0				0				0			20.5981	60.38	4	9	20.4629	72.64	4	6		0			11.6672	44.34	2	4	106	11.5935	5.16064
P31044	Phosphatidylethanolamine-binding protein 1 OS=Rattus norvegicus GN=Pebp1 PE=1 SV=3 - [PEBP1_RAT]	73.26	1	13	13	194	3.95355e+08	4.31164e+08	7.14298e+08	1.5212e+09	1156733966	7.05086e+08	4.58783e+08	4.85271e+08	49.6072	56.68	8	13	57.9452	67.91	9	19	91.7325	72.19	10	25	97.9271	73.26	12	27	129.533	64.71	10	35	82.174	67.91	8	21	88.3409	56.15	8	24	103.816	72.73	11	30	187	20.7884	5.79541
P08010	Glutathione S-transferase Mu 2 OS=Rattus norvegicus GN=Gstm2 PE=1 SV=2 - [GSTM2_RAT]	72.48	1	14	19	265	5.58042e+08	6.93003e+08	9.83795e+08	9.93196e+08	5.57113e+08	9.8264e+08	4.45619e+08	4.21281e+08	82.1908	67.89	15	26	87.285	55.5	12	29	89.884	61.93	14	30	120.704	69.27	15	40	116.64	69.27	16	39	87.226	58.72	13	30	95.459	68.35	15	33	115.902	58.72	14	38	218	25.686	7.38623
Q06647	ATP synthase subunit O, mitochondrial OS=Rattus norvegicus GN=Atp5o PE=1 SV=1 - [ATPO_RAT]	72.3	1	14	14	255	5.82944e+08	8.18107e+08	1.01538e+09	1.27677e+09	9.18284e+08	4.84393e+08	3.34488e+08	4.54188e+08	81.7366	60.56	11	27	79.229	66.67	11	26	131.462	62.91	11	45	71.0257	59.15	10	24	98.531	59.15	10	35	106.472	62.91	11	34	77.9876	52.58	8	25	108.332	70.42	13	39	213	23.3828	10.0229
Q9WVK7	Hydroxyacyl-coenzyme A dehydrogenase, mitochondrial OS=Rattus norvegicus GN=Hadh PE=2 SV=1 - [HCDH_RAT]	71.02	1	15	15	603	1968316475	1.0725e+09	2.0891e+09	1.44855e+09	1253569828	1.12873e+09	3.589e+08	1.07876e+09	269.121	64.65	12	103	220.582	64.65	11	84	239.634	68.79	13	75	455.506	67.83	13	172	172.779	66.24	12	62	128.275	64.65	13	41	72.0725	29.94	6	22	125.407	66.24	10	44	314	34.4259	8.76318
P11884	Aldehyde dehydrogenase, mitochondrial OS=Rattus norvegicus GN=Aldh2 PE=1 SV=1 - [ALDH2_RAT]	70.91	1	29	29	455	7.39755e+08	9.50111e+08	1.00241e+09	1.25964e+09	1.06335e+09	9.21372e+08	1.28857e+09	9.46952e+08	132.134	48.55	19	40	214.964	55.88	22	69	155.766	65.9	24	51	149.507	54.91	21	52	156.519	58	21	52	142.405	55.88	20	47	175.498	54.34	23	61	271.311	57.42	22	83	519	56.4527	7.04932
Q9ER34	Aconitate hydratase, mitochondrial OS=Rattus norvegicus GN=Aco2 PE=1 SV=2 - [ACON_RAT]	70.9	1	62	62	4302	5.71934e+09	6.23016e+09	7.75502e+09	7.84882e+09	6808519138	3.25238e+09	2.8437e+09	4.98288e+09	1252.84	67.82	51	507	1473.73	67.18	55	655	1505.14	66.79	51	657	1410.62	67.82	55	619	1362.16	67.18	51	569	1217.74	59.62	43	482	1034.05	65.51	49	378	1102.03	61.54	50	435	780	85.38	7.82568
P13803	Electron transfer flavoprotein subunit alpha, mitochondrial OS=Rattus norvegicus GN=Etfa PE=1 SV=4 - [ETFA_RAT]	70.87	1	20	20	519	3.15154e+09	2.16149e+09	2961602220	3.35458e+09	4.04463e+09	2.45212e+09	8.49781e+08	2.37865e+09	166.174	66.07	15	50	199.652	63.06	15	58	240.321	63.06	16	76	264.953	60.06	15	83	218.049	66.07	16	64	230.64	63.06	17	69	153.85	58.26	15	47	234.118	66.07	18	72	333	34.9295	8.38232
P42930	Heat shock protein beta-1 OS=Rattus norvegicus GN=Hspb1 PE=1 SV=1 - [HSPB1_RAT]	70.87	1	15	15	162	2.59433e+08	5.73374e+08	1.18833e+09	5.19769e+08	7.38728e+08	7.04068e+08	4.51155e+08	5.12169e+08	66.3791	64.56	11	22	43.9175	56.8	9	14	63.0367	56.8	11	21	71.4375	58.74	11	22	60.285	66.5	11	19	83.4344	63.11	11	27	46.9478	53.88	10	16	67.2344	54.85	10	21	206	22.8786	6.55127
O35878	Heat shock protein beta-2 OS=Rattus norvegicus GN=Hspb2 PE=3 SV=1 - [HSPB2_RAT]	69.78	1	7	7	76	5.66741e+07	8.22959e+07	2.11667e+08	1.28777e+08	9.15675e+07	1.64524e+08	6.31908e+07	1.20531e+08	16.6138	54.4	6	6	22.7695	54.4	6	7	28.5039	54.4	6	8	33.9374	54.4	6	10	46.6022	69.78	7	15	21.0899	31.32	4	6	30.2323	44.51	5	10	43.378	54.4	6	14	182	20.3343	5.42725
P61983	14-3-3 protein gamma OS=Rattus norvegicus GN=Ywhag PE=1 SV=2 - [1433G_RAT]	68.83	1	10	17	156	2.55958e+08	358219840	3.85507e+08	3.80627e+08	7.03013e+08	3.92414e+08	1.42089e+08	2.61257e+08	35.8708	40.08	9	13	31.6924	36.03	9	10	91.527	40.89	11	27	81.2994	48.18	11	23	71.3499	40.89	10	21	39.8969	34.82	9	15	57.6342	37.65	9	16	105.38	52.23	14	31	247	28.2849	4.89404
O35244	Peroxiredoxin-6 OS=Rattus norvegicus GN=Prdx6 PE=1 SV=3 - [PRDX6_RAT]	68.75	1	19	19	262	2.57063e+08	2.4626e+08	6.68088e+08	7.54617e+08	4.70988e+08	7.61576e+08	381734270	2.84106e+08	48.8463	53.57	12	17	82.3716	53.13	10	30	72.3471	68.75	13	24	113.674	68.75	19	37	140.551	68.75	18	47	76.1097	68.75	15	25	87.1878	58.04	11	30	155.116	68.75	15	52	224	24.803	5.93506
P15650	Long-chain specific acyl-CoA dehydrogenase, mitochondrial OS=Rattus norvegicus GN=Acadl PE=1 SV=1 - [ACADL_RAT]	68.14	1	30	30	1890	4664988454	4.39485e+09	4.30342e+09	2.64922e+09	3229731991	4.65897e+09	4.58728e+09	3.95505e+09	736.607	63.72	24	257	1167.22	62.79	25	360	661.143	61.63	24	223	665.689	66.28	25	214	586.193	60.47	25	182	417.859	65.12	25	133	856.949	63.49	29	280	698.818	61.63	26	241	430	47.8424	7.73779
P01836	Ig kappa chain C region, A allele OS=Rattus norvegicus PE=1 SV=1 - [KACA_RAT]	67.92	1	3	4	28	7.12228e+07	5.12107e+07	1.33287e+08	1.39195e+08	1.83921e+08	1.47161e+08	58381155	5.81748e+07		0			11.3293	22.64	2	4	18.8955	54.72	3	8	25.0481	54.72	3	8		0				0				0				0			106	11.7246	5.16064
P15999	ATP synthase subunit alpha, mitochondrial OS=Rattus norvegicus GN=Atp5a1 PE=1 SV=2 - [ATPA_RAT]	67.63	1	36	36	1117	2.42432e+09	3.01835e+09	2.60979e+09	1.89262e+09	2.07674e+09	1.76195e+09	2.10463e+09	1.45814e+09	581.234	65.64	33	176	633.198	56.6	29	197	459.024	54.07	26	154	289.058	46.84	22	90	432.778	50.99	24	135	364.517	54.79	24	113	318.594	52.98	27	103	469.062	53.16	28	149	553	59.7166	9.18799
Q6P6R2	Dihydrolipoyl dehydrogenase, mitochondrial OS=Rattus norvegicus GN=Dld PE=1 SV=1 - [DLDH_RAT]	67.19	1	26	27	868	1.18827e+09	1521678323	1.70886e+09	1.5616e+09	1320324763	1821356487	1.83618e+09	1.33525e+09	191.872	46.95	16	61	434.531	50.88	17	130	491.754	57.96	21	156	437.462	61.49	20	134	219.592	47.94	14	63	415.209	50.88	16	124	226.159	46.76	15	70	420.299	51.28	17	130	509	54.0041	7.86963
P62963	Profilin-1 OS=Rattus norvegicus GN=Pfn1 PE=1 SV=2 - [PROF1_RAT]	67.14	1	8	8	84	4.2497e+07	2.83717e+08	4.0788e+08	3.88164e+07	5.19034e+08	416802019	1.92504e+08	1.98762e+08	11.6671	37.86	4	4	22.9074	52.14	5	8	31.4796	59.29	7	11		0			77.6322	59.29	7	26	21.3272	41.43	5	7	54.6327	59.29	7	19	26.203	59.29	7	9	140	14.9475	8.27979
P45592	Cofilin-1 OS=Rattus norvegicus GN=Cfl1 PE=1 SV=3 - [COF1_RAT]	66.87	1	9	9	74	1.44145e+08	1.81177e+08	2.19968e+08	3.28869e+08	2.49914e+08	1.84546e+08	6.93681e+07	3.26302e+08	18.9701	43.98	5	5	16.0975	35.54	4	5	41.8143	43.98	6	13	42.2843	66.87	9	12	42.878	50.6	7	12	22.1381	33.73	4	6	23.7472	43.98	6	8	46.3069	43.98	6	13	166	18.5207	8.08936
P04636	Malate dehydrogenase, mitochondrial OS=Rattus norvegicus GN=Mdh2 PE=1 SV=2 - [MDHM_RAT]	66.27	1	24	24	695	4.46882e+09	3.32623e+09	5.26334e+09	2.6911e+09	2.45601e+09	2.45256e+09	8.65659e+08	2371467393	227.594	64.2	21	70	308.34	61.54	18	97	341.099	61.54	18	109	325.906	64.2	22	103	294.096	61.54	18	90	248.895	61.54	17	75	238.507	62.13	17	75	242.538	61.54	18	76	338	35.6608	8.67529
P63018	Heat shock cognate 71 kDa protein OS=Rattus norvegicus GN=Hspa8 PE=1 SV=1 - [HSP7C_RAT]	66.1	1	35	37	604	1.16203e+09	8.11068e+08	1.31818e+09	1.2849e+09	9.29814e+08	1.0898e+09	6.30547e+08	9.35068e+08	146.868	42.26	23	54	279.702	58.82	31	102	244.045	60.37	32	87	204.443	62.38	31	76	217.012	54.33	28	71	200.305	51.7	27	72	158.686	48.92	24	57	228.9	52.79	28	85	646	70.8272	5.51611
P25113	Phosphoglycerate mutase 1 OS=Rattus norvegicus GN=Pgam1 PE=1 SV=4 - [PGAM1_RAT]	65.75	1	9	15	229	2.95858e+08	9.77536e+08	1.19687e+09	8.09329e+08	1.25699e+09	8.75509e+08	8.31716e+08	7.01152e+08	56.5058	50	9	18	49.2182	53.94	10	17	85.3845	65.35	14	28	113.546	58.66	13	39	103.443	65.35	14	35	81.7432	51.18	11	26	80.7406	65.35	13	28	115.825	58.27	13	38	254	28.8139	7.18115
P12346	Serotransferrin OS=Rattus norvegicus GN=Tf PE=1 SV=3 - [TRFE_RAT]	65.62	1	47	47	994	1595771898	7.59028e+08	1.28098e+09	1.20868e+09	9.31953e+08	1.20819e+09	6.93464e+08	8.52648e+08	346.149	56.88	36	117	394.947	53.01	39	134	333.383	56.88	36	117	432.25	55.73	35	143	420.734	57.59	36	130	343.714	58.88	38	114	322.661	56.88	36	108	381.605	60.74	42	131	698	76.3456	7.28369
Q05962	ADP/ATP translocase 1 OS=Rattus norvegicus GN=Slc25a4 PE=1 SV=3 - [ADT1_RAT]	65.44	1	12	20	567	1.13634e+09	2.31055e+09	1.40625e+09	4.87853e+08	1.13816e+09	6.93485e+08	3.75218e+08	4.69976e+08	298.38	60.74	18	102	503.805	60.4	17	166	237.068	55.03	17	80	113.588	50.34	13	43	147.212	45.64	13	54	146.081	42.95	11	50	75.9692	40.27	11	29	113.597	49.33	13	43	298	32.9682	9.78857
Q66HF1	NADH-ubiquinone oxidoreductase 75 kDa subunit, mitochondrial OS=Rattus norvegicus GN=Ndufs1 PE=1 SV=1 - [NDUS1_RAT]	65.06	1	33	33	366	9.68734e+08	5.99194e+08	856720245	4.99844e+08	5.29523e+08	285763168	2.58479e+08	2.19724e+08	126.407	37.96	20	49	197.189	59.15	30	71	163.574	54.61	26	61	113.123	33.84	18	42	133.311	38.65	20	46	97.2731	30.81	16	33	93.4186	26.96	14	30	94.8203	38.65	21	34	727	79.3616	5.89697
P09812	Glycogen phosphorylase, muscle form OS=Rattus norvegicus GN=Pygm PE=1 SV=5 - [PYGM_RAT]	64.73	1	44	56	1371	2.16199e+09	1.41958e+09	1.9484e+09	2.23302e+09	2.69361e+09	1.51422e+09	1.40646e+09	9.11511e+08	581.022	61.4	48	229	541.672	54.04	45	176	571.368	53.33	45	191	581.481	54.99	47	190	625.208	59.38	45	196	395.489	51.43	43	130	364.887	50.95	40	125	402.565	51.07	41	134	842	97.2118	7.32764
P16409	Myosin light chain 3 OS=Rattus norvegicus GN=Myl3 PE=1 SV=2 - [MYL3_RAT]	64.5	1	10	12	86	1.75545e+08	9.56277e+07	2.69268e+08	3.24595e+08	2.16508e+08	190437597	1.23943e+08	1.01417e+08	29.1758	47	8	10	26.3666	28	5	9	40.2023	52.5	8	12	49.8765	60.5	11	17	41.3029	56.5	9	13	20.9543	19.5	3	6	30.1215	33.5	5	9	34.8655	33.5	5	10	200	22.1421	5.09717
P11762	Galectin-1 OS=Rattus norvegicus GN=Lgals1 PE=1 SV=2 - [LEG1_RAT]	64.44	1	7	7	18	0	0	1.92226e+08	0	9.80114e+07	4.81212e+07	1.71817e+08	7.00871e+07		0				0				0				0			23.4519	52.59	5	10		0			7.38416	17.04	2	3	11.8108	36.3	4	5	135	14.8472	5.26221
P14408	Fumarate hydratase, mitochondrial OS=Rattus norvegicus GN=Fh PE=1 SV=1 - [FUMH_RAT]	63.71	1	21	23	1101	6.07387e+08	1532734729	7.32011e+08	9.46527e+08	8.57576e+08	5.74082e+08	5.58525e+08	1.11746e+09	275.698	59.17	17	97	297.211	57.99	19	187	238.854	57.59	16	89	184.74	57.4	17	72	246.271	55.82	15	214	160.436	47.73	16	49	197.921	56.02	15	154	278.887	60.36	19	239	507	54.429	8.95361
P10111	Peptidyl-prolyl cis-trans isomerase A OS=Rattus norvegicus GN=Ppia PE=1 SV=2 - [PPIA_RAT]	63.41	1	10	10	67	1.79932e+08	313998869	4.62692e+08	3.64013e+08	277312977	3.37222e+08	1.09955e+08	1.93802e+08	16.0083	30.49	5	6	8.70456	28.05	3	3	11.9855	28.05	4	5	31.8858	43.29	6	16	37.4115	39.63	6	14	14.1747	18.9	3	5	20.6783	22.56	4	8	21.0213	35.37	4	10	164	17.8628	8.1626
P32551	Cytochrome b-c1 complex subunit 2, mitochondrial OS=Rattus norvegicus GN=Uqcrc2 PE=1 SV=2 - [QCR2_RAT]	63.05	1	18	18	992	980049195	960132166	6.11018e+08	1.65843e+08	2.7665e+08	4.19977e+08	3.24702e+08	3.88931e+08	224.831	49.12	13	223	542.364	61.95	17	352	193.76	42.04	13	153	48.6788	29.42	8	15	60.3863	29.2	10	20	44.9462	23.23	8	22	73.6412	46.24	11	64	145.416	51.11	13	143	452	48.3662	9.14404
Q497B0	Omega-amidase NIT2 OS=Rattus norvegicus GN=Nit2 PE=1 SV=1 - [NIT2_RAT]	63.04	1	12	12	73	1.4999e+08	1.76587e+08	1.19002e+08	2.04775e+08	2.08836e+08	132765358	5.54736e+07	1.04414e+08	33.5947	47.83	8	10	39.6242	57.61	11	11	41.0686	37.32	7	12	43.018	63.04	11	12	22.5383	36.23	6	6	27.1126	30.8	6	9	10.3307	21.74	3	3	32.9227	32.97	6	10	276	30.6817	7.29834
P49432	Pyruvate dehydrogenase E1 component subunit beta, mitochondrial OS=Rattus norvegicus GN=Pdhb PE=1 SV=2 - [ODPB_RAT]	62.95	1	19	19	1025	1.54832e+09	1.2428e+09	1.47177e+09	1.28219e+09	1876024668	1.56474e+09	6.15028e+08	1.45004e+09	252.423	61.28	17	97	295.611	46.8	13	104	342.327	61.28	15	135	442.658	62.95	17	197	393.566	55.99	13	163	253.674	59.61	16	91	233.521	52.65	14	96	341.395	61.84	16	142	359	38.957	6.65381
P20059	Hemopexin OS=Rattus norvegicus GN=Hpx PE=1 SV=3 - [HEMO_RAT]	62.83	1	25	25	225	5.5748e+08	2.90537e+08	5.2894e+08	5.41093e+08	4.58286e+08	4.51711e+08	2.47509e+08	3.4739e+08	58.7068	44.78	16	24	100.801	51.52	21	39	71.9454	50.65	18	29	70.0818	52.17	17	27	100.808	54.35	20	40	75.3305	52.39	19	32	42.2038	35.43	13	15	50.1183	37.17	14	19	460	51.3183	7.6499
P02767	Transthyretin OS=Rattus norvegicus GN=Ttr PE=1 SV=1 - [TTHY_RAT]	62.59	1	6	6	53	1.16234e+08	2.43913e+08	3.68341e+08	1.35046e+08	2.77376e+08	3.50936e+08	1.67734e+08	1.74795e+08	15.9218	46.94	4	5	17.3777	31.97	3	5	18.1855	46.94	5	5	19.6181	46.94	5	6	35.4602	62.59	6	10	22.2415	62.59	5	6	31.3442	46.94	4	9	21.0603	57.82	5	7	147	15.7099	6.16357
B2GV06	Succinyl-CoA:3-ketoacid coenzyme A transferase 1, mitochondrial OS=Rattus norvegicus GN=Oxct1 PE=1 SV=1 - [SCOT1_RAT]	62.5	1	28	28	1637	6.24932e+08	1.18639e+09	1.32807e+09	8.5722e+08	8.1836e+08	1.38538e+09	1307654375	1.18343e+09	407.944	58.65	20	127	676.636	58.65	23	216	534.357	60.19	22	182	677.487	58.65	21	219	681.384	56.73	19	221	468.696	58.65	22	143	625.983	61.73	23	208	960.408	59.42	25	321	520	56.1681	8.47021
Q3KRE8	Tubulin beta-2B chain OS=Rattus norvegicus GN=Tubb2b PE=1 SV=1 - [TBB2B_RAT]	62.25	2	1	22	321	4.26653e+08	3.83866e+08	5.48929e+08	7.46658e+08	6.47059e+08	4.17561e+08	746067720	6.56633e+08		0				0			98.5861	44.72	16	30		0				0				0				0				0			445	49.9209	4.89404
P26284	Pyruvate dehydrogenase E1 component subunit alpha, somatic form, mitochondrial OS=Rattus norvegicus GN=Pdha1 PE=1 SV=2 - [ODPA_RAT]	61.79	1	24	24	434	2.24982e+09	1.59071e+09	1584741616	1.26805e+09	1.59015e+09	1.75681e+09	1.89768e+09	1.7059e+09	129.522	45.38	12	47	182.107	60	19	67	154.167	54.62	17	59	128.346	54.1	17	48	139.094	52.82	15	51	110.197	49.49	14	40	158.471	55.64	20	63	154.314	61.03	19	59	390	43.1986	8.19189
P19511	ATP synthase F(0) complex subunit B1, mitochondrial OS=Rattus norvegicus GN=Atp5f1 PE=1 SV=1 - [AT5F1_RAT]	61.72	1	18	18	137	3.67342e+08	2.52477e+08	5.64168e+08	4.44848e+08	3.73743e+08	3.05737e+08	1.80201e+08	1.28881e+08	58.6711	44.53	11	17	69.9786	33.59	9	22	50.4454	27.34	7	18	46.172	26.56	7	16	61.6026	33.98	10	23	28.5123	25.39	7	10	28.717	16.8	4	11	54.7466	24.22	8	20	256	28.8505	9.36377
P0CG51	Polyubiquitin-B OS=Rattus norvegicus GN=Ubb PE=1 SV=1 - [UBB_RAT]	61.64	4	4	4	50	3.72766e+07	3.05867e+08	567598416	2.74262e+07	6.64206e+08	4.47164e+08	1.89287e+08	2.72036e+08		0			16.8363	61.64	4	6	15.8073	44.59	3	5		0			24.4164	44.59	3	9	14.205	61.64	4	5	45.5435	61.64	4	18	18.4787	61.64	4	7	305	34.3475	7.53271
P45953	Very long-chain specific acyl-CoA dehydrogenase, mitochondrial OS=Rattus norvegicus GN=Acadvl PE=1 SV=1 - [ACADV_RAT]	61.37	1	37	37	642	7.41493e+08	7.74709e+08	648937049	5.13547e+08	3.30973e+08	476303908	1.88175e+08	2.79275e+08	400.561	58.17	32	123	307.3	50.69	28	107	341.597	61.37	34	111	192.717	44.43	25	64	172.892	48.7	25	56	259.921	46.41	27	81	118.136	41.98	21	39	179.997	42.6	22	61	655	70.7046	8.89502
P07335	Creatine kinase B-type OS=Rattus norvegicus GN=Ckb PE=1 SV=2 - [KCRB_RAT]	61.15	1	16	17	377	3.13763e+08	7.27226e+08	587743886	7.18886e+08	8.32685e+08	526994945	7.20108e+08	8.94264e+08	80.9723	30.45	8	25	112.414	41.47	10	32	153.661	41.99	11	47	199.635	39.63	9	58	197.622	41.73	10	60	119.013	41.21	10	34	190.85	45.93	11	58	221.799	35.17	9	63	381	42.6983	5.66846
P85972	Vinculin OS=Rattus norvegicus GN=Vcl PE=1 SV=1 - [VINC_RAT]	60.98	1	53	53	548	1.15188e+08	1.42806e+08	2.21859e+08	1.27549e+08	1.30412e+08	117303164	1.31407e+08	1.18501e+08	186.448	37.05	31	62	174.82	41.37	33	58	218.546	42.4	35	74	239.05	49.81	41	82	212.082	45.22	35	71	202.415	37.15	30	62	215.416	45.68	35	67	209.345	43.81	35	72	1066	116.542	6.0874
Q63619	5-demethoxyubiquinone hydroxylase, mitochondrial (Fragment) OS=Rattus norvegicus GN=Coq7 PE=2 SV=3 - [COQ7_RAT]	60.89	1	9	9	39	9.32982e+06	3.18359e+07	1.24535e+08	1.05167e+08	8.68074e+07	1.24105e+08	2.53029e+07	6.30443e+07	9.34608	20.67	2	3	4.69757	19.55	2	2	17.9257	26.26	5	7	26.0007	60.89	8	9	14.241	30.17	4	5	20.1537	40.22	6	7		0			15.6125	21.23	4	6	179	20.1272	5.98584
P15429	Beta-enolase OS=Rattus norvegicus GN=Eno3 PE=1 SV=3 - [ENOB_RAT]	59.68	1	14	20	803	5.66799e+08	1.00584e+09	7.36608e+08	1.23379e+09	1.08235e+09	9.23826e+08	1326921259	1.18159e+09	209.127	53.69	17	76	250.48	50	16	78	262.163	51.15	14	90	351.378	54.61	16	125	303.241	53	16	105	233.261	46.54	13	69	273.068	44.93	13	92	480.476	53.69	17	168	434	46.9843	7.44482
P35704	Peroxiredoxin-2 OS=Rattus norvegicus GN=Prdx2 PE=1 SV=3 - [PRDX2_RAT]	59.6	1	9	9	212	3.95481e+08	7.1208e+08	1.48761e+09	1.57504e+09	1122849503	1.07713e+09	4.6971e+08	7.16413e+08	44.4457	27.78	6	16	56.1415	44.95	7	20	77.1166	47.47	8	26	53.7554	57.07	8	18	100.36	59.6	9	33	94.1178	44.95	7	33	86.7893	47.47	8	31	102.832	57.07	8	35	198	21.7701	5.59229
P34058	Heat shock protein HSP 90-beta OS=Rattus norvegicus GN=Hsp90ab1 PE=1 SV=4 - [HS90B_RAT]	59.53	1	28	42	626	9.77788e+08	7.90919e+08	1049281695	1.1359e+09	1284379818	6.38498e+08	5.53993e+08	4.33727e+08	252.242	50.41	32	84	280.754	51.38	32	97	272.599	55.25	35	93	275.468	51.93	34	95	251.827	49.03	32	87	165.816	35.91	26	54	152.566	42.82	28	51	190.317	43.51	27	65	724	83.2291	5.03369
P12007	Isovaleryl-CoA dehydrogenase, mitochondrial OS=Rattus norvegicus GN=Ivd PE=1 SV=2 - [IVD_RAT]	58.96	1	17	17	345	1.17837e+09	496393197	4.39953e+08	6.61143e+08	895725001	6.59318e+08	8.71537e+08	665506808	206.456	54.72	15	70	138.191	52.59	14	45	120.387	40.8	12	41	113.676	57.31	16	41	126.615	57.31	16	45	126.536	55.19	15	41	90.1224	53.77	16	32	84.2147	41.04	12	30	424	46.4058	7.89893
P26772	10 kDa heat shock protein, mitochondrial OS=Rattus norvegicus GN=Hspe1 PE=1 SV=3 - [CH10_RAT]	58.82	1	6	6	28	0	1.49376e+08	1.78786e+08	0	3.47255e+08	1.46894e+08	8.1711e+07	8.6925e+07					11.9852	35.29	3	4	9.13664	35.29	3	3					33.3585	58.82	6	11	8.95094	35.29	3	3	16.6118	35.29	3	5	7.73337	25.49	2	2	102	10.8949	8.92432
Q63716	Peroxiredoxin-1 OS=Rattus norvegicus GN=Prdx1 PE=1 SV=1 - [PRDX1_RAT]	58.79	1	14	14	136	2.31574e+08	2.34352e+08	4.21781e+08	1.02999e+09	9.20412e+08	5.27909e+08	3.61314e+08	3.81108e+08	27.4412	50.25	9	10	43.1585	45.73	10	15	47.8615	44.22	9	17	36.51	49.75	10	13	64.4362	55.28	12	24	47.6248	40.7	8	17	43.7495	42.21	8	16	66.6472	48.74	9	24	199	22.0953	8.1333
P62959	Histidine triad nucleotide-binding protein 1 OS=Rattus norvegicus GN=Hint1 PE=1 SV=5 - [HINT1_RAT]	58.73	1	6	6	24	305627149	739807412	6.18633e+08	2.03088e+08	365846875	1.04034e+09	2.39541e+08	4.96681e+08		0			5.45575	18.25	2	2	12.3464	32.54	3	4	10.9682	26.98	2	3	26.3189	53.17	4	8	6.95146	32.54	2	2	15.4305	51.59	3	5		0			126	13.7681	6.87354
Q5XI78	2-oxoglutarate dehydrogenase, mitochondrial OS=Rattus norvegicus GN=Ogdh PE=1 SV=1 - [ODO1_RAT]	58.55	1	63	63	1462	1.336e+09	8.72755e+08	1.37588e+09	9.99749e+08	886787362	6.46154e+08	7.61978e+08	3.68125e+08	566.94	54.45	54	189	647.643	52.69	51	213	628.509	54.55	54	207	621.318	52.3	47	195	716.642	55.33	52	223	386.031	45.36	43	130	451.798	47.51	42	151	463.942	48.97	46	154	1023	116.221	6.771
P80254	D-dopachrome decarboxylase OS=Rattus norvegicus GN=Ddt PE=1 SV=3 - [DOPD_RAT]	58.47	1	5	5	46	30425424	2.24379e+08	2.74902e+08	0	6.20461e+08	6.57139e+08	2.23081e+08	2.09804e+08		0			13.8944	58.47	5	5	14.6573	58.47	5	5					41.1543	58.47	5	14	16.9725	38.98	4	6	27.2792	58.47	5	11	12.8664	58.47	5	5	118	13.1248	6.53662
Q9R063	Peroxiredoxin-5, mitochondrial OS=Rattus norvegicus GN=Prdx5 PE=1 SV=1 - [PRDX5_RAT]	58.22	1	15	15	211	4.28114e+08	819302697	1.36832e+09	7.69446e+08	5.78021e+08	8.52384e+08	4.73547e+08	3.76537e+08	50.5794	52.58	11	14	56.6497	52.58	12	17	87.3455	55.87	13	26	68.6745	57.28	14	19	153.652	54.93	12	47	75.6076	51.64	11	26	112.057	55.87	11	37	85.6584	51.64	11	25	213	22.1646	8.66064
Q64428	Trifunctional enzyme subunit alpha, mitochondrial OS=Rattus norvegicus GN=Hadha PE=1 SV=2 - [ECHA_RAT]	57.67	1	38	39	881	1.23494e+09	5.97408e+08	9.61304e+08	5.73775e+08	220742873	4.66713e+08	2.14109e+08	2.85498e+08	407.219	48.23	30	120	661.518	53.08	35	200	594.328	51.51	30	179	367.964	46.4	26	107	290.318	46.26	25	85	208.786	43.51	24	64	170.705	38.27	22	52	250.842	48.1	30	74	763	82.6125	9.05615
P14604	Enoyl-CoA hydratase, mitochondrial OS=Rattus norvegicus GN=Echs1 PE=1 SV=1 - [ECHM_RAT]	57.59	1	15	16	331	4.47629e+08	7.31107e+08	1220147536	4.44615e+08	5.09387e+08	4.32787e+08	2.50553e+08	2.36567e+08	114.881	47.93	10	33	105.787	44.83	9	35	138.313	53.45	13	50	140.4	49.31	10	51	151.507	45.52	9	52	97.2281	30.69	7	27	112.426	42.07	8	45	113.504	48.97	11	38	290	31.4962	8.1333
P11240	Cytochrome c oxidase subunit 5A, mitochondrial OS=Rattus norvegicus GN=Cox5a PE=1 SV=1 - [COX5A_RAT]	57.53	1	7	7	56	1.45275e+07	3.93284e+08	4.18451e+08	0	3.78348e+08	1.04449e+08	40926480	2.52933e+07	6.83008	26.03	2	2	45.6688	57.53	7	14	42.7265	57.53	7	12		0			52.7925	57.53	7	15	10.9093	42.47	4	5	9.75979	17.12	3	4	12.6425	32.88	4	4	146	16.1193	6.53662
Q5SGE0	Leucine-rich PPR motif-containing protein, mitochondrial OS=Rattus norvegicus GN=Lrpprc PE=1 SV=1 - [LPPRC_RAT]	57.47	1	68	68	515	8.50048e+07	1.39067e+08	1.05078e+08	1.06043e+08	1.15293e+08	1.01565e+08	1.34996e+08	2.22245e+07	195.749	42.74	45	65	153.017	27.23	32	52	228.938	40.66	48	82	168.112	33.76	36	59	204.424	40.73	40	76	177.526	31.97	38	58	300.851	45.04	46	102	59.4115	16.09	15	21	1392	156.554	6.60986
P07633	Propionyl-CoA carboxylase beta chain, mitochondrial OS=Rattus norvegicus GN=Pccb PE=2 SV=1 - [PCCB_RAT]	57.3	1	20	20	167	1.65511e+08	3.02034e+08	2.31008e+08	350938630	1.9368e+08	2.77925e+08	2.99742e+08	206547147	41.6573	38.45	12	13	80.6475	37.71	13	26	74.2688	34.01	12	23	63.4925	31.79	11	21	58.415	29.57	10	18	60.9742	39.19	14	18	54.6002	36.6	13	18	92.6832	37.34	13	30	541	58.589	7.47412
P53534	Glycogen phosphorylase, brain form (Fragment) OS=Rattus norvegicus GN=Pygb PE=1 SV=3 - [PYGB_RAT]	57.04	1	33	45	923	2.06485e+09	1.53128e+09	2183274549	2.44309e+09	2.43112e+09	1.27968e+09	1.29298e+09	8.70477e+08	450.144	49.4	31	161	368.486	50.6	34	131	357.441	46.18	32	124	371.012	49.76	36	134	345.095	50.24	34	120	242.809	41.77	28	87	199.21	41.29	26	72	244.292	43.91	29	94	838	96.1131	6.68311
P68035	Actin, alpha cardiac muscle 1 OS=Rattus norvegicus GN=Actc1 PE=2 SV=1 - [ACTC_RAT]	57.03	1	8	19	509	2261904686	1.71621e+09	1.25097e+09	7.76294e+08	1.95883e+09	2435047700	3.52904e+09	3.42062e+09	158.158	35.28	11	57	140.276	40.05	10	49	101.155	39.52	10	36	172.306	44.83	13	59	195.885	43.5	13	66	166.45	42.97	11	57	310.691	55.17	17	105	232.435	52.25	16	80	377	41.9919	5.38916
O35077	Glycerol-3-phosphate dehydrogenase [NAD(+)], cytoplasmic OS=Rattus norvegicus GN=Gpd1 PE=1 SV=4 - [GPDA_RAT]	56.45	1	13	13	115	2.04505e+08	9.74234e+07	2.03242e+08	298427258	2.98387e+08	2.83797e+08	6.33784e+07	1.95307e+08	31.536	28.65	5	9	44.8364	31.81	6	14	55.1771	38.4	8	17	58.6527	47.28	10	19	44.2517	35.24	7	14	63.7524	24.36	5	20	24.9208	30.66	6	9	38.2384	29.8	7	13	349	37.4282	6.59521
P17475	Alpha-1-antiproteinase OS=Rattus norvegicus GN=Serpina1 PE=1 SV=2 - [A1AT_RAT]	56.2	1	20	20	222	4.80207e+08	5.40936e+08	4.70565e+08	5.90661e+08	576539290	6.7407e+08	6.1472e+08	6.25882e+08	68.753	37.47	13	30	94.9714	38.2	14	30	59.9623	39.66	13	29	66.5853	35.28	12	26	69.698	44.53	14	27	51.9903	37.96	14	16	60.4606	42.58	13	23	100.864	50.61	17	41	411	46.1065	6.07471
P05544	Serine protease inhibitor A3L OS=Rattus norvegicus GN=Serpina3l PE=1 SV=3 - [SPA3L_RAT]	56.17	1	16	22	270	4.53102e+08	6.61037e+08	4.27652e+08	807583080	363633128	4.77778e+08	275878836	6.50871e+08	70.6362	39.95	14	22	64.0258	45.28	15	20	138.039	41.89	15	45	161.638	46.73	17	50	85.9575	45.76	15	27	111.413	48.18	15	37	70.5745	36.32	13	23	120.056	43.34	14	46	413	46.2481	5.66846
P07943	Aldose reductase OS=Rattus norvegicus GN=Akr1b1 PE=1 SV=3 - [ALDR_RAT]	56.01	1	14	16	197	9.93002e+08	1.03581e+09	9.20083e+08	8.02773e+08	6.67029e+08	1.09431e+09	4.68074e+08	1.12257e+09	35.8582	20.57	8	12	58.0712	40.82	10	21	77.5853	44.62	13	28	80.3116	41.46	12	28	102.321	45.25	12	36	53.855	38.29	10	19	72.0071	46.84	12	27	72.975	45.25	12	26	316	35.7743	6.7124
P08009	Glutathione S-transferase Yb-3 OS=Rattus norvegicus GN=Gstm3 PE=1 SV=2 - [GSTM4_RAT]	55.96	1	6	11	146	4.16684e+08	5.51307e+08	7.55218e+08	8.00214e+08	4.32291e+08	7.71351e+08	3.39726e+08	3.23186e+08	55.4181	50.46	9	17		0			53.8064	44.5	9	18	57.4279	46.33	9	18	61.0571	49.54	10	21	60.952	34.86	8	21	37.9349	34.86	7	13	72.9957	50.92	10	23	218	25.664	7.32764
P04639	Apolipoprotein A-I OS=Rattus norvegicus GN=Apoa1 PE=1 SV=2 - [APOA1_RAT]	55.6	1	12	12	64	4.42066e+07	3.28926e+07	143828998	1.52306e+08	4.99038e+07	1.04963e+08	2.61863e+07	4.16033e+07	25.3263	36.29	6	8	13.5409	19.31	3	4	42.5876	40.54	7	12	37.58	43.24	8	11	22.996	26.64	4	6	35.4184	39.77	8	10	7.77224	14.29	2	2	42.0809	31.27	5	11	259	30.0432	5.74463
P17764	Acetyl-CoA acetyltransferase, mitochondrial OS=Rattus norvegicus GN=Acat1 PE=1 SV=1 - [THIL_RAT]	54.95	1	17	18	185	9.47576e+08	5.82401e+08	593928213	445454009	5.55888e+08	886877736	8.96103e+08	9.02117e+08	77.899	37.5	10	25	61.1192	25.71	7	17	48.533	29.25	9	14	65.6866	27.36	7	19	91.269	35.38	10	28	62.2889	31.13	10	19	110.014	54.95	15	39	81.6999	39.39	11	24	424	44.6664	8.76318
P05545	Serine protease inhibitor A3K OS=Rattus norvegicus GN=Serpina3k PE=1 SV=3 - [SPA3K_RAT]	54.81	1	14	20	307	4.38842e+08	6.61037e+08	4.52365e+08	807583080	363633128	4.99246e+08	3.02669e+08	677422633	113.099	42.31	15	34	93.8532	52.4	15	32	142.784	44.71	15	41	148.774	44.71	15	43	150.683	44.71	17	43	123.059	44.71	15	35	106.254	43.75	15	34	155.816	42.31	16	45	416	46.5321	5.43994
P14046	Alpha-1-inhibitor 3 OS=Rattus norvegicus GN=A1i3 PE=1 SV=1 - [A1I3_RAT]	54.64	1	28	66	1753	7.27235e+08	5.35955e+08	973990483	5.23803e+08	6.65666e+08	6.51381e+08	8.58937e+08	2.77772e+08	432.09	46.65	46	186	571.126	45.9	54	211	662.508	46.92	48	273	599.517	46.45	50	249	592.711	49.22	50	273	437.411	41.71	46	157	752.698	47.66	52	312	217.469	40.83	38	92	1477	163.67	6.03662
Q499N5	Acyl-CoA synthetase family member 2, mitochondrial OS=Rattus norvegicus GN=Acsf2 PE=2 SV=1 - [ACSF2_RAT]	54.63	1	27	27	304	2.4141e+08	5.46434e+08	2.58985e+08	4.94134e+08	2.70043e+08	3.44958e+08	2.59437e+08	3.15242e+08	113.493	39.19	17	36	158.916	46.34	20	55	74.3765	36.42	15	23	168.846	42.44	18	55	82.8075	39.84	15	30	113.077	33.33	14	35	85.6944	33.5	14	32	103.541	43.25	18	38	615	67.8429	8.11865
P11030	Acyl-CoA-binding protein OS=Rattus norvegicus GN=Dbi PE=1 SV=3 - [ACBP_RAT]	54.02	1	4	4	11	0	110983201	172052018	0	2.37684e+08	0	1.10862e+08	1.13494e+08						0				0							20.5949	54.02	3	7		0			4.6588	32.18	2	2	5.09073	32.18	2	2	87	10.0212	8.82178
P09605	Creatine kinase S-type, mitochondrial OS=Rattus norvegicus GN=Ckmt2 PE=1 SV=2 - [KCRS_RAT]	53.94	1	19	19	402	1079885662	8.7194e+08	7.85752e+08	5.0579e+08	508356814	475799639	494243674	5.81332e+08	180.39	51.79	17	54	226.097	40.1	12	64	230.439	50.12	16	68	157.576	38.42	10	46	168.217	43.91	12	48	114.412	38.66	10	34	149.834	36.75	11	43	162.631	37.47	11	45	419	47.3553	8.51416
P38652	Phosphoglucomutase-1 OS=Rattus norvegicus GN=Pgm1 PE=1 SV=2 - [PGM1_RAT]	53.2	1	24	24	508	285141212	2.92847e+08	253305869	3.69262e+08	3.51532e+08	3.08812e+08	168256351	2.11984e+08	126.784	40.93	17	41	135.796	37.72	17	63	213.871	43.06	18	88	189.587	43.42	19	65	200.29	45.2	17	71	113.757	42.7	15	37	146.429	38.43	14	53	205.697	39.5	17	90	562	61.3646	6.75635
Q6P9V9	Tubulin alpha-1B chain OS=Rattus norvegicus GN=Tuba1b PE=1 SV=1 - [TBA1B_RAT]	52.99	1	5	18	371	6.99523e+08	8.25538e+08	7.92255e+08	1237291140	1067681709	8.96407e+08	1.54142e+09	1.05108e+09	140.862	41.91	14	42	154.903	41.69	13	47	126.35	47.01	14	40	151.715	41.91	13	45	184.448	40.35	12	55	131.84	40.35	12	39	144.408	49.67	16	44	193.616	51.22	16	59	451	50.1196	5.05908
P68511	14-3-3 protein eta OS=Rattus norvegicus GN=Ywhah PE=1 SV=2 - [1433F_RAT]	52.85	1	9	15	102	2.41004e+08	3.07247e+08	3.30826e+08	3.25326e+08	6.18859e+08	3.84242e+08	5.64734e+07	2.2346e+08	41.0939	43.5	10	15	28.4072	39.43	10	10	31.7066	39.02	9	12	31.3186	25.2	6	10	49.678	44.31	10	18	38.2771	32.11	9	14	22.8368	25.2	4	8	43.2878	46.34	11	15	246	28.194	4.89404
P60711	Actin, cytoplasmic 1 OS=Rattus norvegicus GN=Actb PE=1 SV=1 - [ACTB_RAT]	52.8	2	4	16	322	1296838441	9.60722e+08	7.12035e+08	7.7779e+08	1.03097e+09	1.10598e+09	1612990241	1.67446e+09	110.712	29.87	10	42	85.7092	31.2	8	32	75.1505	41.87	10	29	105.787	31.47	11	40	105.922	37.87	11	39		0			160.704	43.47	14	61	125.212	40.27	12	47	375	41.7097	5.47803
Q9Z2L0	Voltage-dependent anion-selective channel protein 1 OS=Rattus norvegicus GN=Vdac1 PE=1 SV=4 - [VDAC1_RAT]	52.65	1	11	11	68	724629139	3.55327e+08	3.76228e+08	2.03136e+08	4.85123e+08	178316188	73413615	3.54594e+08	38.2975	42.05	9	15	37.6212	35.69	8	15	36.3617	41.7	8	12	18.4503	26.86	7	7	15.4882	23.32	5	6	12.4702	20.85	4	5	4.95199	8.13	2	2	13.8294	22.61	4	6	283	30.7366	8.54346
P62898	Cytochrome c, somatic OS=Rattus norvegicus GN=Cycs PE=1 SV=2 - [CYC_RAT]	52.38	1	9	9	105	8.50585e+07	3.93959e+08	5.87401e+08	3.32904e+07	430312476	3.80379e+08	2.16369e+08	1.76999e+08	25.3092	50.48	6	8	45.6836	52.38	8	13	59.2622	52.38	9	16	4.45855	20.95	2	2	115.106	52.38	9	31	34.3347	51.43	7	11	48.11	51.43	7	16	26.6124	40	5	8	105	11.598	9.5835
P48721	Stress-70 protein, mitochondrial OS=Rattus norvegicus GN=Hspa9 PE=1 SV=3 - [GRP75_RAT]	52.14	1	35	35	618	8.79075e+08	6.29266e+08	1.14487e+09	9.6673e+08	553156374	8.44373e+08	4.50473e+08	5.76451e+08	99.5543	32.4	17	39	297.286	48.6	26	106	352.168	45.07	24	117	316.855	46.39	28	106	225.973	40.35	23	76	172.478	35.64	20	62	119.916	33.58	17	41	193.033	40.8	24	71	679	73.8119	6.30322
P04906	Glutathione S-transferase P OS=Rattus norvegicus GN=Gstp1 PE=1 SV=2 - [GSTP1_RAT]	51.9	1	7	7	105	1.36147e+08	8.65976e+07	1.93826e+08	4.63339e+08	2.51815e+08	2.74038e+08	1.45341e+08	1.11912e+08	23.8888	43.33	6	11	24.5438	30.95	4	10	21.2517	34.29	5	6	37.813	51.9	7	16	25.9208	43.33	6	12	25.4552	43.33	6	11	34.6746	43.33	6	16	53.1873	51.9	7	23	210	23.4241	7.35693
Q5XIF6	Tubulin alpha-4A chain OS=Rattus norvegicus GN=Tuba4a PE=1 SV=1 - [TBA4A_RAT]	51.79	1	4	17	399	6.99523e+08	8.25538e+08	7.92255e+08	1237291140	1067681709	9.17787e+08	1.54142e+09	1.05108e+09	140.537	38.62	12	43	162.546	41.96	13	50	131.624	47.32	14	42	148.037	40.63	12	45	195.307	40.63	12	60	140.187	38.62	11	42	157.564	50	16	49	220.426	51.56	16	68	448	49.8924	5.05908
P19944	60S acidic ribosomal protein P1 OS=Rattus norvegicus GN=Rplp1 PE=3 SV=1 - [RLA1_RAT]	51.75	1	2	2	2	2.10859e+07	4.62427e+07	57989823	5.2179e+07	5.2298e+07	1.71153e+07	6.26563e+06	3.06979e+07		0				0				0				0				0			7.67574	51.75	2	2		0				0			114	11.4907	4.32275
P63102	14-3-3 protein zeta/delta OS=Rattus norvegicus GN=Ywhaz PE=1 SV=1 - [1433Z_RAT]	51.43	1	8	13	138	2.47004e+08	3.64532e+08	3.53178e+08	3.68967e+08	6.43634e+08	3.13165e+08	9.92795e+07	2.17101e+08	44.0653	37.55	8	14	29.7342	42.86	9	9	74.839	45.71	10	23	60.8098	42.86	8	17	70.966	42.86	9	21	52.9233	45.31	9	17	37.3965	39.59	6	11	87.5251	46.53	11	26	245	27.7537	4.79248
Q920L2	Succinate dehydrogenase [ubiquinone] flavoprotein subunit, mitochondrial OS=Rattus norvegicus GN=Sdha PE=1 SV=1 - [SDHA_RAT]	51.37	1	22	23	189	3.26201e+08	2.29137e+08	4.74969e+08	2.33964e+08	1.73804e+08	1.54799e+08	1.01579e+08	1.17653e+08	80.4554	30.03	13	26	121.508	35.98	14	38	120.109	44.36	19	38	54.6573	24.24	10	18	74.8962	29.73	12	23	43.3374	20.27	8	13	38.9168	16.62	7	13	59.5615	25.76	12	20	656	71.5697	7.1665
P85971	6-phosphogluconolactonase OS=Rattus norvegicus GN=Pgls PE=1 SV=1 - [6PGL_RAT]	50.97	1	5	5	46	1.88817e+07	36852723	78019974	4.52616e+07	4.40615e+07	4.42748e+07	1.34131e+07	1.69515e+07	25.6005	20.23	2	8		0			24.7092	19.07	2	7	38.6192	25.29	3	11	43.5393	33.46	3	12	26.9798	19.07	2	8		0				0			257	27.2173	5.84619
P05197	Elongation factor 2 OS=Rattus norvegicus GN=Eef2 PE=1 SV=4 - [EF2_RAT]	50.93	1	29	29	341	2.18147e+08	9.82312e+07	2.10873e+08	2.10677e+08	1.70862e+08	1.07774e+08	6.18417e+07	6.72518e+07	216.621	41.72	23	72	140.264	31.24	19	43	153.965	42.31	23	49	149.402	39.98	23	48	126.024	32.17	20	37	76.6913	19.7	12	26	72.686	29.37	18	27	113.297	25.99	15	39	858	95.2229	6.82959
Q68FY0	Cytochrome b-c1 complex subunit 1, mitochondrial OS=Rattus norvegicus GN=Uqcrc1 PE=1 SV=1 - [QCR1_RAT]	50.83	1	16	16	195	3.42894e+08	4.7341e+08	2.21734e+08	206523192	2.76088e+08	1.7068e+08	2.19906e+08	168993087	98.9666	44.38	14	38	123.871	40.83	12	36	94.4317	17.5	7	30	43.5504	21.88	7	14	66.6129	30.42	9	20	39.622	23.54	7	12	53.8357	23.96	8	17	99.7274	19.38	8	28	480	52.8154	5.88428
Q03626	Murinoglobulin-1 OS=Rattus norvegicus GN=Mug1 PE=2 SV=1 - [MUG1_RAT]	50.64	1	21	58	1253	4.94775e+08	4.11491e+08	7.63584e+08	5.23803e+08	5.67751e+08	4.80362e+08	6.66354e+08	2.77772e+08	385.575	36.79	38	143	437.038	39.41	43	154	586.314	43.24	45	216	527.413	39.74	43	192	440.236	39.48	42	166	346.826	36.25	39	124	535.599	44.25	46	190	169.341	31.2	31	68	1487	165.221	6.01123
P19132	Ferritin heavy chain OS=Rattus norvegicus GN=Fth1 PE=1 SV=3 - [FRIH_RAT]	50.55	1	10	10	59	7.51448e+07	7.43568e+07	1.42869e+08	1.6384e+08	8.0177e+07	1.15084e+08	35585276	4.78253e+07	12.969	18.13	3	5	23.9167	16.48	3	9	21.295	31.87	5	8	26.8116	34.62	7	10	20.6688	10.99	2	8	24.3217	26.92	6	9	6.9329	10.99	2	3	17.608	16.48	3	7	182	21.1133	6.30322
Q4KM73	UMP-CMP kinase OS=Rattus norvegicus GN=Cmpk1 PE=1 SV=2 - [KCY_RAT]	50.51	1	8	8	19	27013792	2.33381e+07	4.53151e+07	6.81377e+07	6.23128e+07	0	0	2.86488e+07		0			9.44623	25.51	4	4	4.08224	9.18	2	2	17.2327	34.69	6	7	17.7643	37.76	6	6		0				0				0			196	22.1552	5.8335
P07895	Superoxide dismutase [Mn], mitochondrial OS=Rattus norvegicus GN=Sod2 PE=1 SV=2 - [SODM_RAT]	50.45	1	9	9	182	5.42267e+08	3.9515e+08	9.73236e+08	1.28133e+09	7.61873e+08	7.82855e+08	2.2855e+08	2.07651e+08	64.2426	47.75	8	26	68.7431	50.45	9	26	78.2036	44.59	7	32	50.6946	35.59	6	25	52.2832	35.59	6	24	49.9827	38.74	7	19	38.4651	27.03	5	14	50.9194	27.03	5	16	222	24.6586	8.80713
P22062	Protein-L-isoaspartate(D-aspartate) O-methyltransferase OS=Rattus norvegicus GN=Pcmt1 PE=1 SV=2 - [PIMT_RAT]	50.22	1	7	7	27	4.48393e+07	0	1.32049e+08	1.04337e+08	7.21536e+07	7.46051e+07	8.86434e+07	73658917	11.5137	33.48	4	4		0			13.4797	19.82	2	4	25.8877	29.52	3	7	25.5981	34.36	4	8	12.8825	23.35	3	4		0				0			227	24.6257	7.6792
P62083	40S ribosomal protein S7 OS=Rattus norvegicus GN=Rps7 PE=1 SV=1 - [RS7_RAT]	50	1	6	7	172	2.47776e+09	2.43892e+09	1.62794e+09	1.18852e+09	1.5385e+09	1.81938e+09	2.77395e+09	1.89772e+09		0			36.6948	34.54	6	14	73.7161	32.47	5	31	59.7543	41.24	4	27	101.257	47.94	6	44	62.2332	20.62	3	27		0			66.7683	25.77	3	29	194	22.1133	10.0962
P35738	2-oxoisovalerate dehydrogenase subunit beta, mitochondrial OS=Rattus norvegicus GN=Bckdhb PE=1 SV=3 - [ODBB_RAT]	50	1	9	9	73	1.30404e+08	1.91629e+08	1.20235e+08	146100463	8.61693e+07	1.66346e+08	2.30222e+07	5.43386e+07	30.6047	26.15	5	12	23.8295	29.49	6	8	26.1138	30.77	6	10	33.6354	39.74	7	16	11.5585	23.59	3	8	34.549	27.95	5	10		0			17.5703	26.92	5	9	390	42.7958	6.82959
Q7TQ16	Cytochrome b-c1 complex subunit 8 OS=Rattus norvegicus GN=Uqcrq PE=3 SV=1 - [QCR8_RAT]	50	1	4	4	21	47797865	1.88151e+08	2.07619e+08	0	1.36009e+08	6.60869e+07	1.01545e+08	8.38352e+07		0			13.1376	46.34	3	4	23.8878	50	4	7					20.6427	46.34	3	6	13.8392	43.9	2	4		0				0			82	9.84321	10.521
P14668	Annexin A5 OS=Rattus norvegicus GN=Anxa5 PE=1 SV=3 - [ANXA5_RAT]	49.53	1	15	15	96	1.62974e+08	1.42789e+08	3.14287e+08	3.59109e+08	4.5481e+08	2.11619e+08	147428020	331502711	13.2454	11.6	3	4	27.427	16.61	5	9	39.4623	26.02	8	14	37.8562	27.59	9	14	49.355	41.69	10	18	29.8692	17.87	5	10	43.9336	21.63	7	15	35.9803	20.06	6	12	319	35.7223	5.04639
P08461	Dihydrolipoyllysine-residue acetyltransferase component of pyruvate dehydrogenase complex, mitochondrial OS=Rattus norvegicus GN=Dlat PE=1 SV=3 - [ODP2_RAT]	49.21	1	24	24	511	2045150040	1.67305e+09	2.32765e+09	2.28542e+09	1.87847e+09	2.01503e+09	1.03795e+09	1.37486e+09	173.689	42.56	18	57	219.086	38.77	20	66	250.829	39.56	20	82	204.626	40.82	20	65	201.067	34.81	18	60	238.299	42.25	21	76	141.896	31.33	15	46	186.653	32.75	18	59	632	67.1234	8.52881
Q80W89	NADH dehydrogenase [ubiquinone] 1 alpha subcomplex subunit 11 OS=Rattus norvegicus GN=Ndufa11 PE=2 SV=1 - [NDUAB_RAT]	48.94	1	4	4	24	1.01263e+07	6.65064e+07	7.77417e+07	0	3.14917e+07	3.60858e+07	6.83642e+06	1.28996e+07	5.69734	24.82	2	2	11.6134	41.13	3	3	13.261	41.13	3	3					28.8084	32.62	3	7	7.45756	40.43	2	2	9.62156	41.13	3	3	12.6973	41.13	3	4	141	14.8443	8.08936
P56571	ES1 protein homolog, mitochondrial OS=Rattus norvegicus PE=1 SV=2 - [ES1_RAT]	48.87	1	11	11	177	4.91472e+08	4.67368e+08	1.28286e+09	8.5917e+08	3.73508e+08	6.97612e+08	2.91847e+08	2.36484e+08	59.5592	37.22	8	17	65.6559	33.46	7	18	70.0746	40.6	9	21	92.4035	48.87	11	27	91.2123	38.72	7	23	71.6889	36.84	8	22	66.7578	45.11	9	22	87.5039	40.6	9	27	266	28.1549	8.92432
P63029	Translationally-controlled tumor protein OS=Rattus norvegicus GN=Tpt1 PE=1 SV=1 - [TCTP_RAT]	48.84	1	4	4	15	8.66272e+07	4.78859e+07	8.5278e+07	1.35694e+08	7.78573e+07	40786826	0	3.09049e+07		0			7.9627	15.7	2	3		0			7.61807	15.7	2	3	16.2258	43.02	3	7		0							5.58741	13.95	2	2	172	19.4496	4.85596
P11951	Cytochrome c oxidase subunit 6C-2 OS=Rattus norvegicus GN=Cox6c2 PE=1 SV=3 - [CX6C2_RAT]	48.68	1	3	3	13	0	512500682	2.69817e+08	0	145185693	3.39393e+08	2.0142e+08	196081670		0			7.76167	32.89	2	3	20.0457	48.68	3	8					4.53268	25	2	2		0				0				0			76	8.44945	10.0669
Q6P6V0	Glucose-6-phosphate isomerase OS=Rattus norvegicus GN=Gpi PE=1 SV=1 - [G6PI_RAT]	48.57	1	22	22	351	4.18825e+08	5.6373e+08	6.22612e+08	7.25101e+08	4.74231e+08	5.96608e+08	6.63915e+08	5.5212e+08	110.211	39.78	14	33	144.029	40.32	15	45	129.377	34.95	15	38	151.282	40.32	15	46	168.798	40.68	15	52	114.686	35.66	12	39	123.676	41.58	16	41	182.393	43.01	17	57	558	62.7871	7.76709
P29266	3-hydroxyisobutyrate dehydrogenase, mitochondrial OS=Rattus norvegicus GN=Hibadh PE=1 SV=3 - [3HIDH_RAT]	47.46	1	15	15	166	4.83483e+08	3.69543e+08	6.04282e+08	5.36319e+08	7.40353e+08	4.57439e+08	1.99496e+08	413196219	50.3929	32.84	11	16	75.1227	44.78	12	23	63.1776	42.99	10	20	88.9665	46.27	12	29	71.6855	43.88	11	25	49.8223	32.54	8	16	44.7558	37.91	8	14	70.6129	42.99	10	23	335	35.2796	8.47021
Q8VHF5	Citrate synthase, mitochondrial OS=Rattus norvegicus GN=Cs PE=1 SV=1 - [CISY_RAT]	47.21	1	18	18	364	2.75933e+09	2.97781e+09	2.08434e+09	1.11942e+09	1.5612e+09	2406008419	1844825264	2.09433e+09	84.9537	41.85	13	36	126.898	41.42	15	50	93.1978	29.18	12	44	99.8013	38.41	12	38	126.422	36.7	13	50	101.61	38.84	13	39	126.103	38.2	13	51	119.817	42.92	15	56	466	51.8335	8.35303
P61589	Transforming protein RhoA OS=Rattus norvegicus GN=Rhoa PE=1 SV=1 - [RHOA_RAT]	47.15	1	6	6	10	0	2.5502e+07	5.0369e+07	7.10984e+06	1.23715e+07	1.06392e+07	0	2.47928e+07						0			17.0562	35.23	4	5		0			9.13076	12.44	2	3	5.36788	11.92	2	2						0			193	21.7681	6.1001
P97532	3-mercaptopyruvate sulfurtransferase OS=Rattus norvegicus GN=Mpst PE=1 SV=3 - [THTM_RAT]	47.14	1	12	12	87	219211006	2.09692e+08	2.13018e+08	2.86192e+08	399703776	2.03294e+08	8.85397e+07	2.33361e+08	28.8246	30.98	7	9	47.1538	40.4	9	15	40.4497	32.66	7	12	44.7238	32.32	7	13	35.0623	36.36	8	11	40.0761	33.67	7	12	13.12	22.56	4	4	38.8611	26.26	5	11	297	32.9194	6.31592
B0BNN3	Carbonic anhydrase 1 OS=Rattus norvegicus GN=Ca1 PE=1 SV=1 - [CAH1_RAT]	47.13	1	9	9	98	8.85409e+07	1.5484e+08	2.12594e+08	128266187	2.18071e+08	2.42151e+08	8.65136e+07	1.31443e+08	30.112	36.4	7	11	27.9566	41	8	10	25.0551	41	8	8	42.6678	41	8	14	41.7959	37.16	7	13	36.28	37.16	7	12	40.9894	41	8	14	41.0467	43.3	8	16	261	28.2822	7.41553
P70470	Acyl-protein thioesterase 1 OS=Rattus norvegicus GN=Lypla1 PE=1 SV=1 - [LYPA1_RAT]	46.96	1	8	8	48	8.2107e+07	4.47411e+07	1.25099e+08	2.12258e+08	1.68509e+08	1.72591e+08	5.44976e+07	6.41147e+07	10.7382	26.52	4	4	17.3701	32.17	5	6	20.2009	37.83	5	7	18.7412	25.22	4	6	22.1263	40.87	7	8	20.4092	32.17	6	7	12.9992	20.43	3	5	14.3466	25.22	4	5	230	24.6923	6.50732
P47727	Carbonyl reductase [NADPH] 1 OS=Rattus norvegicus GN=Cbr1 PE=1 SV=2 - [CBR1_RAT]	46.93	1	10	10	45	1.14814e+08	9.5208e+07	9.88116e+07	1.44504e+08	1.81871e+08	1.30049e+08	0	9.8723e+07	12.1276	18.41	5	5	12.9367	24.55	5	5	21.608	29.24	6	8	25.1722	42.6	9	9	11.6191	23.47	4	4	20.4269	26.71	5	7					20.2263	26.35	5	7	277	30.5589	8.06006
Q6PDU7	ATP synthase subunit g, mitochondrial OS=Rattus norvegicus GN=Atp5l PE=1 SV=2 - [ATP5L_RAT]	46.6	1	3	3	40	0	2.76031e+08	4.07255e+08	0	4.67304e+08	1.52421e+08	1.112e+08	9.72615e+07					20.8139	46.6	3	6	21.1663	46.6	3	6					48.2523	46.6	3	14	9.58069	46.6	3	3	27.8709	37.86	2	9	6.08452	37.86	2	2	103	11.4261	9.5835
Q5XI73	Rho GDP-dissociation inhibitor 1 OS=Rattus norvegicus GN=Arhgdia PE=1 SV=1 - [GDIR1_RAT]	46.57	1	8	8	66	1.11888e+08	1.75306e+08	3.10199e+08	2.73394e+08	183984962	3.18344e+08	1.44564e+08	1.23187e+08	22.2149	46.57	7	7	18.5368	35.78	4	6	22.2785	35.78	4	7	28.467	39.71	6	9	36.4223	46.57	6	12	23.6714	46.57	6	7	25.4837	46.57	6	8	31.6495	46.57	6	10	204	23.3928	5.19873
P08503	Medium-chain specific acyl-CoA dehydrogenase, mitochondrial OS=Rattus norvegicus GN=Acadm PE=1 SV=1 - [ACADM_RAT]	46.56	1	18	18	409	1.18892e+09	9.3562e+08	7.0008e+08	5.98602e+08	5.62604e+08	8.24915e+08	7.8303e+08	6.51857e+08	125.044	36.1	12	45	164.695	34.2	11	64	138.804	27.55	9	50	155.667	35.39	12	56	122.608	35.63	10	41	89.1148	33.49	12	31	157.532	35.39	11	65	168.856	33.25	10	57	421	46.5258	8.41162
P35435	ATP synthase subunit gamma, mitochondrial OS=Rattus norvegicus GN=Atp5c1 PE=1 SV=2 - [ATPG_RAT]	46.52	1	10	10	136	4.98011e+08	374863543	4.02393e+08	2.64616e+08	5.53694e+08	3.32382e+08	1.09337e+08	3.11776e+08	41.6938	29.67	7	15	56.8308	29.67	7	21	61.32	29.67	7	23	60.6477	43.22	9	23	52.2897	45.05	9	16	31.1708	29.67	7	12	17.496	32.23	6	9	49.2759	41.76	8	17	273	30.1717	8.83643
Q5BK81	Prostaglandin reductase 2 OS=Rattus norvegicus GN=Ptgr2 PE=2 SV=2 - [PTGR2_RAT]	46.15	1	10	10	52	4.35354e+07	5.45723e+07	5.65489e+07	1.02225e+08	5.61256e+07	9.40267e+07	9.10526e+07	1.10675e+08	10.642	15.38	3	4	7.67461	6.55	2	3	20.7443	21.94	5	8	19.8159	24.5	5	7	10.9635	19.66	4	4	9.32577	8.26	3	3	25.645	37.04	6	12	20.5469	34.19	6	11	351	38.1121	5.5415
Q60587	Trifunctional enzyme subunit beta, mitochondrial OS=Rattus norvegicus GN=Hadhb PE=1 SV=1 - [ECHB_RAT]	46.11	1	19	19	139	297060895	6.81963e+08	3.0134e+08	356209952	369935621	2.64713e+08	2.06228e+08	2.2328e+08	70.8037	26.74	11	25	74.2354	38.32	16	30	57.7968	25.68	10	22	35.1053	27.37	9	13	31.0077	27.37	10	11	41.2195	26.95	10	15	21.2407	17.89	6	8	40.4135	17.26	7	15	475	51.3815	9.46631
P23965	Enoyl-CoA delta isomerase 1, mitochondrial OS=Rattus norvegicus GN=Eci1 PE=1 SV=1 - [ECI1_RAT]	46.02	1	11	11	82	4.27304e+08	7.61894e+08	1127452635	3.0316e+08	2.49535e+08	3.85823e+08	1.04535e+08	9.53276e+07	63.6644	43.25	10	20	41.3245	36.33	7	12	29.9288	28.03	6	9	34.8085	24.91	6	11	27.2013	21.45	5	9	35.8284	24.91	6	11	12.0744	10.73	2	3	22.7662	18.69	4	7	289	32.234	9.53955
O55171	Acyl-coenzyme A thioesterase 2, mitochondrial OS=Rattus norvegicus GN=Acot2 PE=1 SV=1 - [ACOT2_RAT]	45.7	1	15	15	197	1.39374e+09	1.10562e+09	8.63235e+08	4.7664e+08	3.16946e+08	1.4391e+09	4.92201e+08	542126386	87.4303	41.72	12	29	87.8027	42.16	13	30	81.626	41.72	12	25	87.1367	34.44	11	27	80.6265	30.68	10	25	80.5244	30.68	10	24	62.9462	32.45	11	20	53.1347	36.64	13	17	453	49.6697	7.82568
Q68FT1	Ubiquinone biosynthesis protein COQ9, mitochondrial OS=Rattus norvegicus GN=Coq9 PE=1 SV=2 - [COQ9_RAT]	45.51	1	10	10	139	3.4413e+08	1.73898e+08	3.08545e+08	4.39198e+08	4.51617e+08	3.41298e+08	1.28777e+08	2.09441e+08	39.8769	29.17	7	14	61.0002	25	7	21	46.6413	21.47	6	16	74.6817	31.73	7	24	45.7237	26.6	6	15	57.5521	26.6	6	18	39.0472	23.72	6	14	49.2361	30.45	7	17	312	35.1235	5.77002
P47858	ATP-dependent 6-phosphofructokinase, muscle type OS=Rattus norvegicus GN=Pfkm PE=1 SV=3 - [PFKAM_RAT]	45.38	1	27	27	300	3.25019e+08	5.47627e+08	3.95583e+08	6.93911e+08	6.92776e+08	327926342	227722527	3.60437e+08	97.5928	36.79	19	33	136.778	40.51	21	52	124.006	36.79	19	42	126.138	38.59	21	41	114.24	36.54	19	36	102.92	22.56	14	33	87.9226	22.82	16	29	92.5364	31.28	17	34	780	85.5057	8.00146
Q8K4G6	O-acetyl-ADP-ribose deacetylase MACROD1 (Fragment) OS=Rattus norvegicus GN=Macrod1 PE=2 SV=2 - [MACD1_RAT]	45.35	1	6	6	58	8.50911e+07	9.59243e+07	2.39293e+08	2.00897e+08	1.30991e+08	2.66255e+08	4.10184e+07	3.09764e+07	21.7534	33.33	5	7	32.4807	45.35	6	10	29.3476	45.35	6	8	31.5674	33.33	5	9	29.9278	33.33	5	9	26.7241	45.35	6	8	9.53738	15.12	2	3	10.4597	24.42	4	4	258	28.6249	8.41162
Q63041	Alpha-1-macroglobulin OS=Rattus norvegicus GN=A1m PE=1 SV=1 - [A1M_RAT]	45.27	1	51	51	464	2.95091e+08	2.33071e+08	3.14792e+08	3.1519e+08	4.6304e+08	365787252	3.71257e+08	154545637	164.799	32.2	31	54	187.429	24.8	28	69	170.589	34	34	56	160.009	32.73	33	54	218.329	39.67	40	67	154.911	28.33	33	50	281.028	36.13	38	96	49.8835	10.33	13	18	1500	167.019	6.90283
P06761	78 kDa glucose-regulated protein OS=Rattus norvegicus GN=Hspa5 PE=1 SV=1 - [GRP78_RAT]	45.26	1	22	24	193	5.35787e+08	357276979	549297787	4.91772e+08	3.8562e+08	5.24104e+08	2.94162e+08	3.85134e+08	50.6744	21.87	10	18	107.099	37.31	18	37	73.9212	22.32	11	26	45.3225	18.2	8	17	73.1913	26.76	12	23	54.1445	17.58	9	19	53.6548	19.11	9	20	96.1473	36.39	18	33	654	72.3024	5.16064
Q5XFX0	Transgelin-2 OS=Rattus norvegicus GN=Tagln2 PE=1 SV=1 - [TAGL2_RAT]	45.23	1	6	6	35	1.68894e+07	2.38646e+07	4.6019e+07	3.73371e+07	2.92434e+07	3.19072e+07	1.19703e+07	2.6931e+07	9.18153	21.61	3	3	7.04549	14.57	2	2	23.7247	45.23	6	7	18.5127	38.19	5	6	23.1592	20.6	3	7	8.50309	19.6	3	3	4.68344	11.56	2	2	16.0133	27.64	4	5	199	22.3791	8.25049
Q5XIH7	Prohibitin-2 OS=Rattus norvegicus GN=Phb2 PE=1 SV=1 - [PHB2_RAT]	45.15	1	11	11	53	1.98969e+08	8.68866e+07	1.38471e+08	4.55342e+07	7.11737e+07	2.80528e+07	0	4.25977e+07	34.8963	36.79	9	11	22.2271	24.75	6	8	28.9938	38.46	9	10	14.0397	19.73	5	5	23.6953	22.41	5	9	10.8615	12.37	3	4		0			16.3121	17.39	4	6	299	33.2919	9.83252
P00406	Cytochrome c oxidase subunit 2 OS=Rattus norvegicus GN=Mtco2 PE=1 SV=3 - [COX2_RAT]	44.93	1	7	7	173	6.2726e+08	4.73274e+08	9.28261e+08	9.37711e+08	9.78649e+08	5.1195e+08	2.64296e+08	4.04477e+08	48.1688	44.93	6	19	53.7674	44.93	7	16	103.144	44.93	7	33	57.3517	44.93	6	18	82.442	44.93	6	33	50.9312	44.93	6	16	44.8858	33.48	4	19	60.0227	44.93	6	19	227	25.9111	4.729
P62271	40S ribosomal protein S18 OS=Rattus norvegicus GN=Rps18 PE=1 SV=3 - [RS18_RAT]	44.74	1	8	9	35	2.5626e+07	43936259	5.59595e+07	4.67482e+07	3.73173e+07	44747147	2.15672e+07	3.89468e+07	11.3398	31.58	5	5		0				0			19.0808	42.76	7	8	18.4024	36.84	6	9	4.26314	11.18	2	2	9.13946	22.37	3	4	11.6813	29.61	5	7	152	17.7079	10.9897
P20788	Cytochrome b-c1 complex subunit Rieske, mitochondrial OS=Rattus norvegicus GN=Uqcrfs1 PE=1 SV=2 - [UCRI_RAT]	44.53	1	8	8	50	1.90085e+07	3.38608e+07	1.03403e+08	6.79777e+07	7.71198e+07	5.13801e+07	491896	4.03289e+07	19.5079	15.69	3	7	12.4848	22.99	4	4	19.714	20.8	4	6	15.0503	16.06	3	4	51.8092	21.53	3	15	7.42892	12.77	2	2		0			34.9027	34.31	6	12	274	29.4272	8.86572
B2RYW9	Fumarylacetoacetate hydrolase domain-containing protein 2 OS=Rattus norvegicus GN=Fahd2 PE=1 SV=1 - [FAHD2_RAT]	44.09	1	8	8	26	9.00035e+07	38350109	67854342	4.2697e+07	9.44241e+07	2.12696e+07	25671463	5.45538e+07	16.6353	26.2	6	6	9.55047	7.67	2	3	13.5715	22.68	5	5	12.4283	20.13	4	4		0			7.651	17.57	3	3	5.83136	9.27	2	2	8.68523	11.5	3	3	313	34.5591	8.35303
P0CC09	Histone H2A type 2-A OS=Rattus norvegicus GN=Hist2h2aa3 PE=1 SV=1 - [H2A2A_RAT]	43.85	8	3	3	35	64803490	1.01355e+08	171690221	5.77775e+07	7.9366e+07	1.73161e+08	6.32111e+07	4.69115e+07		0			20.4617	43.85	3	6	20.0411	43.85	3	6	12.9057	43.85	3	4	22.5423	36.92	2	6	10.2569	21.54	2	3	18.6387	21.54	2	6	11.3615	21.54	2	4	130	14.0869	10.9019
P46462	Transitional endoplasmic reticulum ATPase OS=Rattus norvegicus GN=Vcp PE=1 SV=3 - [TERA_RAT]	43.55	1	28	28	291	248996302	1.38345e+08	2.22877e+08	2.7104e+08	1.81928e+08	1.0749e+08	1.10513e+08	8.63824e+07	127.616	30.4	17	38	148.333	33.13	18	45	133.613	36.23	22	42	123.861	31.14	18	38	104.726	30.15	17	29	125.383	26.92	16	38	97.5847	22.08	15	30	101.698	23.7	13	31	806	89.2927	5.26221
Q99NA5	Isocitrate dehydrogenase [NAD] subunit alpha, mitochondrial OS=Rattus norvegicus GN=Idh3a PE=1 SV=1 - [IDH3A_RAT]	43.44	1	15	15	296	9.42723e+08	7.12031e+08	7.75763e+08	7.65091e+08	8.85722e+08	7.84446e+08	8.42265e+08	5.92526e+08	74.766	36.61	11	27	81.8434	31.42	9	37	101.968	28.69	8	40	92.4191	31.42	9	35	87.6682	36.61	11	37	80.4944	31.42	10	31	115.467	38.25	14	47	99.0137	30.87	9	42	366	39.588	6.91748
P18886	Carnitine O-palmitoyltransferase 2, mitochondrial OS=Rattus norvegicus GN=Cpt2 PE=1 SV=1 - [CPT2_RAT]	43.16	1	17	18	139	278038120	1.16774e+08	2.44741e+08	155445371	9.5483e+07	1.73683e+08	6.92608e+07	9.51551e+07	48.3043	24.16	10	15	71.6433	25.53	10	39	62.361	27.2	12	24	40.042	26.14	11	17	38.4354	20.36	8	13	36.6614	22.95	11	12	20.8713	11.7	5	7	34.7548	17.93	8	12	658	74.0634	7.32764
P27605	Hypoxanthine-guanine phosphoribosyltransferase OS=Rattus norvegicus GN=Hprt1 PE=1 SV=1 - [HPRT_RAT]	43.12	1	10	10	131	1.6973e+08	2.23312e+08	3.49378e+08	2.4616e+08	2.69557e+08	3.38609e+08	1.74725e+08	1.38965e+08	40.5748	32.57	6	13	31.0262	26.61	5	9	43.6027	32.11	8	14	62.3431	38.53	9	21	72.9216	38.53	9	25	40.719	37.61	8	13	59.1803	38.53	9	20	52.3796	32.57	7	16	218	24.4615	6.53662
P0C2X9	Delta-1-pyrroline-5-carboxylate dehydrogenase, mitochondrial OS=Rattus norvegicus GN=Aldh4a1 PE=1 SV=1 - [AL4A1_RAT]	42.98	1	15	15	140	166791151	275469076	1.11591e+08	3.4159e+08	1.67309e+08	1.2673e+08	9.30277e+07	1.61218e+08	46.8495	21.14	9	14	43.3654	21.14	10	14	61.0829	23.62	10	20	87.2925	35.52	14	27	44.1828	33.57	13	14	55.0335	28.24	10	16	36.4435	24.51	9	12	68.0845	24.51	9	23	563	61.8297	7.45947
Q3T1J1	Eukaryotic translation initiation factor 5A-1 OS=Rattus norvegicus GN=Eif5a PE=1 SV=3 - [IF5A1_RAT]	42.86	1	5	5	14	45692842	0	46277479	3.99594e+07	3.0759e+07	2.45632e+07	1.00317e+07	2.87014e+07		0							10.8256	22.73	2	3	14.467	23.38	3	4	9.2732	23.38	3	3	6.0619	19.48	2	2		0			7.73208	22.73	2	2	154	16.8214	5.23682
P97576	GrpE protein homolog 1, mitochondrial OS=Rattus norvegicus GN=Grpel1 PE=1 SV=2 - [GRPE1_RAT]	42.86	1	8	9	52	5.01624e+07	5.18849e+07	1.11724e+08	2.3392e+08	1.4181e+08	1.08344e+08	5.44663e+07	6.07268e+07	8.00702	17.51	3	3	11.8019	23.96	4	4	20.8203	23.96	5	10	25.0424	40.55	8	9	21.263	32.72	7	8	16.7365	17.51	4	6	15.6128	23.96	4	6	17.3653	25.81	5	6	217	24.2819	8.38232
P23693	Troponin I, cardiac muscle OS=Rattus norvegicus GN=Tnni3 PE=1 SV=2 - [TNNI3_RAT]	42.65	1	9	9	74	5.35414e+07	1.17399e+08	1.00632e+08	1.36388e+08	1.89384e+08	1.00115e+08	2.00157e+08	1.5753e+08	7.87079	10.43	2	3	16.7841	19.43	3	5	16.7051	24.64	5	6	33.0765	29.86	5	12	30.9812	21.33	4	11	17.5649	19.43	3	6	37.9404	34.12	7	16	42.2374	31.28	6	15	211	24.1447	9.5542
Q9WUS0	Adenylate kinase 4, mitochondrial OS=Rattus norvegicus GN=Ak4 PE=2 SV=1 - [KAD4_RAT]	42.6	1	6	6	25	2.44011e+07	7.65265e+07	1.14789e+08	1.23322e+08	1.21286e+08	4.57778e+07	8.89139e+07	4.83742e+07	9.68671	14.8	3	4	12.9826	26.46	3	4	17.0917	26.91	3	5	15.9291	21.08	2	4	10.0874	26.91	3	3	6.48164	21.08	2	2		0			12.6363	21.08	2	3	223	25.1873	8.01611
O35567	Bifunctional purine biosynthesis protein PURH OS=Rattus norvegicus GN=Atic PE=1 SV=2 - [PUR9_RAT]	42.57	1	18	18	145	8.85162e+07	1.55878e+08	5.24955e+07	1.71003e+08	1.06867e+08	1.03392e+08	7.67442e+07	1.0082e+08	37.0871	27.87	12	13	53.433	32.77	13	18	29.9342	16.05	6	10	82.633	32.77	13	28	67.2753	36.15	14	22	49.0645	26.69	12	16	49.8951	27.2	13	18	55.4145	27.7	12	20	592	64.1682	7.13721
O88600	Heat shock 70 kDa protein 4 OS=Rattus norvegicus GN=Hspa4 PE=1 SV=1 - [HSP74_RAT]	42.38	1	25	27	201	1.07038e+08	95443760	1.14108e+08	8.03546e+07	8.71173e+07	5.74587e+07	7.66864e+07	4.79029e+07	80.1358	30.36	18	29	92.1254	34.29	19	34	89.2332	35.12	20	30	75.4922	24.64	12	25	97.4488	32.5	18	33	34.6364	14.52	8	10	46.5976	17.74	10	15	69.6932	28.57	15	25	840	93.9971	5.21143
A0JPQ4	Tripartite motif-containing protein 72 OS=Rattus norvegicus GN=Trim72 PE=1 SV=1 - [TRI72_RAT]	42.14	1	13	13	68	7.39887e+07	1.40716e+08	6.93421e+07	9.49142e+07	144799450	9.24537e+07	1.33716e+08	6.39106e+07	19.8556	18.66	7	7	26.4902	26.83	9	9	22.6102	13.84	5	8	21.0816	16.56	6	7	30.4004	18.45	7	10	12.959	11.74	4	4	28.0493	22.43	6	8	43.4435	15.93	6	15	477	52.7978	6.26514
P27139	Carbonic anhydrase 2 OS=Rattus norvegicus GN=Ca2 PE=1 SV=2 - [CAH2_RAT]	41.92	1	6	6	64	8.96893e+07	1.41146e+08	1.69969e+08	1.52851e+08	1.38086e+08	1.31467e+08	8.52892e+07	8.36053e+07	16.4548	10	2	5	14.2591	20	3	4	21.7113	20	3	7	31.2868	32.31	5	10	23.8914	28.85	4	8	25.1823	20	3	8	12.8818	20	3	4	31.503	38.46	5	18	260	29.0956	7.40088
P17220	Proteasome subunit alpha type-2 OS=Rattus norvegicus GN=Psma2 PE=1 SV=3 - [PSA2_RAT]	41.88	1	7	7	38	5.26102e+07	1.91325e+07	4.41169e+07	1.04359e+08	5.88738e+07	5.88409e+07	28783496	1.44579e+07	20.578	32.48	4	6	15.6127	22.22	3	5	9.84748	17.09	2	3	24.239	31.2	4	6	24.0703	31.2	4	7	17.897	22.22	3	5		0			19.2161	21.37	3	6	234	25.9103	7.43018
P01041	Cystatin-B OS=Rattus norvegicus GN=Cstb PE=1 SV=1 - [CYTB_RAT]	41.84	1	3	3	7	0	0	0	0	1.08507e+08	191404384	2.53205e+07	73508223		0												0			12.7065	41.84	3	5		0			4.44792	20.41	2	2		0			98	11.1886	6.30322
Q6AYQ8	Acylpyruvase FAHD1, mitochondrial OS=Rattus norvegicus GN=Fahd1 PE=1 SV=1 - [FAHD1_RAT]	41.63	1	5	5	35	3.29401e+07	4.12603e+07	78186006	5.83783e+07	3.22677e+07	6.76088e+07	0	3.13724e+07	15.4376	35.29	4	5	14.7651	35.29	4	5	14.6251	27.6	4	5	19.306	41.63	5	6	17.0616	28.96	3	5	19.4268	41.63	5	6		0			10.6177	21.27	2	3	221	24.4646	7.73779
Q9Z0V6	Thioredoxin-dependent peroxide reductase, mitochondrial OS=Rattus norvegicus GN=Prdx3 PE=1 SV=2 - [PRDX3_RAT]	41.25	1	11	11	613	8.53992e+08	6.57233e+08	1.42915e+09	2.42532e+09	1.54146e+09	1.5847e+09	8.73121e+08	611477434	185.055	40.47	9	57	241.492	41.25	9	79	230.05	40.47	8	72	242.715	40.47	9	75	221.952	37.35	8	68	322.101	37.35	7	98	183.519	40.47	8	65	300.485	37.35	7	99	257	28.2775	7.54736
P14882	Propionyl-CoA carboxylase alpha chain, mitochondrial OS=Rattus norvegicus GN=Pcca PE=1 SV=3 - [PCCA_RAT]	41.11	1	23	24	190	2.69498e+08	2.48618e+08	6.43702e+08	3.46065e+08	1.73031e+08	4.51054e+08	2.52207e+08	3.37831e+08	33.2314	19	9	11	110.804	33.92	19	37	97.6598	30.66	17	33	93.2954	34.46	19	31	87.8258	27.41	14	30	46.334	23.34	12	16	38.2186	19.81	11	13	57.2223	29.04	15	19	737	81.5711	7.69385
P82995	Heat shock protein HSP 90-alpha OS=Rattus norvegicus GN=Hsp90aa1 PE=1 SV=3 - [HS90A_RAT]	41.06	1	15	27	334	9.15243e+08	7.88879e+08	1.02106e+09	1.07204e+09	1.25951e+09	6.25379e+08	4.84728e+08	4.33727e+08	127.979	29.88	19	42	155.707	28.51	17	52	143.969	29.88	21	51	150.921	32.06	22	52	138.187	36.83	24	48	93.5242	23.06	16	30	73.0796	21.15	14	25	102.403	27.01	16	34	733	84.7618	5.0083
Q5XIT9	Methylcrotonoyl-CoA carboxylase beta chain, mitochondrial OS=Rattus norvegicus GN=Mccc2 PE=2 SV=1 - [MCCB_RAT]	40.5	1	15	16	87	7.56237e+07	1.79936e+08	1.30709e+08	1.16342e+08	7.08441e+07	1.15183e+08	8.02514e+07	8.94652e+07	28.8638	20.96	7	9	47.8216	32.15	12	15	30.4364	29.13	10	11	43.7714	29.66	10	14	37.61	31.62	12	13	25.515	20.07	7	8	26.7593	16.16	6	9	26.7452	21.67	8	8	563	61.4784	8.30908
P11960	2-oxoisovalerate dehydrogenase subunit alpha, mitochondrial (Fragment) OS=Rattus norvegicus GN=Bckdha PE=1 SV=1 - [ODBA_RAT]	40.14	1	10	10	72	1.93863e+08	2.46368e+08	1.22386e+08	133934367	164532012	1.81474e+08	9.87217e+07	170816736	33.0129	16.55	5	12	23.066	20.18	6	7	17.2494	16.55	5	7	23.6976	16.55	5	7	30.6757	31.75	8	15	23.0805	23.58	5	13	16.0679	17.01	5	7	12.7001	14.97	4	4	441	50.1329	7.82568
P68255	14-3-3 protein theta OS=Rattus norvegicus GN=Ywhaq PE=1 SV=1 - [1433T_RAT]	40	1	4	9	65	2.31651e+08	2.83266e+08	2.54254e+08	2.91265e+08	552031220	3.35927e+08	2.13053e+07	1.97448e+08	25.809	33.88	6	9	23.4994	33.88	6	8	28.4287	33.47	6	10	30.3791	33.06	6	9	20.7642	20.82	4	6		0			16.038	20.82	3	5	37.0044	37.55	8	12	245	27.7608	4.77979
P04644	40S ribosomal protein S17 OS=Rattus norvegicus GN=Rps17 PE=1 SV=3 - [RS17_RAT]	40	1	4	4	8	0	0	0	1.21957e+07	19505102	0	0	2.38477e+07		0				0				0			8.46981	23.7	3	3	8.28102	23.7	3	3		0				0			6.29547	32.59	2	2	135	15.5003	9.77393
P11507	Sarcoplasmic/endoplasmic reticulum calcium ATPase 2 OS=Rattus norvegicus GN=Atp2a2 PE=1 SV=1 - [AT2A2_RAT]	39.98	1	41	42	722	4.32843e+08	3.33424e+08	3.73169e+08	2.16136e+08	2.08417e+08	1.51513e+08	1.26486e+08	1.18403e+08	468.042	35.76	32	154	459.152	37.39	35	151	355.407	34.04	33	117	195.646	25.89	23	62	232.926	30.2	27	73	164.004	23.78	20	53	195.095	26.56	24	64	147.138	26.75	22	48	1043	114.694	5.33838
P62632	Elongation factor 1-alpha 2 OS=Rattus norvegicus GN=Eef1a2 PE=1 SV=1 - [EF1A2_RAT]	39.74	1	9	15	133	2.87733e+08	4.24811e+08	2.86293e+08	287014279	3.6275e+08	2.29489e+08	2.36757e+08	3.94274e+08	42.9551	19.65	6	15	55.5935	26.13	9	19	59.3905	22.46	6	21	44.8469	13.82	5	16	43.867	20.09	6	14	43.9566	21.17	8	15	45.9782	17.71	4	15	52.5982	20.52	6	18	463	50.4223	9.02686
Q6MGD0	Protein CutA OS=Rattus norvegicus GN=Cuta PE=1 SV=2 - [CUTA_RAT]	39.55	1	3	3	26	0	7.22799e+07	6.24927e+07	2.8821e+07	9.5325e+07	124379211	3.24212e+07	3.8673e+07		0			7.46801	31.64	2	2	5.90337	18.08	2	2	5.26947	29.38	2	2	18.3869	39.55	3	6	9.42677	39.55	3	5	12.5059	29.38	2	5	5.85704	29.38	2	4	177	18.6468	6.75635
P29419	ATP synthase subunit e, mitochondrial OS=Rattus norvegicus GN=Atp5i PE=1 SV=3 - [ATP5I_RAT]	39.44	1	3	3	14	63246727	4.36293e+08	4.11665e+08	0	6.88302e+08	504107724	289776696	317447112		0			5.25705	35.21	2	2	8.51661	35.21	2	3					16.0107	35.21	2	5		0			12.9723	21.13	2	4		0			71	8.24948	9.34912
P62828	GTP-binding nuclear protein Ran OS=Rattus norvegicus GN=Ran PE=1 SV=3 - [RAN_RAT]	39.35	1	8	8	36	6.68904e+07	4.667e+07	9.75996e+07	1.50927e+08	1.34448e+08	1.38328e+08	5.0707e+07	5.11498e+07	10.2905	21.3	4	4	11.0054	18.52	3	4	10.1098	16.2	3	4	8.26072	16.2	3	3	17.6364	24.07	6	7	12.2826	28.7	5	5	9.32665	25.93	4	4	13.2606	23.15	4	5	216	24.4076	7.48877
P02401	60S acidic ribosomal protein P2 OS=Rattus norvegicus GN=Rplp2 PE=1 SV=2 - [RLA2_RAT]	39.13	1	2	2	2	0	39678650	0	3.45329e+07	0	0	0	0						0				0			7.10548	39.13	2	2		0								0							115	11.6849	4.53857
P62804	Histone H4 OS=Rattus norvegicus GN=Hist1h4b PE=1 SV=2 - [H4_RAT]	38.83	1	4	4	20	1.87129e+07	7.56363e+07	6.45282e+07	0	132006890	112335517	6.26894e+07	3.34335e+07		0			4.50179	21.36	2	2	6.90618	31.07	3	3		0			13.2131	21.36	2	5	7.41133	29.13	3	3	12.5418	29.13	3	5	4.50493	17.48	2	2	103	11.3604	11.356
P11442	Clathrin heavy chain 1 OS=Rattus norvegicus GN=Cltc PE=1 SV=3 - [CLH1_RAT]	38.69	1	48	49	439	1.02786e+08	5.14111e+07	9.31129e+07	6.52433e+07	1.03059e+08	73982206	1.13727e+08	1.229e+08	177.579	30.63	33	61	182.418	26.87	32	62	159.633	28	33	54	140.027	23.94	27	45	177.313	27.82	31	60	119.916	22.81	30	45	241.322	33.55	38	90	62.8232	12.96	15	22	1675	191.477	5.71924
Q6P7Q4	Lactoylglutathione lyase OS=Rattus norvegicus GN=Glo1 PE=1 SV=3 - [LGUL_RAT]	38.59	1	6	6	52	5.68551e+07	7.71703e+07	1.25331e+08	1.81812e+08	1.13411e+08	7.36299e+07	5.98087e+07	9.79425e+07	13.7724	20.11	3	4	14.6826	20.11	3	4	27.0598	25.54	4	8	29.0129	38.59	6	9	23.9353	23.91	4	8	14.213	25.54	4	5	12.7406	20.11	3	5	29.3491	25.54	4	9	184	20.8063	5.31299
Q63797	Proteasome activator complex subunit 1 OS=Rattus norvegicus GN=Psme1 PE=2 SV=1 - [PSME1_RAT]	38.55	1	8	8	39	6.4968e+07	1.06632e+08	1.09418e+08	1.53497e+08	1.73383e+08	2.28111e+07	3.29698e+07	67658500	20.2927	24.9	5	7	22.1108	35.74	6	7	18.7197	34.14	6	7	26.5484	38.15	7	9	11.323	17.67	4	4	13.4596	16.87	3	5		0				0			249	28.559	6.02393
P18163	Long-chain-fatty-acid--CoA ligase 1 OS=Rattus norvegicus GN=Acsl1 PE=1 SV=1 - [ACSL1_RAT]	38.48	1	25	25	139	3.41442e+08	1.72801e+08	3.03871e+08	1.71532e+08	1.52385e+08	2.13264e+08	6.45788e+07	9.80057e+07	69.3521	31.76	19	23	92.3074	29.76	19	30	66.1306	27.61	17	21	33.6801	19.74	11	12	41.7754	25.32	15	15	37.4915	21.32	12	13	29.7162	18.17	10	11	40.1521	20.89	12	14	699	78.1282	6.99072
P29117	Peptidyl-prolyl cis-trans isomerase F, mitochondrial OS=Rattus norvegicus GN=Ppif PE=1 SV=2 - [PPIF_RAT]	38.35	1	5	5	77	1.26097e+08	1.89705e+08	1.51767e+08	6.34351e+07	1.50591e+08	9.83119e+07	1.10152e+08	1.52718e+08	14.451	16.02	2	10	6.50279	16.02	2	5	21.1401	19.9	3	12	25.232	30.1	3	15	24.462	25.24	4	13	19.3518	19.9	3	12		0			18.2954	16.02	2	10	206	21.7961	9.14404
P35213	14-3-3 protein beta/alpha OS=Rattus norvegicus GN=Ywhab PE=1 SV=3 - [1433B_RAT]	38.21	1	3	10	70	2.3081e+08	2.83266e+08	2.56847e+08	2.7131e+08	5.53041e+08	3.35927e+08	2.14819e+07	1.97448e+08		0				0			22.8907	28.05	6	8	38.3776	28.86	6	15	29.8836	25.2	5	10		0			25.2756	28.86	5	10	32.6367	32.11	8	12	246	28.0368	4.88135
P09006	Serine protease inhibitor A3N OS=Rattus norvegicus GN=Serpina3n PE=1 SV=3 - [SPA3N_RAT]	38.04	1	11	11	34	69255295	3.45813e+07	2.31634e+07	2.61949e+07	4.35941e+07	2.81931e+07	9.93067e+07	8.06889e+07	24.9428	20.1	6	7	5.06614	9.33	2	2	12.0252	11.24	4	4	10.7755	12.92	3	3	21.477	16.51	5	6	10.1636	10.53	3	3	9.37289	11.48	2	2	25.4542	16.27	4	7	418	46.6223	5.46533
P04904	Glutathione S-transferase alpha-3 OS=Rattus norvegicus GN=Gsta3 PE=1 SV=3 - [GSTA3_RAT]	38.01	3	4	5	22	28267026	1.9071e+07	3.14681e+07	9.34815e+06	0	2.75407e+07	4.74218e+06	1.97252e+07	4.96022	16.29	2	2	7.41986	21.27	3	3	13.5147	33.94	4	5	5.26156	17.65	2	2		0			7.62456	13.12	3	3		0			18.2087	25.34	4	7	221	25.3033	8.74854
Q8VBU2	Protein NDRG2 OS=Rattus norvegicus GN=Ndrg2 PE=1 SV=1 - [NDRG2_RAT]	38.01	1	8	8	79	1.97103e+08	1.117e+08	1.36753e+08	6.14307e+07	1.02583e+08	1.24974e+08	1.12773e+08	1.07929e+08	32.3706	32.08	6	12	29.4059	22.1	4	9	22.8444	22.37	4	7	28.8075	20.22	4	9	37.7414	28.3	5	12	15.1283	22.37	4	5	35.5278	25.88	5	12	42.7387	30.19	5	13	371	40.7531	5.30029
Q8VIF7	Selenium-binding protein 1 OS=Rattus norvegicus GN=Selenbp1 PE=1 SV=1 - [SBP1_RAT]	37.71	1	14	14	62	1.30444e+08	1.68682e+08	1.66847e+08	3.06652e+08	7.3304e+08	1.8758e+08	2.33111e+08	1.47024e+08	25.8183	26.69	10	10	17.5749	12.92	4	6	29.944	23.09	9	11	23.5242	19.07	6	8	6.76748	8.26	3	3	18.2571	20.76	7	7	21.1394	20.34	7	8	25.1992	23.52	8	9	472	52.4985	6.56592
Q921A4	Cytoglobin OS=Rattus norvegicus GN=Cygb PE=1 SV=1 - [CYGB_RAT]	37.37	1	5	5	25	0	5.37495e+06	1.36144e+07	2.31797e+07	5433256	5.06141e+06	4.18269e+06	8.04346e+06		0				0			18.3107	23.16	3	5	22.097	26.84	2	6	17.7797	18.42	2	5	4.44698	5.79	2	2	6.89332	17.37	2	2	18.2409	23.16	3	5	190	21.483	6.80029
A2RRU1	Glycogen [starch] synthase, muscle OS=Rattus norvegicus GN=Gys1 PE=1 SV=1 - [GYS1_RAT]	37.13	1	20	20	90	1.11751e+08	1.09321e+08	1.33462e+08	1.58674e+08	1.47791e+08	9.20558e+07	8.10072e+07	1.12526e+08	24.1043	14.5	6	9	33.2769	23.58	12	12	21.4896	11.11	5	8	44.5856	23.31	12	15	53.0827	32.79	14	17	32.1175	11.38	8	12	22.0644	10.3	6	9	23.3417	15.31	7	8	738	84.0186	6.17627
P04692	Tropomyosin alpha-1 chain OS=Rattus norvegicus GN=Tpm1 PE=1 SV=3 - [TPM1_RAT]	36.97	1	10	11	45	8.15998e+07	1.02566e+08	6.53823e+07	6.26074e+07	3.02078e+07	1.87941e+07	7.00531e+07	1.8809e+08	13.807	17.61	5	5	22.6051	21.83	6	8	20.3446	26.76	7	7	17.6267	20.77	5	6		0			9.17957	13.03	3	3	19.5779	21.13	6	7	27.1106	22.18	7	9	284	32.6607	4.7417
Q7M0E3	Destrin OS=Rattus norvegicus GN=Dstn PE=1 SV=3 - [DEST_RAT]	36.97	1	5	5	30	4.83552e+07	96949712	102019154	1.11511e+08	9.45779e+07	136044358	0	9.53222e+07	8.05149	25.45	3	3	7.38018	18.79	2	3	4.46752	15.15	2	2	24.4918	36.97	5	9	17.0213	36.97	5	6		0				0			20.8136	33.33	4	7	165	18.5215	8.03076
P24090	Alpha-2-HS-glycoprotein OS=Rattus norvegicus GN=Ahsg PE=1 SV=2 - [FETUA_RAT]	36.93	1	8	8	157	2.57825e+08	4.32343e+08	3.03934e+08	4.34938e+08	2.20122e+08	386579694	5.49476e+08	5.85163e+08	74.9485	25.57	4	19	52.9752	31.82	5	13	55.0852	31.82	5	18	77.5536	28.69	5	21	44.8803	28.69	5	14	66.5118	28.69	5	22	48.5028	31.53	5	14	93.0576	30.68	7	36	352	37.9582	6.50732
Q68FX0	Isocitrate dehydrogenase [NAD] subunit beta, mitochondrial OS=Rattus norvegicus GN=Idh3B PE=2 SV=1 - [IDH3B_RAT]	36.88	1	10	10	42	2.96331e+08	1.36472e+08	3.41193e+08	1.57037e+08	220798953	2.45334e+08	2.64236e+08	1.97698e+08	10.1126	8.05	2	3	12.267	8.05	2	4	18.2608	18.18	5	6	12.8455	12.47	3	3	15.4966	16.1	4	4	8.61273	8.05	2	2	38.354	34.29	9	14	17.7732	18.96	5	6	385	42.3268	8.74854
P19234	NADH dehydrogenase [ubiquinone] flavoprotein 2, mitochondrial OS=Rattus norvegicus GN=Ndufv2 PE=1 SV=2 - [NDUV2_RAT]	36.69	1	6	6	59	1.65253e+08	1.79266e+08	440974282	2.54638e+08	1.91e+08	2.17105e+08	1.00918e+08	8.83845e+07	21.9588	32.66	5	6	39.2317	32.66	5	11	36.7548	32.66	5	11	16.7409	17.34	3	5	23.8954	17.34	3	7	22.6786	32.66	5	7	9.83446	9.27	2	3	27.0687	36.69	6	9	248	27.3609	6.68311
P29410	Adenylate kinase 2, mitochondrial OS=Rattus norvegicus GN=Ak2 PE=2 SV=2 - [KAD2_RAT]	36.4	1	7	7	33	8.98049e+07	8.93652e+07	8.71776e+07	8.77545e+07	1.25342e+08	1.50288e+07	9.2778e+06	5.16108e+07	15.2816	15.06	2	4	13.6429	25.94	4	4	22.5057	24.69	4	6	19.695	32.22	5	6	7.01804	15.06	2	2	9.98878	20.08	3	3		0			22.3004	35.98	6	8	239	26.3625	6.78564
O35796	Complement component 1 Q subcomponent-binding protein, mitochondrial OS=Rattus norvegicus GN=C1qbp PE=1 SV=2 - [C1QBP_RAT]	36.2	1	5	5	31	1.6856e+08	190875368	1.83573e+08	1.49696e+08	3.29237e+08	1.32545e+08	1.23666e+08	1.49447e+08	6.23572	11.83	2	2		0			12.9468	21.51	3	4	19.425	26.52	4	6	20.689	36.2	5	6	14.0917	11.83	2	4	19.4841	17.92	2	5	14.2702	21.86	3	4	279	30.9775	4.86865
Q5U300	Ubiquitin-like modifier-activating enzyme 1 OS=Rattus norvegicus GN=Uba1 PE=1 SV=1 - [UBA1_RAT]	36.2	1	26	26	279	1.94674e+08	1.35168e+08	4.05023e+08	1.41045e+08	9.03211e+07	1.04519e+08	9.50894e+07	6.77472e+07	115.02	29.3	19	32	125.21	26.94	19	36	115.429	28.92	20	36	185.924	25.14	17	54	141.734	26.94	18	42	74.8442	17.96	14	21	69.7185	20.7	14	21	120.479	28.54	21	37	1058	117.713	5.56689
P28073	Proteasome subunit beta type-6 OS=Rattus norvegicus GN=Psmb6 PE=1 SV=3 - [PSB6_RAT]	36.13	1	5	5	49	3.36093e+07	4.64081e+07	4.74845e+07	9.34035e+07	7.67133e+07	5.99111e+07	2.73733e+07	3.35522e+07	9.6935	8.82	2	3	8.1079	8.82	2	3	23.2667	31.93	4	9	18.0437	25.21	3	5	16.5067	25.21	3	6	11.9733	8.82	2	4	19.4228	25.21	3	9	24.666	29.41	4	10	238	25.2734	4.99561
P60901	Proteasome subunit alpha type-6 OS=Rattus norvegicus GN=Psma6 PE=1 SV=1 - [PSA6_RAT]	35.77	1	8	8	24	4.38368e+07	6.20215e+07	70096838	65617299	4.18354e+07	3.05189e+07	0	1.01761e+07	15.6025	24.8	5	6		0			9.64667	19.11	3	3	11.1985	20.73	4	4	10.1497	20.33	4	4	8.88685	11.38	2	3		0			10.1812	15.85	4	4	246	27.3818	6.75635
Q09073	ADP/ATP translocase 2 OS=Rattus norvegicus GN=Slc25a5 PE=1 SV=3 - [ADT2_RAT]	35.57	1	3	11	263	1.12835e+09	2.19406e+09	1.28696e+09	4.41092e+08	9.85586e+08	5.30228e+08	3.15824e+08	4.44014e+08	172.411	34.9	10	61	276.096	34.23	9	94		0				0				0				0				0				0			298	32.8801	9.72998
P86252	Transcriptional activator protein Pur-alpha (Fragments) OS=Rattus norvegicus GN=Pura PE=1 SV=1 - [PURA_RAT]	35.51	1	2	2	2	69028293	0	0	0	43429612	0	70718389	44817492		0																0				0			6.5705	35.51	2	2		0			138	15.3126	4.80518
B0BNE5	S-formylglutathione hydrolase OS=Rattus norvegicus GN=Esd PE=2 SV=1 - [ESTD_RAT]	35.46	1	4	4	42	5.5421e+07	7.32442e+07	5.49616e+07	5.01937e+07	123695064	3.84622e+07	2.91616e+07	7.75285e+07	9.10623	14.54	2	3	9.10323	14.54	2	3	12.8412	14.54	2	4	27.9385	35.46	4	12	12.9442	14.54	2	3	22.2952	22.34	3	6	12.5553	22.34	3	4	23.7669	22.34	3	7	282	31.3434	6.90283
P01048	T-kininogen 1 OS=Rattus norvegicus GN=Map1 PE=1 SV=2 - [KNT1_RAT]	35.12	1	6	14	57	9.53595e+07	1.08636e+08	8.86096e+06	1.71739e+08	2.29043e+08	3.87009e+07	2.48013e+07	2.02298e+07	13.4499	6.51	3	6	18.8407	10.7	4	7		0			38.8095	18.14	7	14	55.3564	34.42	13	20	12.9529	7.44	3	6		0			9.90956	7.67	3	4	430	47.7446	6.52197
P18421	Proteasome subunit beta type-1 OS=Rattus norvegicus GN=Psmb1 PE=1 SV=3 - [PSB1_RAT]	35	1	6	6	25	2.79181e+07	12293382	1.34148e+07	7.0405e+07	3.20337e+07	6.96914e+06	0	1.94946e+07	12.1731	29.17	5	6	5.9872	12.08	2	2	8.91365	15.83	2	3	21.8824	25.42	4	8	15.7799	19.58	3	6		0				0				0			240	26.4623	7.35693
Q01205	Dihydrolipoyllysine-residue succinyltransferase component of 2-oxoglutarate dehydrogenase complex, mitochondrial OS=Rattus norvegicus GN=Dlst PE=1 SV=2 - [ODO2_RAT]	34.8	1	15	15	173	7.9703e+08	1.41159e+09	1.11956e+09	1.65565e+09	9.99753e+08	1.02824e+09	1190583871	7.97942e+08	55.9853	25.55	9	18	75.1671	22.69	8	26	52.7054	21.81	8	17	61.8233	27.31	10	20	59.1108	23.79	8	17	57.2363	23.79	8	18	57.3995	24.45	9	19	92.3739	31.06	12	38	454	48.8944	8.68994
P57113	Maleylacetoacetate isomerase OS=Rattus norvegicus GN=Gstz1 PE=1 SV=2 - [MAAI_RAT]	34.72	1	5	5	13	0	1.75723e+07	2.36614e+07	9.64043e+07	5.11147e+07	50464907	9816998	9.35655e+06		0			10.8926	22.22	3	3		0			18.38	27.78	4	5	12.0861	14.35	2	3	8.78686	14.35	2	2		0				0			216	23.9456	7.76709
Q63798	Proteasome activator complex subunit 2 OS=Rattus norvegicus GN=Psme2 PE=2 SV=3 - [PSME2_RAT]	34.03	1	5	5	7	33000808	2.45368e+07	15690080	4.05279e+07	1.3403e+07	20104257	0	0		0			6.22907	16.39	2	2	5.1443	13.45	2	2	8.04581	23.53	3	3		0				0				0				0			238	26.84	5.71924
O35509	Ras-related protein Rab-11B OS=Rattus norvegicus GN=Rab11b PE=1 SV=4 - [RB11B_RAT]	33.94	2	6	6	37	9.04071e+07	5.46658e+07	5.49964e+07	7.80795e+07	1.18303e+08	6.93947e+07	5.53478e+07	5.75321e+07	13.0984	24.31	5	5	10.9392	20.64	4	4	13.6427	16.06	3	5	9.23652	14.68	3	3	14.1621	19.72	4	5	13.6533	11.01	2	4	11.3757	16.06	3	4	20.0367	25.69	4	7	218	24.4735	5.93506
P67779	Prohibitin OS=Rattus norvegicus GN=Phb PE=1 SV=1 - [PHB_RAT]	33.82	1	7	7	26	5.11103e+07	7.59532e+07	7.02359e+07	3.49134e+07	3.87573e+07	23709797	0	1.4177e+07	27.9481	22.43	4	8	14.7743	15.44	3	4	17.2052	21.32	4	5	16.2775	11.03	2	5	10.9667	18.01	3	4		0				0				0			272	29.8019	5.75732
P02563	Myosin-6 OS=Rattus norvegicus GN=Myh6 PE=1 SV=2 - [MYH6_RAT]	33.49	1	20	56	171	2.22819e+07	9.4381e+06	9.87054e+08	1.23305e+07	7.3269e+08	1.3189e+08	9.65257e+07	2.84571e+08	33.8033	6.55	10	12	25.4417	6.19	9	11	13.6104	3.35	6	6	29.4283	6.5	10	11	37.5642	8.31	12	14	58.4371	13.36	19	22	276.035	28.12	48	93		0			1938	223.37	5.74463
B0BNM1	NAD(P)H-hydrate epimerase OS=Rattus norvegicus GN=Apoa1bp PE=2 SV=1 - [NNRE_RAT]	33.33	1	5	5	17	5.13669e+07	86911228	1.17417e+08	7.28723e+07	78623933	9.70067e+07	4.76979e+07	1.70992e+07	4.95337	10.64	2	2	5.39333	10.64	2	2	5.64003	10.64	2	2	8.38822	24.47	3	3	4.78863	10.64	2	2	6.76733	12.06	2	2	5.35071	10.64	2	2	4.40344	7.45	2	2	282	30.8707	6.88818
P48199	C-reactive protein OS=Rattus norvegicus GN=Crp PE=1 SV=1 - [CRP_RAT]	32.61	1	5	5	39	1.76156e+08	236632064	2.65366e+08	2.11204e+08	4.78164e+08	1.80986e+08	2.71669e+08	1.15283e+08	21.9999	23.04	4	8	29.3887	18.7	3	11	15.6855	23.48	4	6	8.15056	9.57	2	3	10.3893	13.91	3	4	10.8844	13.91	3	4		0			7.69147	9.57	2	3	230	25.4517	4.99561
P08932	T-kininogen 2 OS=Rattus norvegicus PE=1 SV=2 - [KNT2_RAT]	32.56	1	4	12	28	5.10375e+07	1.02373e+08	7.37417e+06	1.71739e+08	1.55424e+08	4.5622e+07	2.48013e+07	2.00027e+07		0				0				0			16.9182	13.02	6	7	36.6619	30	10	14		0				0				0			430	47.6734	6.354
P97584	Prostaglandin reductase 1 OS=Rattus norvegicus GN=Ptgr1 PE=2 SV=3 - [PTGR1_RAT]	32.52	1	6	6	25	27826044	6.34879e+06	3.97928e+07	4.48832e+06	2.63476e+07	4.01036e+07	1.74007e+07	4.10144e+07		0			8.85303	19.15	3	3	22.1338	32.52	6	7	12.3767	14.89	2	4	12.2497	14.89	2	5		0				0			17.6253	18.54	3	6	329	35.6954	8.01611
P61972	Nuclear transport factor 2 OS=Rattus norvegicus GN=Nutf2 PE=1 SV=1 - [NTF2_RAT]	32.28	1	2	2	2	0	0	0	0	43128049	0	0	0		0				0								0			6.09727	32.28	2	2						0							127	14.469	5.37646
Q7TP52	Carboxymethylenebutenolidase homolog OS=Rattus norvegicus GN=Cmbl PE=2 SV=1 - [CMBL_RAT]	32.24	1	9	9	30	4.72179e+07	6.57818e+07	1.11623e+08	1.30352e+08	7.99332e+07	1.18387e+08	2.06954e+07	2.13019e+07	6.09786	10.2	2	2	11.1076	17.55	4	5	8.69363	16.73	3	3	14.5772	19.18	4	5	16.9621	20.82	6	6	5.68803	10.2	2	2	7.4026	16.73	3	3	9.42812	12.65	3	4	245	27.885	6.7124
P62870	Transcription elongation factor B polypeptide 2 OS=Rattus norvegicus GN=Tceb2 PE=1 SV=1 - [ELOB_RAT]	32.2	1	2	2	2	16479064	33095690	33378284	7.33608e+07	5.09394e+07	0	1.48417e+07	44446754		0				0				0			4.92619	32.2	2	2		0				0				0				0			118	13.1616	5.0083
P13635	Ceruloplasmin OS=Rattus norvegicus GN=Cp PE=1 SV=3 - [CERU_RAT]	32.2	1	31	31	232	1.0724e+08	1.21495e+08	8.92085e+07	8.79107e+07	1.41484e+08	7.82701e+07	1.07955e+08	2.50173e+07	91.0719	23.51	20	30	58.6728	20.68	17	20	98.011	26.35	23	35	68.4009	19.83	18	24	101.859	28.42	25	34	78.5291	25.4	22	25	147.502	30.97	25	53	30.4108	9.25	8	11	1059	120.764	5.57959
Q9JLJ3	4-trimethylaminobutyraldehyde dehydrogenase OS=Rattus norvegicus GN=Aldh9a1 PE=1 SV=1 - [AL9A1_RAT]	32.19	1	10	10	45	6.87888e+07	1.86967e+08	6.2847e+07	1.49762e+08	2.01315e+08	1.69126e+08	1.0573e+08	6.43315e+07	10.8773	8.91	4	4	27.8575	26.72	8	9	13.1319	10.93	3	4	21.1754	20.45	6	7	30.7781	26.72	8	10	22.4958	18.42	6	8	9.34424	8.3	3	3		0			494	53.618	6.91748
P04166	Cytochrome b5 type B OS=Rattus norvegicus GN=Cyb5b PE=1 SV=2 - [CYB5B_RAT]	32.19	1	2	2	3	0	0	9.77541e+07	0	0	0	0	0						0			6.60281	32.19	2	3		0																			146	16.2548	5.05908
Q642A4	UPF0598 protein C8orf82 homolog OS=Rattus norvegicus PE=2 SV=1 - [CH082_RAT]	32.11	1	6	6	48	2.23211e+07	2.11036e+07	1.15709e+08	3.9319e+07	5.33633e+07	6.8618e+07	2.70627e+07	3.15928e+07	10.9948	21.56	3	4	18.6249	27.52	4	7	24.052	31.65	5	8	14.8762	21.56	3	5	19.2739	21.56	3	7	22.7606	27.98	5	8	10.4975	21.56	3	4	12.9366	21.56	3	5	218	24.3813	8.5874
P10959	Carboxylesterase 1C OS=Rattus norvegicus GN=Ces1c PE=1 SV=3 - [EST1C_RAT]	32.06	1	11	11	61	8.32323e+07	6.42537e+07	1.24469e+08	7.92619e+07	5.9556e+07	7.02612e+07	5.32059e+07	6.69401e+07	16.8894	11.66	5	6	35.5653	18.4	7	12	29.7265	21.31	8	11	17.3813	10.38	4	6	24.4317	16.76	6	8	21.8112	16.76	6	8	11.5469	11.84	4	4	18.9794	13.3	5	6	549	60.1365	5.73193
P10888	Cytochrome c oxidase subunit 4 isoform 1, mitochondrial OS=Rattus norvegicus GN=Cox4i1 PE=1 SV=1 - [COX41_RAT]	31.95	1	6	6	56	3.15703e+08	9.16414e+08	9.46321e+08	3.40344e+08	4.46169e+08	4.62268e+08	2.34184e+08	2.03083e+08	15.5054	31.95	6	6	12.6418	31.36	5	5	9.79476	19.53	3	4	18.3753	31.95	6	7	30.7966	31.95	6	13	11.8082	27.22	5	5	22.8003	31.95	6	9	18.7541	27.22	5	7	169	19.5021	9.43701
O35763	Moesin OS=Rattus norvegicus GN=Msn PE=1 SV=3 - [MOES_RAT]	31.89	1	14	19	104	165058786	1.44911e+08	2.14901e+08	1.07532e+08	1.31974e+08	1.36896e+08	5.74956e+07	1.49814e+08	27.1318	17.16	8	10	42.3118	27.04	15	16	32.7198	20.97	12	12	42.5402	20.97	10	17	42.0063	23.57	12	16	20.601	10.92	6	8	27.5588	11.27	6	11	35.7142	19.41	12	14	577	67.6968	6.53662
P40112	Proteasome subunit beta type-3 OS=Rattus norvegicus GN=Psmb3 PE=1 SV=1 - [PSB3_RAT]	31.71	1	5	5	30	5.19106e+07	1.98653e+07	3.76878e+07	1.0118e+08	73930206	1.13057e+08	2.2083e+07	2.42008e+07	17.1508	26.83	4	5	12.8108	20	3	4	12.561	21.46	3	4	9.69033	20	3	3	19.9682	20	3	6	14.7008	16.59	2	4		0			12.2838	16.59	2	4	205	22.9494	6.55127
P41498	Low molecular weight phosphotyrosine protein phosphatase OS=Rattus norvegicus GN=Acp1 PE=1 SV=3 - [PPAC_RAT]	31.65	1	4	4	13	40999246	70297157	73241920	5.55137e+07	3.79182e+07	5.02481e+07	27108072	4.28862e+07		0				0				0			10.5425	31.65	4	4	8.21488	24.68	3	3	4.58761	18.35	2	2		0			10.8738	24.05	3	4	158	18.1398	6.52197
Q5XIF3	NADH dehydrogenase [ubiquinone] iron-sulfur protein 4, mitochondrial OS=Rattus norvegicus GN=Ndufs4 PE=1 SV=1 - [NDUS4_RAT]	31.43	1	6	6	25	9.06725e+07	4.03019e+07	2.06297e+08	3.00161e+07	46863646	8.29399e+07	10787328	6.10758e+07		0			15.3018	20	4	5	25.8549	31.43	6	8	7.57087	16.57	3	3	7.87915	20.57	3	3	8.69606	19.43	3	3		0			8.11102	14.29	2	3	175	19.7282	10.1401
Q3KR86	MICOS complex subunit Mic60 (Fragment) OS=Rattus norvegicus GN=Immt PE=1 SV=1 - [MIC60_RAT]	31.2	1	12	12	47	7.11407e+07	8.7418e+07	1.23118e+08	1.10272e+07	4.24355e+07	36960328	1.80134e+07	3.60075e+07	6.27215	3.78	2	2	41.2312	29.06	11	14	26.7777	23.15	9	10	7.61525	6.57	3	3	19.023	15.27	6	6	4.29784	3.78	2	2	16.2111	12.15	5	6	10.7987	9.03	4	4	609	67.1352	5.79541
Q4V8F9	Hydroxysteroid dehydrogenase-like protein 2 OS=Rattus norvegicus GN=Hsdl2 PE=2 SV=1 - [HSDL2_RAT]	31.11	1	14	14	189	316099499	2.82976e+08	3.25171e+08	3.01781e+08	1.05473e+08	4.10511e+08	1.17769e+08	1.90005e+08	41.1035	16.03	6	12	82.5895	22.71	10	25	102.056	27.1	11	38	89.2278	19.08	8	31	82.0125	23.66	9	24	52.4365	20.42	7	16	67.0454	17.37	7	24	59.0752	17.75	8	19	524	58.3069	6.18896
P04785	Protein disulfide-isomerase OS=Rattus norvegicus GN=P4hb PE=1 SV=2 - [PDIA1_RAT]	31.04	1	11	11	77	66655433	1.04938e+08	84330135	6.95235e+07	1.90263e+07	8.19606e+07	108129080	1.15638e+08	17.5635	11.39	5	6	21.6803	14.73	6	7	20.9111	16.31	7	7	9.28646	7.07	3	3	7.2546	6.29	3	3	23.0953	21.61	8	8	66.541	20.63	7	21	64.0682	24.17	9	22	509	56.9157	4.93213
Q63362	NADH dehydrogenase [ubiquinone] 1 alpha subcomplex subunit 5 OS=Rattus norvegicus GN=Ndufa5 PE=1 SV=3 - [NDUA5_RAT]	31.03	1	5	5	20	0	1.31843e+08	1.25722e+08	0	9.81108e+07	24668035	0	7.31883e+07		0			19.1146	22.41	3	5	17.9157	31.03	4	5					26.8846	25	3	7		0				0			11.6859	22.41	2	3	116	13.4033	7.43018
Q63270	Cytoplasmic aconitate hydratase OS=Rattus norvegicus GN=Aco1 PE=1 SV=1 - [ACOC_RAT]	30.82	1	19	19	165	1.0347e+08	9.72099e+08	1.2086e+08	1.00492e+09	9.026e+07	7.02652e+07	9.09503e+08	3.28499e+07	81.5303	28.01	16	28	69.9887	20.36	13	22	73.7879	20.81	12	22	65.3286	18	11	19	69.6977	21.15	14	21	61.3131	17.66	10	21	40.9423	18.34	11	13	58.0317	20.92	13	19	889	98.0653	7.15186
P01026	Complement C3 OS=Rattus norvegicus GN=C3 PE=1 SV=3 - [CO3_RAT]	30.43	1	35	36	319	210270025	2.36164e+08	1.30143e+08	3.06968e+08	1.53344e+08	1.48676e+08	7.08023e+07	72938949	166.483	17.02	20	54	153.623	17.56	20	48	131.259	16.48	18	41	121.487	17.68	20	42	151.58	18.64	22	48	88.3227	10.4	12	27	105.951	12.15	12	33	81.4989	10.7	12	26	1663	186.342	6.53662
P41562	Isocitrate dehydrogenase [NADP] cytoplasmic OS=Rattus norvegicus GN=Idh1 PE=1 SV=1 - [IDHC_RAT]	30.43	1	9	11	80	6.86837e+07	7.8338e+08	5.69839e+08	2.74382e+08	4.60037e+08	3.547e+08	2.83896e+08	5.34248e+08	15.4189	13.29	4	6	18.1825	16.91	6	7	24.8363	21.01	7	9	35.0338	20.29	7	13	30.9698	18.12	6	12	32.2909	21.01	7	12	24.3649	17.87	7	10	27.8898	23.67	8	11	414	46.7045	6.99072
P62859	40S ribosomal protein S28 OS=Rattus norvegicus GN=Rps28 PE=1 SV=1 - [RS28_RAT]	30.43	1	2	2	3	0	0	0	0	7.72505e+07	0	0	0																	6.53241	30.43	2	3		0								0			69	7.8362	10.6968
P62961	Nuclease-sensitive element-binding protein 1 OS=Rattus norvegicus GN=Ybx1 PE=2 SV=3 - [YBOX1_RAT]	30.12	1	5	5	41	1.70226e+07	43861185	8.48514e+06	3.09006e+07	2.31752e+07	1.14781e+07	3.02283e+07	1.86968e+07	11.1832	13.04	2	4	13.6407	17.39	3	4		0			10.0739	13.35	3	3	17.9098	25.47	3	13		0			13.9227	29.81	4	6	22.6449	17.39	3	11	322	35.7086	9.87646
P08733	Myosin regulatory light chain 2, ventricular/cardiac muscle isoform OS=Rattus norvegicus GN=Myl2 PE=1 SV=2 - [MLRV_RAT]	30.12	1	5	5	13	2.6738e+07	0	0	0	9.47624e+06	2.3724e+07	2.53493e+07	2.85523e+07	8.21776	19.88	2	3						0				0			4.05335	10.24	2	2	6.08506	9.04	2	2	6.83293	9.04	2	2	9.678	30.12	4	4	166	18.8684	4.93213
P85834	Elongation factor Tu, mitochondrial OS=Rattus norvegicus GN=Tufm PE=1 SV=1 - [EFTU_RAT]	30.09	1	9	9	120	2.39846e+08	1.7607e+08	1.30071e+08	1.56959e+08	2.04935e+08	1.74005e+08	1.88736e+08	1.97223e+08	42.3914	21.46	6	16	45.1293	26.77	8	16	47.1103	27.65	8	17	36.6973	24.12	7	13	32.6156	21.46	6	11	40.653	20.8	6	14	45.6237	20.58	6	17	47.0413	20.58	6	16	452	49.491	7.56201
Q9Z0W7	Chloride intracellular channel protein 4 OS=Rattus norvegicus GN=Clic4 PE=1 SV=3 - [CLIC4_RAT]	30.04	1	6	6	48	2.59477e+07	8.25469e+07	7.83212e+07	1.06948e+08	6.74477e+07	5.75123e+07	2.39186e+07	4.07864e+07	12.4431	11.86	2	4	19.9525	21.34	4	7	21.4157	16.21	3	8	17.3329	20.55	4	6	18.7704	22.53	4	7	15.1854	11.86	2	5	8.17912	11.86	2	3	19.478	22.53	4	8	253	28.6147	6.26514
Q924S5	Lon protease homolog, mitochondrial OS=Rattus norvegicus GN=Lonp1 PE=2 SV=1 - [LONM_RAT]	30	1	19	19	102	4.61278e+07	1.61542e+07	4.15061e+07	7.37735e+07	6.53926e+07	2.82712e+07	3.76792e+07	1.84062e+07	46.0178	24	12	20	23.8721	14.63	5	7	34.3613	18.95	9	11	51.7834	22.84	11	17	44.0523	14.63	8	17	15.1909	5.79	5	5	25.3888	9.79	6	12	35.6464	19.37	12	13	950	105.726	6.59521
Q62651	Delta(3,5)-Delta(2,4)-dienoyl-CoA isomerase, mitochondrial OS=Rattus norvegicus GN=Ech1 PE=1 SV=2 - [ECH1_RAT]	29.97	1	8	8	47	2.02663e+08	138306331	1.46681e+08	147179450	1.7374e+08	1.65785e+08	4.46843e+07	1.32067e+08	11.4665	9.48	3	4	10.0592	5.5	2	4	16.2614	16.82	4	6	27.7758	24.77	5	9	17.4155	14.98	4	6	21.6404	20.49	6	8	9.2719	10.09	3	4	15.8762	12.23	3	6	327	36.1484	7.98682
Q63065	[Pyruvate dehydrogenase (acetyl-transferring)] kinase isozyme 1, mitochondrial OS=Rattus norvegicus GN=Pdk1 PE=1 SV=1 - [PDK1_RAT]	29.95	1	7	8	44	85478166	2.46747e+08	1.11544e+08	1.43623e+08	2.13595e+08	9.93939e+07	121171488	106202858	16.9215	17.05	4	6	17.2977	16.13	4	5	25.1513	19.59	5	8	16.5502	17.05	4	5	23.8939	21.66	5	7	10.3598	8.99	2	3	8.06868	8.06	3	3	20.6342	17.74	5	7	434	49.0498	8.00146
P36953	Afamin OS=Rattus norvegicus GN=Afm PE=3 SV=1 - [AFAM_RAT]	29.93	1	12	14	63	5.5668e+07	3.53244e+07	4.38294e+07	4.81168e+07	47451718	4.51171e+07	2.00418e+07	3.40444e+07	21.4503	12.5	6	8	19.6187	14.14	7	7	14.5423	11.18	5	5	24.2894	16.61	8	9	30.1801	20.23	9	10	18.8309	8.39	5	7	30.0181	12.5	7	10	20.8836	12.5	6	7	608	69.29	6.21436
Q561S0	NADH dehydrogenase [ubiquinone] 1 alpha subcomplex subunit 10, mitochondrial OS=Rattus norvegicus GN=Ndufa10 PE=1 SV=1 - [NDUAA_RAT]	29.86	1	6	6	28	206772238	143511222	2.14744e+08	7.84839e+07	1.23637e+08	1.34489e+08	65416153	79397285	21.1797	23.1	5	6	16.6699	19.72	4	5	17.3371	26.48	5	6	8.45228	13.52	3	3	10.2912	20.28	4	4	7.3468	9.3	2	2		0			6.46109	9.58	2	2	355	40.4676	7.79639
Q64119	Myosin light polypeptide 6 OS=Rattus norvegicus GN=Myl6 PE=1 SV=3 - [MYL6_RAT]	29.8	1	3	4	8	64698383	0	5.96614e+07	3.28866e+07	31695900	0	0	2.73387e+07		0				0				0			8.04193	10.6	2	3	13.231	29.8	4	5		0				0				0			151	16.9641	4.55127
Q5BK63	NADH dehydrogenase [ubiquinone] 1 alpha subcomplex subunit 9, mitochondrial OS=Rattus norvegicus GN=Ndufa9 PE=1 SV=2 - [NDUA9_RAT]	29.71	1	8	8	55	1.24919e+08	1.18699e+08	1.21071e+08	6.34848e+06	3.24921e+07	4.17895e+07	0	4.88609e+07	33.2902	27.59	7	10	33.0109	24.93	6	11	39.9649	27.59	7	12		0			15.7529	15.65	3	5	30.6398	15.65	3	8		0			25.8328	21.22	5	9	377	42.5323	9.81787
P06214	Delta-aminolevulinic acid dehydratase OS=Rattus norvegicus GN=Alad PE=1 SV=1 - [HEM2_RAT]	29.7	1	5	5	18	3.70957e+07	4.78397e+07	4.57603e+07	5.47929e+07	63180275	70119038	2.7826e+07	2.57615e+07	5.53139	15.15	2	2	10.8885	23.03	3	3	6.01589	18.18	2	2	8.92488	21.21	3	3	7.50596	18.18	2	2		0			8.91271	15.15	2	3	7.53424	15.15	2	3	330	36.0084	6.78564
Q62658	Peptidyl-prolyl cis-trans isomerase FKBP1A OS=Rattus norvegicus GN=Fkbp1a PE=1 SV=3 - [FKB1A_RAT]	29.63	1	2	2	4	0	0	0	0	6.31641e+07	47776876	0	1.08533e+07						0				0							14.2683	29.63	2	4		0								0			108	11.9151	8.1626
Q6RUV5	Ras-related C3 botulinum toxin substrate 1 OS=Rattus norvegicus GN=Rac1 PE=1 SV=1 - [RAC1_RAT]	29.17	1	5	5	15	0	17636659	8.44335e+07	4.20799e+07	3.48201e+07	1.01087e+08	3.01997e+07	2.61515e+07		0				0			10.1141	25	4	4	5.63765	12.5	2	2		0			10.0668	24.48	4	4	7.32882	9.9	2	3	4.4432	9.9	2	2	192	21.4362	8.49951
E9PT87	Myosin light chain kinase 3 OS=Rattus norvegicus GN=Mylk3 PE=1 SV=1 - [MYLK3_RAT]	29.13	1	13	14	76	6.08315e+07	2.13967e+07	3.39617e+07	5.42464e+07	36754661	2.88308e+07	3.02126e+07	1.27962e+07	32.8698	17.56	9	11	31.991	13.36	8	12	41.2588	22.65	10	14	44.3493	19.47	10	14	32.2898	16.28	8	10	25.2107	9.29	5	8	9.14423	4.83	3	3	11.6067	8.65	4	4	786	85.4875	5.50342
P47942	Dihydropyrimidinase-related protein 2 OS=Rattus norvegicus GN=Dpysl2 PE=1 SV=1 - [DPYL2_RAT]	28.85	1	11	11	59	1.48275e+08	8.43039e+07	9.88768e+07	1.06992e+08	8.14694e+07	1.12996e+08	6.12645e+07	7.99317e+07	33.2321	19.41	6	10	25.2151	19.93	6	7	21.4406	16.43	5	7	33.061	23.43	9	10	31.5508	19.41	7	9	19.5818	13.81	5	6	11.8218	11.01	4	4	16.5078	14.16	5	6	572	62.2386	6.37939
P62630	Elongation factor 1-alpha 1 OS=Rattus norvegicus GN=Eef1a1 PE=2 SV=1 - [EF1A1_RAT]	28.79	1	3	9	73	3.38271e+08	3.45461e+08	1.60613e+08	230282523	253478968	1.86645e+08	1.89644e+08	2.31009e+08		0				0				0				0				0				0				0			30.261	15.15	4	11	462	50.0821	9.01221
Q6PEC1	Tubulin-specific chaperone A OS=Rattus norvegicus GN=Tbca PE=1 SV=1 - [TBCA_RAT]	28.7	1	3	3	9	8.5716e+06	0	0	3.99863e+07	3.1946e+07	0	0	9.67807e+06		0				0				0			11.0168	28.7	3	4	6.93353	20.37	2	3		0							4.89125	20.37	2	2	108	12.7357	5.46533
Q5XIE6	3-hydroxyisobutyryl-CoA hydrolase, mitochondrial OS=Rattus norvegicus GN=Hibch PE=1 SV=2 - [HIBCH_RAT]	28.57	1	7	7	42	53229465	5.18352e+07	3.58954e+07	6.83927e+07	6.37065e+07	2.48083e+07	3.96326e+07	23607499	20.1502	15.32	4	7	20.4076	18.18	5	6	21.3559	18.18	5	8	23.135	21.04	6	7	7.65795	9.09	2	2	10.8894	19.48	4	4	11.0421	9.09	3	4	10.899	13.77	3	4	385	42.9973	8.45557
P06685	Sodium/potassium-transporting ATPase subunit alpha-1 OS=Rattus norvegicus GN=Atp1a1 PE=1 SV=1 - [AT1A1_RAT]	28.45	1	22	22	207	1.62924e+08	1.34112e+08	1.51846e+08	7.36292e+07	7.36996e+07	4.83986e+07	5.74765e+07	5.21464e+07	128.713	23.46	16	43	116.706	23.56	19	39	91.272	23.17	17	33	54.0529	15.84	12	18	62.0351	15.74	11	20	52.8252	13.29	10	18	58.6478	17.4	12	21	48.2104	21.9	15	15	1023	112.982	5.45264
P16036	Phosphate carrier protein, mitochondrial OS=Rattus norvegicus GN=Slc25a3 PE=1 SV=1 - [MPCP_RAT]	28.37	1	10	10	188	3.727e+08	7.08808e+08	6.85575e+08	3.21248e+08	4.36897e+08	3.70791e+08	2.12869e+08	2.46841e+08	84.0847	26.4	9	33	95.0792	19.38	7	38	80.0544	19.1	7	31	44.4339	16.85	6	17	38.394	11.24	4	14	48.9091	13.2	5	19	54.5966	16.57	6	21	39.7738	11.24	4	15	356	39.4194	9.33447
Q5XIB3	[Protein ADP-ribosylarginine] hydrolase-like protein 1 OS=Rattus norvegicus GN=Adprhl1 PE=2 SV=1 - [ARHL1_RAT]	28.33	1	6	6	19	6.20643e+07	0	90512567	6.76701e+07	1.23911e+08	3.97742e+07	9.14562e+07	108075764	7.29718	13.03	2	2		0			5.84434	8.78	2	2	10.5829	18.98	4	4	9.64925	15.86	3	3		0			14.6989	22.38	4	4	11.5352	19.83	4	4	353	39.8515	6.16357
P14942	Glutathione S-transferase alpha-4 OS=Rattus norvegicus GN=Gsta4 PE=1 SV=2 - [GSTA4_RAT]	27.93	1	5	6	14	4.01915e+07	3.36485e+07	1.46985e+08	8.45558e+07	3.73264e+07	1.20334e+08	0	7.65236e+06	4.75491	9.91	2	2		0				0			9.3571	13.96	4	4	7.53645	20.27	3	3	10.1821	17.57	4	4		0				0			222	25.4934	7.32764
P35745	Acylphosphatase-2 OS=Rattus norvegicus GN=Acyp2 PE=1 SV=2 - [ACYP2_RAT]	27.84	1	3	3	11	0	145426486	123844394	0	6.91939e+07	2.10524e+08	4.04188e+07	9.44686e+07						0			12.1337	17.53	2	4					20.9022	27.84	3	7		0				0				0			97	10.8565	9.26123
Q2PQA9	Kinesin-1 heavy chain OS=Rattus norvegicus GN=Kif5b PE=1 SV=1 - [KINH_RAT]	27.83	1	24	24	88	1.49105e+07	2.97809e+07	3.40849e+07	2.27176e+07	2.83439e+07	16098746	2.1972e+07	2.53467e+07	14.1905	7.27	5	5	30.6366	10.9	9	11	35.3103	14.33	10	13	47.5181	19.31	16	17	30.2075	14.02	10	10	20.6976	9.14	7	7	26.2634	11.94	7	9	37.5136	18.38	12	16	963	109.463	6.44287
P27791	cAMP-dependent protein kinase catalytic subunit alpha OS=Rattus norvegicus GN=Prkaca PE=1 SV=2 - [KAPCA_RAT]	27.64	1	6	7	92	192439784	7.88307e+07	138573110	2.17615e+08	2.16135e+08	4.33749e+08	1.45244e+08	1.32656e+08	20.2421	16.52	4	13	25.9029	13.96	3	19	21.1025	11.11	3	18		0				0				0			29.6188	12.82	4	22	22.0733	11.11	3	20	351	40.594	8.646
P18297	Sepiapterin reductase OS=Rattus norvegicus GN=Spr PE=1 SV=1 - [SPRE_RAT]	27.48	1	3	3	40	5.13238e+07	5.0669e+07	5.3744e+07	6.42664e+07	5.27773e+07	9.49476e+07	1.37819e+07	1.43083e+07	15.2325	27.48	3	4	22.7798	27.48	3	6	24.6389	27.48	3	11	19.649	21.76	2	5	23.3454	13.74	2	6	11.625	13.74	2	3	18.3208	21.76	2	5		0			262	28.1105	5.70654
Q5U3Z3	Isochorismatase domain-containing protein 2 OS=Rattus norvegicus GN=Isoc2 PE=2 SV=1 - [ISOC2_RAT]	27.14	1	2	2	14	1.75185e+07	0	6.64667e+07	9.72189e+07	52459961	2.76354e+07	0	1.65982e+07	10.6976	27.14	2	6		0				0			7.20057	27.14	2	2	6.20004	27.14	2	2	9.06932	27.14	2	4		0				0			210	23.1423	7.82568
P97700	Mitochondrial 2-oxoglutarate/malate carrier protein OS=Rattus norvegicus GN=Slc25a11 PE=1 SV=3 - [M2OM_RAT]	27.07	1	7	7	15	1.19827e+08	2.20522e+08	114821694	60681802	1.36859e+08	5.18152e+07	2.44077e+07	42767056		0			20.8829	24.2	6	7	15.0638	12.74	3	5		0			9.63981	11.15	3	3		0				0				0			314	34.2209	9.87646
P31232	Transgelin OS=Rattus norvegicus GN=Tagln PE=1 SV=2 - [TAGL_RAT]	26.87	1	5	5	32	1.25955e+07	1.22591e+07	4.99606e+07	3.96751e+07	4.21437e+07	4.23761e+07	2.38841e+07	37045943	4.41025	8.96	2	2	5.20894	9.95	2	2	10.489	14.43	3	4	8.94415	15.92	3	3	13.9851	20.4	4	5	15.5478	20.9	4	6	5.25168	11.94	2	2	18.9674	26.87	5	8	201	22.5883	8.83643
Q9QYU2	Elongation factor Ts, mitochondrial OS=Rattus norvegicus GN=Tsfm PE=2 SV=1 - [EFTS_RAT]	26.85	1	4	4	9	47220454	3.26862e+07	52570802	48903151	5.00957e+07	0	0	4.28585e+07		0				0				0			12.3747	26.85	4	4	12.0448	21.6	3	5		0				0				0			324	35.1559	6.43018
O88794	Pyridoxine-5'-phosphate oxidase OS=Rattus norvegicus GN=Pnpo PE=1 SV=1 - [PNPO_RAT]	26.82	1	4	4	14	20886560	0	6.49609e+06	8.52953e+06	2.10496e+07	0	5.42124e+06	1.69079e+06		0							7.93682	18.39	2	2	13.7559	26.82	4	4	10.1432	22.61	3	3		0			4.7023	11.49	2	2	9.66025	22.61	3	3	261	30.165	8.41162
Q5I0K3	Citrate lyase subunit beta-like protein, mitochondrial OS=Rattus norvegicus GN=Clybl PE=2 SV=2 - [CLYBL_RAT]	26.63	1	5	5	42	4.64675e+07	2.27871e+07	4.39616e+07	61639658	4.57398e+07	2.37369e+07	1.77588e+07	2.87786e+07	11.5838	12.43	2	3	16.0947	15.68	3	5	20.8628	12.43	2	6	19.5664	12.43	2	6	15.2095	12.43	2	4	27.2831	18.05	3	7	10.6092	12.43	2	3	28.436	23.37	4	8	338	37.2976	7.97217
Q9WTT6	Guanine deaminase OS=Rattus norvegicus GN=Gda PE=1 SV=1 - [GUAD_RAT]	26.43	1	7	7	17	6.11542e+07	45912711	1.70963e+07	25595977	2.9657e+07	39772847	13341974	8.48048e+07	9.28205	13.66	3	3		0				0				0			5.71157	11.01	2	2		0			10.9405	11.89	3	4	25.7731	26.43	7	8	454	50.9838	5.8335
P10536	Ras-related protein Rab-1B OS=Rattus norvegicus GN=Rab1b PE=1 SV=1 - [RAB1B_RAT]	26.37	1	2	4	27	4.94934e+07	3.35836e+07	5.21044e+07	8.21022e+07	7.06381e+07	66546497	56845233	4.73056e+07	5.76118	13.43	2	2	5.61473	13.43	2	2	8.82266	13.43	2	3	16.271	20.9	3	6	8.98078	20.9	3	3	13.1492	18.91	3	5		0			10.5949	13.43	2	4	201	22.1492	5.73193
Q5I0C3	Methylcrotonoyl-CoA carboxylase subunit alpha, mitochondrial OS=Rattus norvegicus GN=Mccc1 PE=1 SV=1 - [MCCA_RAT]	26.29	1	14	14	47	6.92091e+07	1.07938e+08	1.44979e+08	5.88063e+07	2.89961e+07	7.70924e+07	4.36011e+07	4.99291e+07	8.37409	4.48	3	3	40.2621	20.56	11	14	29.1908	19.86	10	10	9.93128	6.71	3	3	9.29904	2.66	2	4	13.8534	8.11	5	5	9.00704	6.71	3	3	14.7451	7.69	5	5	715	79.2794	7.13721
D3ZAF6	ATP synthase subunit f, mitochondrial OS=Rattus norvegicus GN=Atp5j2 PE=1 SV=1 - [ATPK_RAT]	26.14	1	3	3	17	0	4.56474e+08	3.75932e+08	0	3.45047e+08	3.77113e+08	394929994	1.70039e+08		0			5.37004	23.86	2	2	10.2169	26.14	3	4					17.3682	26.14	3	6	4.21837	23.86	2	2		0			7.77111	26.14	3	3	88	10.4456	10.0376
B0K020	CDGSH iron-sulfur domain-containing protein 1 OS=Rattus norvegicus GN=Cisd1 PE=3 SV=1 - [CISD1_RAT]	25.93	1	2	2	4	0	25415313	5.08618e+07	0	4.60296e+07	0	0	0						0			7.84167	25.93	2	2		0			7.49743	25.93	2	2													108	12.0891	8.83643
Q4G069	Regulator of microtubule dynamics protein 1 OS=Rattus norvegicus GN=Rmdn1 PE=2 SV=1 - [RMD1_RAT]	25.81	1	6	6	23	4.33462e+07	8.04332e+07	76236525	3.86218e+07	6.8865e+07	6.54566e+07	49397402	60830936	8.53902	12.26	3	3	8.93504	12.26	3	3	8.70057	13.87	3	3	7.16427	9.68	2	3	8.01266	7.74	2	3	7.61847	17.1	3	3	4.02052	9.68	2	2	7.80537	15.81	3	3	310	35.3782	7.73779
Q00715	Histone H2B type 1 OS=Rattus norvegicus PE=1 SV=2 - [H2B1_RAT]	25.6	1	3	3	12	0	0	1.4588e+08	1.66585e+07	1.33695e+07	5.00937e+07	2.5983e+07	20955543		0				0			4.46226	19.2	2	2	14.0761	18.4	2	5		0			7.48638	19.2	2	3	5.10866	19.2	2	2		0			125	13.9816	10.3599
P17209	Myosin light chain 4 OS=Rattus norvegicus GN=Myl4 PE=2 SV=2 - [MYL4_RAT]	25.39	1	3	4	16	5.98393e+07	5.69012e+07	1.28905e+08	143927424	88264225	92575280	71967106	5.32345e+07	10.7347	25.39	4	4		0				0				0				0				0				0				0			193	21.2687	5.03369
P02564	Myosin-7 OS=Rattus norvegicus GN=Myh7 PE=1 SV=2 - [MYH7_RAT]	25.22	1	7	42	126	2.75142e+07	1.09267e+07	1.37653e+07	1.51778e+07	3.01146e+07	2.75595e+07	1.07601e+08	6.0131e+06		0				0				0				0				0				0			209.554	22.02	36	73	6.8866	2.17	3	3	1935	222.945	5.8208
P51886	Lumican OS=Rattus norvegicus GN=Lum PE=1 SV=1 - [LUM_RAT]	24.85	1	7	8	93	182580917	1.16833e+08	1.00492e+08	1.71073e+08	1.07812e+08	1.124e+08	6.02224e+07	1.49639e+08	45.063	17.16	6	19	28.0181	16.86	4	8	21.3246	14.79	4	9	36.7108	13.91	5	15	22.2084	14.2	5	7	22.343	11.83	3	7	21.7334	14.2	5	7	44.2475	16.86	6	21	338	38.2546	6.43018
Q5M7W5	Microtubule-associated protein 4 OS=Rattus norvegicus GN=Map4 PE=1 SV=1 - [MAP4_RAT]	24.69	1	12	12	50	3.65353e+07	2.20899e+07	3.62459e+07	3.692e+07	3.40817e+07	3.32201e+07	3.12804e+07	8.76505e+06	6.11763	5.3	2	2	11.7718	6.53	3	4	20.1584	12.87	6	8	29.4626	18.73	9	10	15.8388	12.49	4	12	27.7791	15.7	7	9	11.2606	9.84	4	5		0			1057	110.233	4.729
P13086	Succinyl-CoA ligase [ADP/GDP-forming] subunit alpha, mitochondrial OS=Rattus norvegicus GN=Suclg1 PE=2 SV=2 - [SUCA_RAT]	24.57	1	5	6	24	2.60171e+08	2.67758e+08	1.95165e+08	3.93579e+07	0	1.46779e+08	2.14489e+06	1.13498e+08	9.57124	9.54	2	3	13.5096	12.72	3	5	18.103	17.34	4	6	8.17299	12.43	3	3		0			9.5713	9.54	2	3		0			10.8056	17.05	4	4	346	36.125	9.48096
P50399	Rab GDP dissociation inhibitor beta OS=Rattus norvegicus GN=Gdi2 PE=1 SV=2 - [GDIB_RAT]	24.49	1	8	10	80	8.66872e+07	1.15818e+08	7.32311e+07	1.21195e+08	1.32146e+08	8.48892e+07	9.48587e+07	1.40013e+08	23.8714	11.24	3	7	27.8291	17.98	6	8	32.9448	16.18	4	10	27.1667	13.93	4	8	46.1481	20.9	7	13	34.467	11.24	3	10	39.089	15.73	6	12	42.6267	18.88	6	12	445	50.5047	6.25244
P50753	Troponin T, cardiac muscle OS=Rattus norvegicus GN=Tnnt2 PE=1 SV=2 - [TNNT2_RAT]	24.41	1	5	6	16	2.24224e+06	42536936	34010431	0	1.06687e+08	0	117653383	1.62532e+08		0				0			5.45115	10.7	2	2		0			7.16834	12.37	2	2		0			8.52549	13.71	3	3	23.5621	24.41	6	9	299	35.7088	4.98291
Q6NYB7	Ras-related protein Rab-1A OS=Rattus norvegicus GN=Rab1A PE=1 SV=3 - [RAB1A_RAT]	24.39	1	2	4	14	4.18996e+07	2.85599e+07	2.8801e+07	9.13019e+07	7.97469e+07	5.55247e+07	56845233	4.08083e+07		0				0			7.93303	19.02	3	3		0				0				0				0				0			205	22.6634	6.21436
Q9QX79	Fetuin-B OS=Rattus norvegicus GN=Fetub PE=2 SV=2 - [FETUB_RAT]	24.34	1	6	6	72	4.93924e+07	6.06479e+07	7.24534e+07	7.91558e+07	4.48671e+07	67011223	7.3235e+07	9.49457e+07	11.8261	9.52	2	4	34.3792	18.25	3	13	10.5567	9.52	2	3	29.0825	18.25	3	9	26.9699	9.52	2	8	35.1589	20.63	4	12	23.532	21.96	4	9	36.2432	24.34	6	14	378	41.5359	7.09326
P61206	ADP-ribosylation factor 3 OS=Rattus norvegicus GN=Arf3 PE=2 SV=2 - [ARF3_RAT]	24.31	3	3	4	5	2.08719e+07	0	9.20347e+07	2.80058e+07	2.05063e+07	0	3.92035e+07	8.67434e+07		0								0			4.3723	12.71	2	2		0				0				0				0			181	20.5877	7.43018
P51868	Calsequestrin-2 OS=Rattus norvegicus GN=Casq2 PE=1 SV=2 - [CASQ2_RAT]	24.21	1	5	5	50	1.02893e+08	8.15702e+07	8.58651e+07	7.08465e+07	6.85931e+07	7.74422e+07	9.77893e+07	9.17895e+07	22.7027	9.93	3	7	24.7346	13.08	3	8	21.9359	6.54	2	6	17.1958	14.29	3	5	18.6131	14.29	3	5	17.6516	6.54	2	5	17.3296	20.82	4	6	25.4479	6.54	2	8	413	47.8093	4.28467
P11598	Protein disulfide-isomerase A3 OS=Rattus norvegicus GN=Pdia3 PE=1 SV=2 - [PDIA3_RAT]	24.16	1	9	9	25	5.81277e+07	8.7702e+07	6.19038e+07	0	3.51594e+07	7.52033e+07	8.59989e+07	9.4144e+07	13.3336	14.06	5	5	5.02961	4.36	2	2	7.2829	6.53	3	3	4.75204	4.36	2	2	5.17356	4.36	2	2	5.21433	4.36	2	2	7.48232	7.33	3	3	16.2177	11.49	5	6	505	56.5877	6.21436
P51650	Succinate-semialdehyde dehydrogenase, mitochondrial OS=Rattus norvegicus GN=Aldh5a1 PE=1 SV=2 - [SSDH_RAT]	24.09	1	8	8	38	5.09198e+07	93685093	6.00807e+07	1.07357e+08	6.73715e+07	59394463	1.08274e+08	4.91713e+07	13.9946	12.81	5	7	4.9056	4.59	2	2	13.2649	10.71	4	7	6.9349	5.93	2	4	11.6403	13.77	4	4	7.41866	8.03	3	4	13.5757	16.44	5	7	6.82983	4.59	2	3	523	56.0959	8.08936
P81155	Voltage-dependent anion-selective channel protein 2 OS=Rattus norvegicus GN=Vdac2 PE=1 SV=2 - [VDAC2_RAT]	24.07	1	5	6	30	2.31743e+08	2.099e+08	1.70601e+08	1.63829e+08	2.25571e+08	1.55461e+08	4.07188e+07	1.18908e+08	11.1178	10.17	3	4	11.2517	14.58	4	4	14.9609	17.29	5	6	12.5483	16.95	4	5	8.81694	14.24	3	3		0			4.80303	6.1	2	2	10.2217	10.17	3	4	295	31.7256	7.48877
Q9Z311	Trans-2-enoyl-CoA reductase, mitochondrial OS=Rattus norvegicus GN=Mecr PE=1 SV=1 - [MECR_RAT]	23.86	1	3	3	23	0	2.20367e+07	5.62819e+07	3.91386e+07	0	0	6.21856e+06	1.65487e+07		0				0			17.3545	20.64	2	4	19.4441	20.64	2	10	7.04888	20.64	2	2		0			8.50816	13.14	2	3	17.8518	20.64	2	4	373	40.3013	8.77783
Q9R1Z0	Voltage-dependent anion-selective channel protein 3 OS=Rattus norvegicus GN=Vdac3 PE=1 SV=2 - [VDAC3_RAT]	23.67	1	4	5	19	3.90038e+08	1.65642e+08	1.9222e+08	2.11834e+08	317111054	1.25848e+08	54230204	1.85757e+08		0			14.0477	23.67	5	5		0				0				0			10.2321	10.6	2	4		0				0			283	30.7784	8.70459
Q6MG60	N(G),N(G)-dimethylarginine dimethylaminohydrolase 2 OS=Rattus norvegicus GN=Ddah2 PE=1 SV=1 - [DDAH2_RAT]	23.51	1	3	3	4	7.23335e+06	2.3636e+07	4.42778e+07	36355112	4.38906e+07	1.75914e+07	17959147	1.11496e+07		0				0				0				0				0				0				0			10.6986	23.51	3	4	285	29.6694	6.01123
P10860	Glutamate dehydrogenase 1, mitochondrial OS=Rattus norvegicus GN=Glud1 PE=1 SV=2 - [DHE3_RAT]	23.3	1	9	9	43	1.17823e+08	7.86213e+07	1.30828e+08	2.14266e+08	1.4573e+08	1.73397e+08	2.495e+08	1.66329e+08	8.49588	8.6	3	3	7.39623	7.53	3	3	10.9629	10.57	4	4	9.07825	7.53	3	3	18.0905	10.75	5	7	21.3873	11.29	4	8	20.3211	17.2	6	7	24.1065	17.2	6	8	558	61.3773	8.00146
P20760	Ig gamma-2A chain C region OS=Rattus norvegicus GN=Igg-2a PE=1 SV=1 - [IGG2A_RAT]	23.29	1	7	7	37	1.05102e+08	2.55696e+08	78564784	2.18896e+08	231723244	223002873	1.4736e+08	6.95761e+07	13.1419	10.56	4	5	12.6291	6.83	2	5	9.51443	10.56	3	4	12.1953	13.66	4	5	10.5489	15.84	4	4	21.8623	23.29	6	8	9.282	10.56	3	4	4.96849	6.83	2	2	322	35.1634	7.6792
Q5XHZ0	Heat shock protein 75 kDa, mitochondrial OS=Rattus norvegicus GN=Trap1 PE=1 SV=1 - [TRAP1_RAT]	23.23	1	12	13	99	4.41529e+08	4.12066e+08	5.78319e+08	5.04025e+08	6.85275e+08	2.91515e+08	2.02285e+08	2.38205e+08	32.813	9.49	5	10	47.3599	17.14	8	15	46.9352	15.01	7	14	34.9333	15.16	7	11	42.7634	13.74	8	14	23.6073	8.07	4	7	29.8552	11.19	6	10	49.6497	19.55	10	18	706	80.4108	7.03467
P28075	Proteasome subunit beta type-5 OS=Rattus norvegicus GN=Psmb5 PE=1 SV=3 - [PSB5_RAT]	23.19	1	6	6	13	0	3.60345e+07	24293175	4.64611e+07	3.70649e+07	35252225	1.57128e+07	0		0			8.95315	9.89	2	3		0			12.618	17.87	4	5	13.5072	18.63	5	5		0				0				0			263	28.5672	7.02002
P61959	Small ubiquitin-related modifier 2 OS=Rattus norvegicus GN=Sumo2 PE=1 SV=1 - [SUMO2_RAT]	23.16	1	2	2	4	0	1.51222e+07	7.25828e+07	3.7022e+07	2.92653e+07	6.06908e+07	2.10916e+07	3.32547e+07		0				0				0			5.27079	23.16	2	2	4.97527	23.16	2	2		0				0				0			95	10.8644	5.50342
P61078	Ubiquitin-conjugating enzyme E2 D3 OS=Rattus norvegicus GN=Ube2d3 PE=2 SV=1 - [UB2D3_RAT]	23.13	1	2	2	2	0	0	0	0	1.70478e+07	0	0	0		0				0				0							4.69508	23.13	2	2		0								0			147	16.6764	7.79639
P62752	60S ribosomal protein L23a OS=Rattus norvegicus GN=Rpl23a PE=2 SV=1 - [RL23A_RAT]	23.08	1	4	4	9	33252483	1.83943e+07	3.29871e+07	4.33867e+07	2.02791e+07	5.79612e+07	24343058	34577032		0				0			7.94945	22.44	3	3		0			10.4007	23.08	4	4	5.86473	15.38	2	2		0				0			156	17.6841	10.4478
P21913	Succinate dehydrogenase [ubiquinone] iron-sulfur subunit, mitochondrial OS=Rattus norvegicus GN=Sdhb PE=2 SV=2 - [SDHB_RAT]	23.05	1	6	6	26	1.11405e+08	1.9151e+08	3.57824e+08	1.13074e+08	1.49669e+08	7.34674e+07	0	6.26286e+07	10.9799	17.02	4	4	9.03133	12.77	3	3	15.1196	18.79	5	6	9.32936	11.35	3	4	7.16119	8.51	2	3	7.60952	7.8	2	3		0			7.54465	7.8	2	3	282	31.8089	8.67529
Q6P4Z9	COP9 signalosome complex subunit 8 OS=Rattus norvegicus GN=Cops8 PE=2 SV=1 - [CSN8_RAT]	22.97	1	3	3	11	0	2.09431e+07	5.06305e+07	0	4.19442e+07	4.26065e+07	11974250	29187054					5.78596	16.27	2	2	13.2848	22.97	3	5		0				0			13.0362	22.97	3	4		0				0			209	23.221	5.19873
Q6AYM4	Protein DPCD OS=Rattus norvegicus GN=Dpcd PE=2 SV=2 - [DPCD_RAT]	22.66	1	2	2	5	0	0	0	0	1.56536e+08	0	0	0						0				0				0			5.42065	22.66	2	5													203	23.1399	8.88037
Q64057	Alpha-aminoadipic semialdehyde dehydrogenase OS=Rattus norvegicus GN=Aldh7a1 PE=1 SV=2 - [AL7A1_RAT]	22.26	1	9	9	38	1.05291e+08	1.4274e+08	1.26008e+08	172601034	107628762	6.80309e+07	1.64945e+08	159830513	18.1841	16.88	7	7	15.0504	13.54	5	5	11.9627	11.69	4	4	9.64982	8.91	3	3	7.47083	7.61	3	3	10.3936	8.35	4	4	14.3818	13.54	5	5	15.6569	11.69	4	7	539	58.7114	7.86963
D3ZHA0	Filamin-C OS=Rattus norvegicus GN=Flnc PE=1 SV=1 - [FLNC_RAT]	22.16	1	42	44	241	3.73956e+07	2.47798e+07	1.59922e+08	4.04557e+07	5.54732e+07	3.60813e+07	5.373e+07	2.01163e+07	94.7688	12.03	24	34	84.8332	10.01	19	28	80.8297	12.47	25	28	79.2786	11.26	22	26	108.627	15.96	30	37	84.2417	12.14	23	26	161.595	17.68	32	54	18.7444	3.01	6	8	2726	290.804	5.89697
P02650	Apolipoprotein E OS=Rattus norvegicus GN=Apoe PE=1 SV=2 - [APOE_RAT]	22.12	1	7	7	35	5.80186e+07	5.95882e+07	1.15718e+08	6.47622e+07	8.65126e+07	4.73366e+07	1.77274e+07	8.5902e+07	5.5807	6.41	2	2	21.2854	6.41	2	8	22.3275	13.46	4	8	22.2616	19.23	6	9	5.78314	7.37	2	2	5.83411	6.41	2	2	10.1853	6.41	2	4		0			312	35.7313	5.2749
P16086	Spectrin alpha chain, non-erythrocytic 1 OS=Rattus norvegicus GN=Sptan1 PE=1 SV=2 - [SPTN1_RAT]	22.05	1	35	38	123	4.14234e+07	1.14644e+07	4.26421e+07	5.44683e+07	5.42824e+07	4.9993e+07	3.49211e+07	0	66.2639	12.74	19	20	71.3066	13.67	20	22	53.9543	11.49	17	18	26.0615	5.58	9	9	34.0999	7.08	11	12	51.2155	9.99	17	17	74.4727	12.99	21	25		0			2472	284.462	5.32568
P29411	GTP:AMP phosphotransferase AK3, mitochondrial OS=Rattus norvegicus GN=Ak3 PE=2 SV=2 - [KAD3_RAT]	22.03	1	4	4	20	2.29613e+07	2.48433e+07	1.16636e+08	3.22824e+07	4.12724e+07	8.29817e+07	0	3.35596e+07	6.89407	12.78	2	2	8.44339	17.62	3	3	10.1319	17.18	3	3	8.38086	15.42	3	3	8.15863	12.78	2	3	9.14172	17.18	3	3		0			8.81437	17.18	3	3	227	25.4225	8.85107
P38983	40S ribosomal protein SA OS=Rattus norvegicus GN=Rpsa PE=1 SV=3 - [RSSA_RAT]	22.03	1	4	4	9	108162170	78499931	0	0	32335963	0	46650844	55206430	9.77023	16.27	3	3	5.06979	7.12	2	2		0				0				0			6.36853	10.17	2	2		0			5.68612	7.12	2	2	295	32.8034	4.86865
P28042	Single-stranded DNA-binding protein, mitochondrial OS=Rattus norvegicus GN=Ssbp1 PE=1 SV=2 - [SSBP_RAT]	21.85	1	2	2	13	18700634	2.34496e+07	2.9253e+07	0	3.10121e+07	13167760	0	848780		0			7.91093	21.85	2	3	9.35514	21.85	2	3					14.5574	21.85	2	5	7.23235	21.85	2	2		0				0			151	17.444	9.83252
A7VJC2	Heterogeneous nuclear ribonucleoproteins A2/B1 OS=Rattus norvegicus GN=Hnrnpa2b1 PE=1 SV=1 - [ROA2_RAT]	21.81	1	7	7	21	1.26345e+08	9.2607e+07	72491262	2.46956e+07	6.12555e+07	46877052	0	3.61706e+07		0			4.69826	8.78	2	2	4.66178	7.08	2	2	11.7086	12.18	3	6	7.15652	7.65	2	4	4.94436	7.65	2	2		0			11.8367	15.86	4	5	353	37.4547	8.95361
Q5I0P2	Glycine cleavage system H protein, mitochondrial OS=Rattus norvegicus GN=Gcsh PE=2 SV=1 - [GCSH_RAT]	21.76	1	2	2	19	11221062	67942792	4.62856e+07	8.10518e+07	5.74872e+07	0	0	2.8869e+07		0				0			17.2861	21.76	2	5	13.7517	21.76	2	4	13.9661	21.76	2	5		0				0			12.3745	21.76	2	5	170	18.4734	5.0083
P61751	ADP-ribosylation factor 4 OS=Rattus norvegicus GN=Arf4 PE=2 SV=2 - [ARF4_RAT]	21.67	1	2	3	6	15642741	0	2.41437e+06	25176631	2.05063e+07	0	0	2.02995e+07		0				0				0				0			12.0977	21.67	3	4		0				0			7.51443	15.56	2	2	180	20.3836	7.13721
O35854	Branched-chain-amino-acid aminotransferase, mitochondrial OS=Rattus norvegicus GN=Bcat2 PE=1 SV=1 - [BCAT2_RAT]	21.63	1	7	7	73	3.0507e+08	3.47693e+08	154077403	3.22998e+08	2.79313e+08	2.81516e+08	2.28402e+08	1.53545e+08	28.9033	19.08	5	9	27.0571	21.63	7	9	28.0289	16.03	5	10	32.2825	21.63	7	11	27.3192	16.03	5	9	22.2953	13.49	4	7	27.5615	16.03	5	9	28.2846	17.56	5	9	393	44.2469	8.1626
P52504	NADH dehydrogenase [ubiquinone] iron-sulfur protein 6, mitochondrial OS=Rattus norvegicus GN=Ndufs6 PE=3 SV=1 - [NDUS6_RAT]	21.55	1	2	2	4	0	4.75997e+07	0	0	8.84512e+07	0	0	0		0				0				0				0			10.8893	21.55	2	4		0				0				0			116	12.7746	9.24658
P97519	Hydroxymethylglutaryl-CoA lyase, mitochondrial OS=Rattus norvegicus GN=Hmgcl PE=2 SV=1 - [HMGCL_RAT]	21.54	1	5	5	21	5.08441e+07	29957343	47013805	4.51564e+07	4.70935e+07	0	0	2.63539e+07	11.1048	10.46	3	4	7.16599	8.62	2	2	11.3967	12	3	4	15.148	18.15	4	5	10.501	15.38	3	3		0				0			9.52145	15.38	3	3	325	34.1697	8.41162
Q9QXQ0	Alpha-actinin-4 OS=Rattus norvegicus GN=Actn4 PE=1 SV=2 - [ACTN4_RAT]	21.51	1	16	16	69	5.42421e+07	2.37144e+07	3.93898e+07	4.95635e+07	4.21804e+07	2.89481e+07	3.19099e+07	20389531	31.3762	12.18	9	11	21.9035	8.89	6	7	14.0234	7.68	5	5	21.1509	10.1	7	7	30.0536	13.94	10	10	21.0547	8.12	6	8	19.2084	9.22	7	7	37.2842	15.37	11	14	911	104.849	5.43994
Q8CFN2	Cell division control protein 42 homolog OS=Rattus norvegicus GN=Cdc42 PE=1 SV=2 - [CDC42_RAT]	21.47	1	4	4	24	2.47735e+07	0	5.14836e+07	3.45137e+07	2.76971e+07	2.61052e+07	1.13176e+07	32634691	9.07765	10.47	2	3	11.2166	15.71	3	4	12.7521	21.47	4	4	5.80985	14.14	2	2	8.71513	15.71	3	3	8.36865	14.14	2	3	6.02015	14.14	2	2	8.50336	14.14	2	3	191	21.245	6.55127
Q07803	Elongation factor G, mitochondrial OS=Rattus norvegicus GN=Gfm1 PE=1 SV=2 - [EFGM_RAT]	21.3	1	13	13	67	3.06606e+07	45234331	6.94455e+07	6.59905e+07	6.23487e+07	2.39505e+07	2.46675e+07	3.69742e+07	25.9158	9.45	3	21	18.9883	11.05	5	6	15.156	12.12	5	12	15.5721	9.45	6	6	14.7085	8.66	6	6	14.5908	8.12	5	6	7.47316	4.13	3	3	20.4056	11.32	7	7	751	83.4044	6.80029
Q66HD0	Endoplasmin OS=Rattus norvegicus GN=Hsp90b1 PE=1 SV=2 - [ENPL_RAT]	21.14	1	12	14	68	1.58913e+08	1.27004e+08	2.07758e+08	1.9806e+08	1.95861e+08	8.06184e+07	8.50323e+07	53237768	39.9872	16.92	11	16	24.6772	7.09	6	9	33.0567	12.56	9	11	20.2809	6.84	6	7	7.96563	4.23	3	3	16.9168	5.97	5	6	15.1685	5.47	5	5	30.4873	11.44	8	11	804	92.7134	4.80518
Q5I0D1	Glyoxalase domain-containing protein 4 OS=Rattus norvegicus GN=Glod4 PE=1 SV=1 - [GLOD4_RAT]	21.14	1	4	4	11	0	3.66931e+07	4.26604e+07	3.53054e+07	29362431	2.27225e+07	0	0		0			5.00316	9.06	2	2	8.38549	14.09	3	3	6.36719	9.06	2	2	5.08175	12.75	2	2	4.88944	9.06	2	2		0				0			298	33.2465	5.2749
P11232	Thioredoxin OS=Rattus norvegicus GN=Txn PE=1 SV=2 - [THIO_RAT]	20.95	1	2	2	3	0	95608511	127669416	0	1.35804e+08	139831556	1.0503e+08	118475548		0				0				0				0			9.80904	20.95	2	3		0				0				0			105	11.6657	4.91943
P12075	Cytochrome c oxidase subunit 5B, mitochondrial OS=Rattus norvegicus GN=Cox5b PE=1 SV=2 - [COX5B_RAT]	20.93	1	2	2	10	4.77476e+07	151165938	141569665	3.65583e+07	1.03252e+08	140575875	3.24834e+07	94988313	5.33021	20.93	2	2	7.11872	20.93	2	3	7.05769	20.93	2	3		0				0				0			5.39061	20.93	2	2		0			129	13.9059	7.78174
P40307	Proteasome subunit beta type-2 OS=Rattus norvegicus GN=Psmb2 PE=1 SV=1 - [PSB2_RAT]	20.9	1	3	3	15	2.92566e+07	1.77403e+07	3.81584e+07	6.87433e+07	5.47518e+07	67481583	5.79404e+07	2.38639e+07	6.29532	13.43	2	2	5.58872	13.43	2	2		0			16.1956	20.9	3	5	10.83	13.43	2	3		0				0			10.0004	13.43	2	3	201	22.8977	7.44482
P52873	Pyruvate carboxylase, mitochondrial OS=Rattus norvegicus GN=Pc PE=1 SV=2 - [PYC_RAT]	20.88	1	16	16	70	3.93818e+07	3.8342e+07	1.4755e+07	4.18523e+07	23298155	2.31842e+07	2.68575e+07	2.16053e+07	30.899	12.65	9	10	28.0937	11.97	8	9	20.8733	8.4	6	7	44.3932	16.89	13	14	15.9518	7.05	5	5	33.8269	10.44	7	10	23.7819	9.34	6	7	20.794	10.19	8	8	1178	129.695	6.81494
O89049	Thioredoxin reductase 1, cytoplasmic OS=Rattus norvegicus GN=Txnrd1 PE=1 SV=5 - [TRXR1_RAT]	20.84	1	6	6	17	0	2.46716e+07	2.67897e+07	0	0	2.28991e+07	3.12844e+07	2.2411e+07		0			9.76157	10.82	3	3	8.92468	14.63	3	3		0				0			15.1707	16.03	3	4	10.9004	11.02	3	3	13.4322	13.63	3	4	499	54.6367	6.46826
P31977	Ezrin OS=Rattus norvegicus GN=Ezr PE=1 SV=3 - [EZRI_RAT]	20.82	1	7	13	62	165058786	1.20187e+08	201764994	1.01542e+08	1.31974e+08	1.36896e+08	5.04014e+07	1.09589e+08	25.1933	13.48	7	10	30.5942	13.82	9	11		0			29.1095	15.36	9	11	25.1615	13.31	7	9		0				0			19.294	9.9	6	7	586	69.3476	6.1001
Q5RKI0	WD repeat-containing protein 1 OS=Rattus norvegicus GN=Wdr1 PE=1 SV=3 - [WDR1_RAT]	20.79	1	11	11	35	5.64099e+07	7.0501e+07	7.13131e+07	6.54326e+07	3.70425e+07	112971023	9.84068e+07	1.10577e+08	9.92049	7.1	4	4	13.1567	6.27	4	6	11.8195	7.59	5	5	5.04539	3.47	2	2	6.98945	6.6	3	3	10.4569	6.6	4	4	9.6908	5.94	4	4	16.6797	12.54	7	7	606	66.1399	6.62451
Q6UPE1	Electron transfer flavoprotein-ubiquinone oxidoreductase, mitochondrial OS=Rattus norvegicus GN=Etfdh PE=1 SV=1 - [ETFD_RAT]	20.78	1	10	10	49	1.72819e+08	2.12071e+08	1.16256e+08	1.17917e+08	7.83642e+07	81218977	3.98827e+07	6.66068e+07	29.201	15.91	8	11	22.3924	15.58	8	8	20.2908	8.6	5	8	10.4266	7.47	4	4	16.0638	10.71	6	6	9.23463	7.47	4	4	6.80214	5.68	3	3	11.2317	7.47	4	5	616	68.1547	7.56201
P36201	Cysteine-rich protein 2 OS=Rattus norvegicus GN=Crip2 PE=2 SV=1 - [CRIP2_RAT]	20.67	1	2	2	3	7.267e+07	3.50964e+07	1.51778e+08	2.88522e+07	53361776	0	3.58491e+07	5.70106e+07		0				0				0			11.0693	20.67	2	3		0				0				0				0			208	22.6811	8.63135
P20280	60S ribosomal protein L21 OS=Rattus norvegicus GN=Rpl21 PE=1 SV=3 - [RL21_RAT]	20.63	1	2	2	2	0	2.16395e+07	22378488	0	2.71342e+07	2.97527e+07	0	0					5.81275	20.63	2	2		0								0				0				0				0			160	18.4539	10.4038
P35281	Ras-related protein Rab-10 OS=Rattus norvegicus GN=Rab10 PE=1 SV=1 - [RAB10_RAT]	20.5	1	2	4	23	3.11901e+07	3.73029e+07	2.54923e+07	7.23936e+07	6.62892e+07	5.3914e+07	3.15782e+07	2.99971e+07		0				0			7.87852	15	3	5		0				0				0			10.9072	11.5	2	9		0			200	22.8438	8.96826
Q6PDW6	39S ribosomal protein L17, mitochondrial OS=Rattus norvegicus GN=Mrpl17 PE=2 SV=1 - [RM17_RAT]	20.45	1	2	2	2	4.73063e+06	0	0	8.81028e+06	6.09943e+06	0	0	0		0				0				0			5.08404	20.45	2	2		0				0											176	20.2518	10.0376
P85973	Purine nucleoside phosphorylase OS=Rattus norvegicus GN=Pnp PE=1 SV=1 - [PNPH_RAT]	20.42	1	3	3	3	0	0	0	9.7319e+07	179070092	0	0	6.58877e+07		0				0				0				0				0				0				0			8.0578	20.42	3	3	289	32.281	6.93213
P05708	Hexokinase-1 OS=Rattus norvegicus GN=Hk1 PE=1 SV=4 - [HXK1_RAT]	20.37	1	13	15	64	4.12845e+07	3.37686e+07	4.75621e+07	1.78649e+07	2.22659e+07	1.61369e+07	2.27993e+07	10763021	36.0597	12.53	9	12	33.7052	12.64	9	11	26.9074	10.57	7	9	18.4197	4.03	3	6	35.5319	7.84	5	11	18.3154	4.03	3	5	16.9475	5.34	4	5	16.6906	6.43	4	5	918	102.342	6.7124
P41565	Isocitrate dehydrogenase [NAD] subunit gamma 1, mitochondrial OS=Rattus norvegicus GN=Idh3g PE=1 SV=2 - [IDHG1_RAT]	20.36	1	6	6	22	2.30807e+08	1.25384e+08	417552001	232299424	3.97835e+08	3.71035e+08	3.57221e+08	365713490	8.0805	13.49	3	3	7.43863	10.69	3	3	8.77101	8.4	2	3	5.44022	8.4	2	2	10.8252	10.18	3	4	8.2851	8.4	2	3	12.3321	11.2	3	4		0			393	42.8242	8.89502
P62836	Ras-related protein Rap-1A OS=Rattus norvegicus GN=Rap1a PE=1 SV=1 - [RAP1A_RAT]	20.11	2	4	4	6	1.5404e+07	1.58279e+07	1.88152e+07	0	0	3.08554e+07	0	0	6.38653	7.61	2	2	5.34084	13.59	2	2	5.78778	14.13	2	2		0				0				0				0				0			184	20.9737	6.66846
Q63570	26S protease regulatory subunit 6B OS=Rattus norvegicus GN=Psmc4 PE=1 SV=1 - [PRS6B_RAT]	20.1	1	3	3	25	2.20898e+07	3.53329e+07	9.98478e+06	1.49417e+07	1.23342e+07	1.14742e+07	4.24277e+07	7.64832e+06	13.346	12.2	2	3	8.20047	12.2	2	2		0			10.2999	12.2	2	3	17.1653	20.1	3	5	21.8477	12.2	2	6	9.55927	12.2	2	2	12.0416	12.2	2	4	418	47.3786	5.21143
Q64560	Tripeptidyl-peptidase 2 OS=Rattus norvegicus GN=Tpp2 PE=2 SV=3 - [TPP2_RAT]	20.02	1	16	16	90	3.66419e+07	2.80697e+07	2.19772e+07	2.03124e+07	3.30534e+07	31745426	3.97956e+07	1.56988e+07	38.9941	13.29	10	16	17.2903	3.36	4	9	20.7777	4.24	5	11	18.9448	7.21	6	8	52.2859	15.93	13	23	28.7279	7.85	7	11	35.6624	13.29	9	12		0			1249	138.206	6.37939
P17074	40S ribosomal protein S19 OS=Rattus norvegicus GN=Rps19 PE=2 SV=3 - [RS19_RAT]	20	1	3	3	3	0	0	28914317	31663128	868072	0	1.52104e+07	0		0				0				0			7.23223	20	3	3		0				0				0				0			145	16.0756	10.4038
P50398	Rab GDP dissociation inhibitor alpha OS=Rattus norvegicus GN=Gdi1 PE=1 SV=1 - [GDIA_RAT]	19.91	1	3	5	45	5.65787e+07	7.03258e+07	6.69848e+07	8.0036e+07	1.16329e+08	1.0556e+08	1.05223e+08	9.48816e+07	21.4614	15.66	3	5	19.8244	17.45	4	6	30.4093	18.12	4	8	22.8869	15.66	3	6		0				0				0			32.1511	15.66	3	8	447	50.5042	5.13525
Q9EQX9	Ubiquitin-conjugating enzyme E2 N OS=Rattus norvegicus GN=Ube2n PE=1 SV=1 - [UBE2N_RAT]	19.74	1	2	2	2	3.3638e+07	78436646	0	7.18003e+07	0	48911596	56576390	0	4.75905	19.74	2	2		0								0				0				0				0				0			152	17.113	6.56592
Q566C7	Diphosphoinositol polyphosphate phosphohydrolase 1 OS=Rattus norvegicus GN=Nudt3 PE=1 SV=1 - [NUDT3_RAT]	19.64	1	3	3	4	4358123	0	0	2.18506e+07	1.35229e+07	6.47355e+06	0	0		0								0			4.40052	14.29	2	2	4.61177	13.69	2	2		0				0							168	19.0836	6.34131
Q6P502	T-complex protein 1 subunit gamma OS=Rattus norvegicus GN=Cct3 PE=1 SV=1 - [TCPG_RAT]	19.45	1	7	7	8	41413551	0	0	5.79843e+07	2.73737e+07	48030807	0	0		0				0				0			9.51935	11.19	4	4	11.1921	10.28	4	4		0				0				0			545	60.6084	6.63916
Q5BJQ0	Atypical kinase ADCK3, mitochondrial OS=Rattus norvegicus GN=Adck3 PE=2 SV=1 - [ADCK3_RAT]	19.26	1	7	7	74	1.28149e+08	74332688	2.97165e+08	9.52613e+07	1.04706e+08	2.91008e+08	5.83935e+07	5.13598e+07	23.885	16.8	6	13	15.0729	13.1	4	10	20.6028	14.64	5	12	20.4915	13.1	4	12	15.0366	7.86	3	5	24.2405	14.64	5	13	9.72752	6.78	3	3	15.5106	6.78	3	6	649	72.1797	6.45557
Q64537	Calpain small subunit 1 OS=Rattus norvegicus GN=Capns1 PE=1 SV=3 - [CPNS1_RAT]	19.26	1	3	3	6	2.39451e+06	4.11613e+07	3.47073e+07	0	0	2.25609e+07	0	0		0			9.717	13.7	2	3	9.39395	14.44	2	3		0				0				0				0							270	28.5519	5.46533
Q5XIM9	T-complex protein 1 subunit beta OS=Rattus norvegicus GN=Cct2 PE=1 SV=3 - [TCPB_RAT]	19.25	1	5	5	15	18771230	67181880	2.37074e+07	4.18184e+07	0	3.80116e+07	5.08552e+07	1.59638e+07		0				0			5.85158	6.92	2	2	5.51869	5.05	2	2		0			9.87253	9.16	3	3	9.11104	10.47	3	3	14.9143	14.21	3	5	535	57.4221	6.45557
Q64536	[Pyruvate dehydrogenase (acetyl-transferring)] kinase isozyme 2, mitochondrial OS=Rattus norvegicus GN=Pdk2 PE=1 SV=1 - [PDK2_RAT]	19.16	1	3	3	10	65537304	0	1.03857e+08	93462129	7.66611e+07	74579778	5.05607e+07	4.3249e+07		0			6.01223	11.06	2	2	8.1434	11.06	2	3		0			7.29503	11.06	2	2		0				0			8.30341	11.3	2	3	407	46.0761	6.60986
P62161	Calmodulin OS=Rattus norvegicus GN=Calm1 PE=1 SV=2 - [CALM_RAT]	18.79	1	3	3	6	0	0	0	1.48967e+07	2.05708e+07	1.38498e+06	0	0		0				0				0			11.0776	18.79	3	4	5.58473	18.79	2	2		0				0							149	16.8268	4.22119
P21670	Proteasome subunit alpha type-4 OS=Rattus norvegicus GN=Psma4 PE=1 SV=1 - [PSA4_RAT]	18.77	1	4	4	10	1.69231e+07	49513402	52453872	6.78005e+07	8.24281e+07	0	0	19371323		0			7.575	15.71	3	3	5.33384	7.28	2	2	5.25643	7.28	2	2	6.89834	10.34	3	3		0				0				0			261	29.4792	7.72314
P16303	Carboxylesterase 1D OS=Rattus norvegicus GN=Ces1d PE=1 SV=2 - [CES1D_RAT]	18.76	1	7	7	31	1.47849e+07	2.83887e+07	1.59398e+07	2.7819e+07	1.79444e+07	7.66474e+06	21287939	5.06711e+07	15.7253	8.85	3	6	21.6453	11.68	4	8	13.3774	10.62	3	5	11.2473	10.62	3	4	8.29559	11.5	3	3		0				0			12.5542	10.44	4	5	565	62.1077	6.53662
P12001	60S ribosomal protein L18 OS=Rattus norvegicus GN=Rpl18 PE=1 SV=2 - [RL18_RAT]	18.62	1	3	3	9	2.73876e+07	2.39105e+07	1.93922e+06	6.57649e+07	60330779	5.00353e+07	7.64603e+06	29396325	5.24888	13.83	2	2	8.39235	18.62	3	3		0			6.65581	13.83	2	2	6.43339	11.7	2	2		0				0				0			188	21.6452	11.7808
P29314	40S ribosomal protein S9 OS=Rattus norvegicus GN=Rps9 PE=1 SV=4 - [RS9_RAT]	18.56	1	4	5	12	0	1.268e+07	4.66939e+07	1.17573e+08	2.43238e+07	3.61216e+07	0	3.55836e+07		0			4.19871	8.25	2	2	8.37953	14.43	4	4		0			6.27518	12.89	3	3	6.98102	12.89	3	3		0				0			194	22.5776	10.6528
P52303	AP-1 complex subunit beta-1 OS=Rattus norvegicus GN=Ap1b1 PE=1 SV=1 - [AP1B1_RAT]	18.44	1	7	8	16	7.23428e+06	8.90449e+06	1.1007e+07	4871213	3.18586e+07	0	4.24741e+06	1.32484e+06	10.2542	10.22	4	5		0			7.37999	5.48	3	3		0			5.63884	6.43	2	2		0			15.3395	9.91	4	5		0			949	104.522	5.13525
P85125	Polymerase I and transcript release factor OS=Rattus norvegicus GN=Ptrf PE=1 SV=1 - [PTRF_RAT]	18.11	1	6	6	49	8.09975e+07	1.01905e+08	8.57151e+07	9.09041e+07	4.69545e+07	117995771	105956537	5.95751e+07	45.0166	15.05	4	13	15.0683	8.42	2	4	29.3254	15.05	4	9	13.8092	8.42	2	4	11.5146	8.42	2	4		0			18.3777	14.29	4	5	18.3423	11.22	3	10	392	43.882	5.51611
P52296	Importin subunit beta-1 OS=Rattus norvegicus GN=Kpnb1 PE=1 SV=1 - [IMB1_RAT]	18.06	1	8	8	66	5.01016e+07	2.59643e+07	44775552	4.80425e+07	4.14216e+07	2.28688e+07	2.59156e+07	1.19224e+07	29.3932	13.37	6	9	24.3176	6.63	4	8	30.1315	13.49	6	10	18.1284	6.63	4	5	26.4717	9.83	5	8	22.6543	6.63	4	8	20.9559	5.94	4	8	28.7433	10.29	5	10	875	97.062	4.76709
Q4FZT9	26S proteasome non-ATPase regulatory subunit 2 OS=Rattus norvegicus GN=Psmd2 PE=1 SV=1 - [PSMD2_RAT]	17.95	1	12	12	99	4.77813e+07	2.36417e+07	4.43928e+07	3.82293e+07	3.1749e+07	2.40295e+07	28131505	1.5642e+07	45.3788	14.54	9	16	35.4199	11.56	7	13	46.1804	14.1	8	16	39.1236	11.56	8	14	32.1446	11.56	7	11	20.4926	7.93	6	7	25.2764	9.14	7	8	37.8779	11.23	8	14	908	100.124	5.19873
Q68FU7	Ubiquinone biosynthesis monooxygenase COQ6, mitochondrial OS=Rattus norvegicus GN=Coq6 PE=2 SV=1 - [COQ6_RAT]	17.86	1	6	6	20	0	1.267e+08	5.05377e+07	3.48088e+07	3.83519e+07	35710783	4.31442e+07	6.7275e+07		0			13.2284	11.34	5	5	10.3639	6.93	3	4	9.40875	11.55	3	4	6.38069	8.61	2	4		0				0			7.04411	6.72	3	3	476	51.4631	7.21045
P09456	cAMP-dependent protein kinase type I-alpha regulatory subunit OS=Rattus norvegicus GN=Prkar1a PE=1 SV=2 - [KAP0_RAT]	17.85	1	6	6	82	6.29044e+07	131567212	7.95451e+07	1.51367e+08	1.06557e+08	9.75391e+07	9.80401e+07	8.90596e+07	29.5804	15.75	5	10	41.9508	13.65	3	12	31.0258	13.91	4	11	38.2865	16.01	5	12	30.4355	13.91	3	8	32.2051	13.91	3	9	16.7946	13.65	3	5	48.6087	10.76	2	15	381	43.068	5.35107
O88761	26S proteasome non-ATPase regulatory subunit 1 OS=Rattus norvegicus GN=Psmd1 PE=1 SV=1 - [PSMD1_RAT]	17.73	1	10	10	32	2.06455e+07	2.57817e+07	4.64677e+07	1.30696e+07	2.58072e+07	2.51746e+07	21429591	1.57389e+07	14.2173	4.72	3	5	8.69686	5.56	3	3	14.9202	7.87	5	5	15.6638	7.03	4	5	17.1998	7.45	5	6	9.04115	5.46	3	3		0			14.797	8.71	5	5	953	105.681	5.38916
P62282	40S ribosomal protein S11 OS=Rattus norvegicus GN=Rps11 PE=1 SV=3 - [RS11_RAT]	17.72	1	3	3	5	0	1.96122e+07	3.36236e+07	0	29221067	3.25679e+07	0	2.12917e+07						0			4.12836	12.66	2	2		0				0				0				0			6.45386	17.72	3	3	158	18.419	10.3013
Q64591	2,4-dienoyl-CoA reductase, mitochondrial OS=Rattus norvegicus GN=Decr1 PE=1 SV=2 - [DECR_RAT]	17.61	1	4	4	15	1.06318e+08	9.59034e+07	38939356	103584783	1.46691e+08	64724000	0	0	8.557	13.73	3	3	13.0063	17.61	4	4		0			12.0671	17.61	4	4	5.29874	6.87	2	2	6.26126	7.16	2	2						0			335	36.1097	8.93896
Q63416	Inter-alpha-trypsin inhibitor heavy chain H3 OS=Rattus norvegicus GN=Itih3 PE=2 SV=1 - [ITIH3_RAT]	17.47	1	12	12	77	4.13814e+07	5.56648e+07	4.60223e+07	5.1108e+07	6.64199e+07	2.76875e+07	6.48245e+07	2.66213e+07	16.2212	10.26	6	6	18.1557	8.23	6	7	26.9358	10.26	6	13	31.1811	14.77	10	11	31.7925	13.98	9	14	13.9646	9.13	5	5	27.5071	13.98	8	13	20.8197	7.1	5	8	887	99.0357	6.25244
Q4QQV3	Protein FAM162A OS=Rattus norvegicus GN=Fam162a PE=2 SV=1 - [F162A_RAT]	17.42	1	3	3	4	0	0	4.51925e+07	26592885	1.73647e+07	28220972	11357589	35550858		0				0				0			4.14983	9.68	2	2	6.2349	12.9	2	2		0				0				0			155	17.8155	9.99365
P84083	ADP-ribosylation factor 5 OS=Rattus norvegicus GN=Arf5 PE=1 SV=2 - [ARF5_RAT]	17.22	1	2	3	6	1.63298e+07	0	9.20347e+07	2.42335e+07	2.59803e+07	2.91796e+07	2.67127e+07	7.11839e+07		0				0				0				0				0				0			5.59881	11.11	2	2	8.87081	11.11	2	3	180	20.5166	6.78564
Q5HZY2	GTP-binding protein SAR1b OS=Rattus norvegicus GN=Sar1b PE=2 SV=1 - [SAR1B_RAT]	17.17	1	2	2	2	0	0	0	0	2.8802e+07	6.38295e+06	0	0		0								0							5.38164	17.17	2	2		0											198	22.3955	6.11279
Q68FS4	Cytosol aminopeptidase OS=Rattus norvegicus GN=Lap3 PE=1 SV=1 - [AMPL_RAT]	17.15	1	6	6	24	4.58803e+07	1.97847e+08	5.2259e+07	4.98791e+07	3.50206e+07	4.93391e+07	6.92223e+07	5.46334e+07	12.3827	9.44	3	4	16.2343	14.26	4	5	8.58815	9.44	3	3	8.55895	4.62	2	3	8.84405	3.66	2	3	9.52241	9.44	3	3		0			8.23383	4.62	2	3	519	56.1147	7.21045
Q68FR9	Elongation factor 1-delta OS=Rattus norvegicus GN=Eef1d PE=1 SV=2 - [EF1D_RAT]	17.08	1	3	3	3	0	5.63937e+07	0	0	0	1.23551e+07	0	52002951		0			7.85379	17.08	3	3		0				0				0				0				0				0			281	31.3109	5.05908
P34067	Proteasome subunit beta type-4 OS=Rattus norvegicus GN=Psmb4 PE=1 SV=2 - [PSB4_RAT]	16.73	1	2	2	2	0	0	1.73785e+07	3.20748e+07	1.79881e+07	1.98101e+07	1.47258e+07	0		0				0				0				0			5.81558	16.73	2	2		0				0				0			263	29.1784	6.91748
Q6AYS7	Aminoacylase-1A OS=Rattus norvegicus GN=Acy1a PE=1 SV=1 - [ACY1A_RAT]	16.67	1	3	3	7	1.56345e+07	0	49866820	0	0	0	4.25505e+07	4.29318e+07	5.4167	11.03	2	3		0				0				0								0			6.28789	7.6	2	2	5.99021	7.6	2	2	408	45.7751	6.48096
O08557	N(G),N(G)-dimethylarginine dimethylaminohydrolase 1 OS=Rattus norvegicus GN=Ddah1 PE=1 SV=3 - [DDAH1_RAT]	16.14	1	3	3	6	0	3.3012e+07	7.46588e+08	0	5.56465e+07	0	0	0		0			6.10594	7.02	2	3	7.09931	16.14	3	3		0				0				0				0				0			285	31.4059	6.12549
P07340	Sodium/potassium-transporting ATPase subunit beta-1 OS=Rattus norvegicus GN=Atp1b1 PE=1 SV=1 - [AT1B1_RAT]	16.12	1	4	4	11	1.36177e+07	1.66335e+08	4.37427e+07	9.46984e+07	96890453	0	0	65086907		0			10.0306	16.12	4	4		0			5.05587	8.22	2	2	5.09954	8.22	2	2		0				0			6.79316	8.22	2	3	304	35.179	8.646
Q07969	Platelet glycoprotein 4 OS=Rattus norvegicus GN=Cd36 PE=1 SV=3 - [CD36_RAT]	16.1	1	5	5	18	37727804	5.74919e+07	3.58526e+07	6.70431e+07	9.0735e+07	0	38557712	60412719	17.4515	9.32	3	6	9.59755	11.23	3	3		0			6.6776	8.69	2	2	9.57354	8.69	2	3					11.0652	10.38	3	4		0			472	52.6973	8.55811
P50463	Cysteine and glycine-rich protein 3 OS=Rattus norvegicus GN=Csrp3 PE=1 SV=1 - [CSRP3_RAT]	15.98	1	2	2	5	1.19143e+07	0	1.21633e+08	0	4.05785e+06	0	3.59169e+07	4.56058e+07		0				0				0								0				0			11.894	15.98	2	5		0			194	20.7888	8.45557
Q6IFU8	Keratin, type I cytoskeletal 17 OS=Rattus norvegicus GN=Krt17 PE=1 SV=1 - [K1C17_RAT]	15.94	1	4	8	20	1.7939e+07	2.28475e+07	0	2.40717e+07	2.90601e+07	1.04382e+08	1.09742e+07	0	13.5188	8.78	4	5		0				0				0				0				0			19.5233	12.24	5	7		0			433	48.0931	5.021
A0JPJ7	Obg-like ATPase 1 OS=Rattus norvegicus GN=Ola1 PE=2 SV=1 - [OLA1_RAT]	15.91	1	4	4	45	8.64467e+07	1.09706e+08	99116273	8.53473e+07	73532513	117361852	6.69355e+07	1.06247e+08		0			16.1675	8.84	3	5	16.2857	6.06	2	5	16.7976	6.06	2	5	28.896	13.13	3	12	19.684	6.06	2	6	22.4559	6.06	2	7	18.9543	13.13	3	5	396	44.5072	7.76709
P13471	40S ribosomal protein S14 OS=Rattus norvegicus GN=Rps14 PE=2 SV=3 - [RS14_RAT]	15.89	1	2	2	8	2.20922e+07	5.47059e+07	54152752	38530024	24427499	0	1.18729e+07	26319588	5.39988	15.89	2	2		0				0			5.5693	15.89	2	2	4.87911	15.89	2	2		0				0			5.08438	15.89	2	2	151	16.2485	10.0522
Q62667	Major vault protein OS=Rattus norvegicus GN=Mvp PE=1 SV=4 - [MVP_RAT]	15.8	1	8	8	13	2.21845e+07	0	2.19069e+08	3.30642e+06	3.35112e+07	0	3.66234e+06	4.8058e+06	12.523	10.69	4	4		0				0				0			4.7837	5.11	2	3		0			4.52479	4.99	2	3	7.70229	4.99	3	3	861	95.7391	5.57959
Q5U2Z3	Nucleosome assembly protein 1-like 4 OS=Rattus norvegicus GN=Nap1l4 PE=1 SV=1 - [NP1L4_RAT]	15.8	1	4	4	7	2.92931e+07	5.55032e+07	0	7.6803e+06	36660945	6.09076e+07	4.31023e+07	62214712	8.99539	12.95	3	3	5.52911	7.25	2	2		0				0				0				0				0			5.13037	7.25	2	2	386	43.8895	4.67822
P38718	Mitochondrial pyruvate carrier 2 OS=Rattus norvegicus GN=Mpc2 PE=2 SV=1 - [MPC2_RAT]	15.75	1	2	2	5	0	0	2.98218e+07	1.54158e+07	3.60133e+07	0	0	0		0							4.13675	15.75	2	2		0			6.91379	15.75	2	3						0				0			127	14.2486	10.4771
P18420	Proteasome subunit alpha type-1 OS=Rattus norvegicus GN=Psma1 PE=1 SV=2 - [PSA1_RAT]	15.59	1	3	3	5	5.33838e+07	0	0	7.72186e+07	5.87059e+07	88032614	0	0		0				0				0				0			8.33452	11.03	2	3	5.79471	12.55	2	2		0				0			263	29.4988	6.60986
P61149	Fibroblast growth factor 1 OS=Rattus norvegicus GN=Fgf1 PE=1 SV=1 - [FGF1_RAT]	15.48	1	2	2	4	0	0	2.67123e+07	19265894	21291614	18009326	0	2.04756e+07		0				0				0			5.73969	15.48	2	2		0				0							5.37116	15.48	2	2	155	17.4067	7.02002
Q68FR6	Elongation factor 1-gamma OS=Rattus norvegicus GN=Eef1g PE=2 SV=3 - [EF1G_RAT]	15.33	1	3	3	15	2.79185e+07	1.11187e+08	6.02202e+07	7.87985e+07	6.64676e+07	86311612	95742607	87136353	5.99251	12.36	2	3	6.82722	6.18	2	2	6.23227	6.18	2	2	7.48756	12.13	2	2	6.4718	12.13	2	2	5.89857	6.18	2	2	6.05561	6.18	2	2		0			437	50.0292	6.7417
Q9R0L4	Cullin-associated NEDD8-dissociated protein 2 OS=Rattus norvegicus GN=Cand2 PE=1 SV=1 - [CAND2_RAT]	15.32	1	13	13	110	1.45752e+07	1.09605e+07	1.98805e+07	1.80405e+07	1.76175e+07	1.67852e+07	2.10973e+07	1.19806e+07	35.9587	13.12	10	12	38.2933	8.01	7	13	46.4952	10.76	9	15	52.6501	11.39	10	17	43.5	8.41	7	13	38.3035	8.56	7	12	45.5805	10.68	9	17	32.2058	9.9	8	11	1273	139.585	5.51611
Q01129	Decorin OS=Rattus norvegicus GN=Dcn PE=1 SV=1 - [PGS2_RAT]	15.25	1	3	3	5	0	0	27300447	0	0	0	0	0		0				0			4.69273	11.58	2	2		0				0				0				0			5.70037	11.86	2	3	354	39.7799	8.79248
P62853	40S ribosomal protein S25 OS=Rattus norvegicus GN=Rps25 PE=2 SV=1 - [RS25_RAT]	15.2	1	2	2	4	2.59843e+07	53024343	0	35343283	55036193	3.67417e+07	2.79223e+07	7.02995e+07		0				0				0				0			4.80557	15.2	2	2		0			3.97841	15.2	2	2		0			125	13.7337	10.1108
P23358	60S ribosomal protein L12 OS=Rattus norvegicus GN=Rpl12 PE=2 SV=1 - [RL12_RAT]	15.15	1	2	2	2	2.72632e+07	0	5.72536e+07	4.96812e+07	66586779	73288715	3.29863e+07	5.55493e+07		0				0				0			5.79872	15.15	2	2		0				0				0				0			165	17.8346	9.42236
Q04462	Valine--tRNA ligase OS=Rattus norvegicus GN=Vars PE=2 SV=2 - [SYVC_RAT]	15.03	1	11	11	57	2.1128e+07	1.743e+07	1.95121e+07	1.84137e+07	2.29633e+07	2.25351e+07	2.24619e+07	3.78502e+06	17.0952	5.62	5	6	13.3065	5.22	4	5	14.9932	6.01	5	5	21.2763	6.33	6	8	24.3343	10.13	6	12	32.9151	10.13	9	11	25.2526	9.34	6	8	4.57476	2.77	2	2	1264	140.28	7.60596
B0BN18	Prefoldin subunit 2 OS=Rattus norvegicus GN=Pfdn2 PE=2 SV=1 - [PFD2_RAT]	14.94	1	2	2	2	0	0	0	4.17326e+06	9.50876e+06	0	0	0		0				0				0				0			5.26264	14.94	2	2		0				0				0			154	16.5696	6.58057
Q641Y2	NADH dehydrogenase [ubiquinone] iron-sulfur protein 2, mitochondrial OS=Rattus norvegicus GN=Ndufs2 PE=1 SV=1 - [NDUS2_RAT]	14.9	1	4	4	13	1.77697e+08	1.67983e+08	1.16727e+08	0	0	2.42919e+07	1.60445e+07	6.95901e+07	10.2585	6.26	2	4	9.23396	13.17	3	3	10.3367	14.9	4	4		0								0				0			6.15347	5.83	2	2	463	52.5276	6.99072
Q62812	Myosin-9 OS=Rattus norvegicus GN=Myh9 PE=1 SV=3 - [MYH9_RAT]	14.89	1	16	19	44	5.58269e+06	2.96561e+06	536024	0	1.82882e+07	2.01922e+07	2.87527e+07	0	6.40836	1.89	2	2	9.40669	2.19	2	4	5.52521	2.19	2	2		0			39.732	8.67	10	12	17.6548	3.72	4	5	60.7268	12.9	16	19		0			1961	226.197	5.60498
Q68FQ0	T-complex protein 1 subunit epsilon OS=Rattus norvegicus GN=Cct5 PE=1 SV=1 - [TCPE_RAT]	14.79	1	5	5	13	1.50308e+07	1.45947e+07	2.6126e+07	2.63928e+07	18582341	1.79805e+07	2.22685e+07	2.45521e+07		0			11.0507	9.61	3	4		0			4.93694	5.55	2	2		0			6.20702	7.39	2	2		0			12.1975	8.87	3	5	541	59.4988	5.71924
Q63617	Hypoxia up-regulated protein 1 OS=Rattus norvegicus GN=Hyou1 PE=1 SV=1 - [HYOU1_RAT]	14.71	1	7	10	24	7.03107e+07	7.07104e+07	46473217	2.31658e+08	1.65982e+07	5.41118e+06	7.20046e+07	0	26.6933	13.61	8	9	8.80355	4.3	3	3	15.6449	5.51	4	5	10.8196	7.01	4	4		0			11.1293	3.2	2	3		0				0			999	111.22	5.18604
P63326	40S ribosomal protein S10 OS=Rattus norvegicus GN=Rps10 PE=2 SV=1 - [RS10_RAT]	14.55	1	2	2	4	3.52845e+07	5.26118e+07	54218047	36417269	0	2.19916e+07	6.78126e+06	4.35647e+07		0				0			5.00807	14.55	2	2		0								0				0			5.18678	14.55	2	2	165	18.9038	10.1548
P47967	Galectin-5 OS=Rattus norvegicus GN=Lgals5 PE=1 SV=2 - [LEG5_RAT]	14.48	1	2	2	2	0	0	1.75271e+07	16185526	0	0	0	19389390		0				0				0				0															4.52614	14.48	2	2	145	16.186	6.66846
P24329	Thiosulfate sulfurtransferase OS=Rattus norvegicus GN=Tst PE=1 SV=3 - [THTR_RAT]	14.48	1	3	3	14	2.46387e+08	147408816	151779884	1.80016e+08	2.69739e+08	2.02421e+08	0	304449918	5.5141	10.44	2	2	4.81179	10.44	2	2	7.968	14.48	3	3	4.64333	10.44	2	2	4.78663	10.44	2	2	7.82164	14.48	3	3		0				0			297	33.3858	7.85498
P62250	40S ribosomal protein S16 OS=Rattus norvegicus GN=Rps16 PE=1 SV=2 - [RS16_RAT]	14.38	1	2	2	4	3.40008e+07	7.01621e+07	0	3.68557e+07	1.75933e+07	0	6.53458e+06	0	4.37065	14.38	2	2		0				0			4.6746	14.38	2	2		0				0				0				0			146	16.435	10.2134
P38650	Cytoplasmic dynein 1 heavy chain 1 OS=Rattus norvegicus GN=Dync1h1 PE=1 SV=1 - [DYHC1_RAT]	14.32	1	48	49	129	1.87863e+07	3.5493e+07	1.93466e+07	2.60909e+07	11059721	1.46597e+07	1.97283e+07	2.63443e+08	92.5052	8.63	28	34	108.845	9.93	35	39	40.9233	4.31	13	14	18.4996	1.96	6	6	12.3532	1.55	4	4	33.0772	2.99	10	12	53.9558	4.8	15	20		0			4644	531.916	6.45557
Q68FS2	COP9 signalosome complex subunit 4 OS=Rattus norvegicus GN=Cops4 PE=1 SV=1 - [CSN4_RAT]	14.29	1	2	2	4	0	0	0	21197982	0	8.43426e+06	0	0		0				0			5.65846	14.29	2	4		0				0				0				0				0			406	46.2607	5.84619
P22985	Xanthine dehydrogenase/oxidase OS=Rattus norvegicus GN=Xdh PE=1 SV=3 - [XDH_RAT]	14.27	1	10	10	61	2.24635e+07	2.51066e+07	2.16153e+07	2.70128e+07	3.40113e+07	1.42504e+07	3.81237e+07	1.72043e+07	38.724	11.95	8	14	22.4825	4.51	2	6	36.4095	9.99	6	10	15.3983	7.51	4	4	27.9055	10.29	6	8	14.2234	4.96	4	4	32.8351	9.09	6	9	12.2328	4.51	2	6	1331	146.149	7.25439
P24473	Glutathione S-transferase kappa 1 OS=Rattus norvegicus GN=Gstk1 PE=1 SV=3 - [GSTK1_RAT]	14.16	1	2	2	2	0	0	5.86907e+07	6.03205e+07	31053488	25396196	0	0						0			6.73143	14.16	2	2		0				0				0				0				0			226	25.4763	9.0708
P06866	Haptoglobin OS=Rattus norvegicus GN=Hp PE=1 SV=3 - [HPT_RAT]	14.12	1	4	4	10	1.1441e+08	159794281	0	0	7.83727e+07	0	0	7.21784e+07	11.7355	11.82	3	4	9.07011	11.82	3	3		0				0			8.40677	10.66	3	3		0				0				0			347	38.5385	6.53662
Q6AY80	Ribosyldihydronicotinamide dehydrogenase [quinone] OS=Rattus norvegicus GN=Nqo2 PE=1 SV=3 - [NQO2_RAT]	13.85	1	2	2	9	3.80659e+07	0	0	121179082	88863438	1.52735e+08	2.32953e+07	4.76683e+07	6.66145	13.85	2	2		0				0				0			6.18159	13.85	2	2	7.28387	13.85	2	2		0			10.4825	13.85	2	3	231	26.2582	7.35693
Q5XI72	Eukaryotic translation initiation factor 4H OS=Rattus norvegicus GN=Eif4h PE=1 SV=1 - [IF4H_RAT]	13.71	1	2	2	2	0	0	21589010	8.57867e+06	1.66166e+07	0	0	0		0				0				0				0			6.97711	13.71	2	2													248	27.3074	7.2251
P29147	D-beta-hydroxybutyrate dehydrogenase, mitochondrial OS=Rattus norvegicus GN=Bdh1 PE=1 SV=2 - [BDH_RAT]	13.7	1	3	4	17	75940822	6.94519e+07	6.51353e+07	4.71231e+07	4.0738e+08	4.83911e+07	0	81586849	13.6654	11.95	3	4	7.68632	8.75	2	2	14.2911	11.95	3	4		0			11.9973	13.7	4	4	9.37542	9.04	2	3		0				0			343	38.1773	8.83643
P35434	ATP synthase subunit delta, mitochondrial OS=Rattus norvegicus GN=Atp5d PE=1 SV=2 - [ATPD_RAT]	13.69	1	2	2	23	2.57035e+08	834977829	599743096	4.118e+08	238329777	478214286	8.96462e+07	1.9071e+08	6.71937	13.69	2	2	6.94737	13.69	2	2	13.8414	13.69	2	4	7.05617	13.69	2	2	20.2155	13.69	2	6		0			14.2007	13.69	2	4	10.3105	13.69	2	3	168	17.5842	5.23682
P23457	3-alpha-hydroxysteroid dehydrogenase OS=Rattus norvegicus GN=Akr1c9 PE=1 SV=1 - [DIDH_RAT]	13.66	1	2	3	5	22879357	0	30803823	2.8644e+07	4.0765e+07	3.83047e+07	1.44445e+07	3.40564e+07	7.12119	11.18	2	2		0			7.10609	11.18	2	2		0				0				0				0				0			322	37.0039	7.09326
Q9Z1N4	3'(2'),5'-bisphosphate nucleotidase 1 OS=Rattus norvegicus GN=Bpnt1 PE=1 SV=1 - [BPNT1_RAT]	13.64	1	3	3	5	0	49004309	0	63390490	0	9.7885e+07	9.69673e+07	82024739		0				0				0			5.20611	11.04	2	2		0			8.24114	6.17	2	3		0				0			308	33.1531	5.87158
D3ZW55	Inosine triphosphate pyrophosphatase OS=Rattus norvegicus GN=Itpa PE=3 SV=1 - [ITPA_RAT]	13.64	1	2	2	5	0	0	2.32046e+07	1.49816e+07	0	1.83802e+07	7.27599e+06	0		0				0			8.50239	13.64	2	3	5.36705	13.64	2	2		0				0				0				0			198	21.9131	5.65576
Q00972	[3-methyl-2-oxobutanoate dehydrogenase [lipoamide]] kinase, mitochondrial OS=Rattus norvegicus GN=Bckdk PE=1 SV=2 - [BCKD_RAT]	13.59	1	3	3	19	4.39417e+07	6.96327e+07	3.1908e+07	1.87688e+07	2.6208e+07	1.31887e+07	3.03126e+07	2.5106e+07	10.1565	6.31	2	3	11.8047	6.31	2	4		0				0			11.3401	6.31	2	4		0			11.1265	13.59	3	4	11.2699	11.41	2	4	412	46.4452	8.76318
Q6P6Q2	Keratin, type II cytoskeletal 5 OS=Rattus norvegicus GN=Krt5 PE=1 SV=1 - [K2C5_RAT]	13.54	1	3	7	89	6.32277e+07	4.58006e+07	6.02021e+07	7.12681e+07	1.39138e+08	1.98672e+08	4.7067e+07	5.79294e+07		0			36.4976	7.64	4	11	44.2511	9.38	5	14	32.2295	5.56	3	9	36.7695	6.77	3	11	48.3225	7.64	4	14	40.9737	8.51	5	13	36.6975	5.56	3	10	576	61.7877	7.79639
Q5I0G4	Glycine--tRNA ligase (Fragment) OS=Rattus norvegicus GN=Gars PE=1 SV=1 - [SYG_RAT]	13.5	1	6	6	13	0	3.05121e+07	40945716	0	25385510	41917707	3103853798	2.058e+07		0			12.4556	11.46	4	4	5.62054	6.44	2	2		0			9.34699	5.81	3	3		0				0			12.1909	8.32	4	4	637	71.9843	6.07471
P55053	Fatty acid-binding protein, epidermal OS=Rattus norvegicus GN=Fabp5 PE=1 SV=3 - [FABP5_RAT]	13.33	1	2	2	2	0	3.12935e+07	1.47311e+06	1.27316e+06	0	0	26179785	0					4.13371	13.33	2	2		0				0				0				0				0				0			135	15.0495	7.18115
Q5RKI1	Eukaryotic initiation factor 4A-II OS=Rattus norvegicus GN=Eif4a2 PE=1 SV=1 - [IF4A2_RAT]	13.27	1	4	4	12	39703571	90875300	51442734	1.2769e+08	145924897	117845475	6.19367e+07	110859273		0			6.17324	7.37	2	2		0			13.6715	13.27	4	5	9.21844	9.83	3	3		0			5.43402	5.9	2	2		0			407	46.3728	5.47803
O35303	Dynamin-1-like protein OS=Rattus norvegicus GN=Dnm1l PE=1 SV=1 - [DNM1L_RAT]	13.25	1	4	4	19	1.35554e+07	1.812e+07	4.12931e+07	22049395	0	4.31562e+06	2804365	1.0905e+07	12.8817	10.73	3	3	11.875	6.49	2	3	14.2602	9.01	3	4	16.2828	10.73	3	4		0			11.0935	6.49	2	3	7.56257	6.49	2	2		0			755	83.8561	7.07861
P04276	Vitamin D-binding protein OS=Rattus norvegicus GN=Gc PE=1 SV=3 - [VTDB_RAT]	13.24	1	4	4	80	4.91092e+07	8.60641e+07	2.85323e+07	8.39504e+07	4.45618e+07	5.09571e+07	6.04153e+07	1.05768e+08	35.0173	7.56	3	10	33.6132	7.56	3	10	33.4186	7.56	3	9	35.743	13.24	4	10	33.7419	7.56	3	9	29.7929	7.56	3	9	27.9363	7.56	3	8	51.9795	13.24	4	15	476	53.509	5.85889
P11530	Dystrophin OS=Rattus norvegicus GN=Dmd PE=1 SV=2 - [DMD_RAT]	13.14	1	35	35	125	2.18428e+07	2.90267e+07	2.64681e+07	9.20136e+07	2.0005e+07	2.33448e+07	1.4833e+07	1.60666e+08	84.6635	9.25	26	31	98.2216	9.93	26	30	62.8131	5.79	17	21	19.0476	2.09	6	7	6.81228	1.31	3	3	40.4842	4.73	13	14	53.3133	5.41	14	19		0			3677	425.563	5.90967
Q7M767	Ubiquitin-conjugating enzyme E2 variant 2 OS=Rattus norvegicus GN=Ube2v2 PE=1 SV=3 - [UB2V2_RAT]	13.1	1	2	2	2	0	0	5.12678e+07	122626253	47391923	4.2373e+07	0	6.44499e+07						0				0				0			5.15533	13.1	2	2		0				0				0			145	16.3422	8.08936
P48004	Proteasome subunit alpha type-7 OS=Rattus norvegicus GN=Psma7 PE=1 SV=1 - [PSA7_RAT]	12.99	1	2	2	2	0	73933600	1.111e+08	54247122	30105669	1.0313e+08	0	2.76971e+07		0				0				0				0				0				0				0			5.63827	12.99	2	2	254	28.3089	8.67529
Q63704	Carnitine O-palmitoyltransferase 1, muscle isoform OS=Rattus norvegicus GN=Cpt1b PE=1 SV=1 - [CPT1B_RAT]	12.95	1	8	8	60	1.47447e+08	9.66367e+07	1.36317e+08	5.28705e+07	2.60303e+07	7.05682e+07	3.58197e+07	5.66328e+07	38.3361	11.66	7	13	32.5604	11.66	7	12	29.9459	9.33	6	11	10.4176	5.18	3	4	13.2434	5.31	3	5	15.6624	9.46	6	6	11.1169	6.09	4	5	12.1391	7.77	4	4	772	88.1592	8.60205
P04762	Catalase OS=Rattus norvegicus GN=Cat PE=1 SV=3 - [CATA_RAT]	12.9	1	5	5	17	3.17121e+07	7.17864e+07	3.68149e+07	6.81849e+07	3.40418e+07	0	1.71967e+07	4.52173e+07	5.3814	5.31	2	2	6.04793	5.31	2	2		0			13.5131	12.9	5	5	9.04102	6.83	3	3		0			8.0959	5.31	2	3	4.8664	5.31	2	2	527	59.7195	7.50342
P23764	Glutathione peroxidase 3 OS=Rattus norvegicus GN=Gpx3 PE=2 SV=2 - [GPX3_RAT]	12.83	1	2	2	2	0	0	0	0	0	2.51085e+07	0	0		0				0				0				0				0			4.55094	12.83	2	2		0				0			226	25.4088	8.11865
Q63159	Ubiquinone biosynthesis O-methyltransferase, mitochondrial OS=Rattus norvegicus GN=Coq3 PE=2 SV=2 - [COQ3_RAT]	12.75	1	3	3	4	63679362	97971118	115091379	145911014	151814720	5.07042e+07	5.47685e+07	7.59773e+07		0				0				0				0				0			5.29489	7.83	2	2		0			4.43543	9.57	2	2	345	38.6836	7.97217
O35814	Stress-induced-phosphoprotein 1 OS=Rattus norvegicus GN=Stip1 PE=1 SV=1 - [STIP1_RAT]	12.71	1	5	5	29	1.43725e+08	1.41446e+08	2.75758e+08	1.30127e+08	2.40056e+08	168908956	3.87079e+08	1.22629e+08		0			10.4797	4.97	2	5		0			17.7563	8.1	3	9	23.5278	8.1	3	11		0				0			8.80235	6.26	2	4	543	62.5304	6.80029
P97536	Cullin-associated NEDD8-dissociated protein 1 OS=Rattus norvegicus GN=Cand1 PE=1 SV=1 - [CAND1_RAT]	12.68	1	8	8	30	7.41285e+06	1.27498e+07	6.65556e+06	1.16413e+07	4.98475e+06	4.08349e+06	1.43609e+07	5.69458e+06	22.0099	7.8	4	7	10.5421	3.33	3	4	11.0824	4.63	3	4	11.325	2.11	2	4	10.6046	4.63	3	4	7.66109	3.66	3	3		0			11.2365	3.25	3	4	1230	136.275	5.78271
Q64240	Protein AMBP OS=Rattus norvegicus GN=Ambp PE=1 SV=1 - [AMBP_RAT]	12.61	1	3	3	11	1.37216e+07	2.94642e+07	1.97204e+07	1.93196e+07	3.22802e+07	1.80999e+07	3.01532e+07	9.67802e+06	6.40121	8.31	2	2		0				0			6.18142	8.6	2	2	7.16749	8.31	2	2	7.65552	8.31	2	2	9.70993	8.31	2	3		0			349	38.826	5.99854
P60868	40S ribosomal protein S20 OS=Rattus norvegicus GN=Rps20 PE=3 SV=1 - [RS20_RAT]	12.61	1	2	2	2	0	0	0	1.78831e+07	0	0	0	3.81651e+07										0			6.0957	12.61	2	2		0												0			119	13.3643	9.93506
Q91Y78	Ubiquitin carboxyl-terminal hydrolase isozyme L3 OS=Rattus norvegicus GN=Uchl3 PE=1 SV=1 - [UCHL3_RAT]	12.61	1	2	2	6	0	0	2.76735e+07	8.33796e+07	2.29882e+07	4.88554e+07	0	1.60522e+07									5.79826	12.61	2	2	5.80099	12.61	2	2	5.02568	12.61	2	2		0				0				0			230	26.107	5.10986
Q5XIC0	Enoyl-CoA delta isomerase 2, mitochondrial OS=Rattus norvegicus GN=Eci2 PE=1 SV=1 - [ECI2_RAT]	12.53	1	3	3	7	188143969	1.04754e+08	98315311	107199990	131449657	129295732	6.42991e+07	48130194	6.56821	9.21	2	2	8.05283	6.39	2	3		0				0				0				0			6.95897	6.39	2	2		0			391	42.994	8.98291
Q6P0K8	Junction plakoglobin OS=Rattus norvegicus GN=Jup PE=1 SV=1 - [PLAK_RAT]	12.48	1	4	5	29	1.66575e+07	5.44527e+06	9.0016e+06	1.13003e+08	4.03506e+06	5.15201e+07	2.43633e+07	0	22.0378	10.07	3	8	6.13709	7.65	2	2		0				0			7.54288	10.07	3	3	28.7597	9.8	4	16		0				0			745	81.7488	6.13818
Q08163	Adenylyl cyclase-associated protein 1 OS=Rattus norvegicus GN=Cap1 PE=1 SV=3 - [CAP1_RAT]	12.45	1	3	3	21	1.45835e+07	1.8317e+07	1.03684e+07	1.82558e+07	1.28294e+07	1.59814e+07	2.42894e+07	2.70474e+07	14.6115	8.65	2	4	9.19428	8.65	2	2	7.06058	8.65	2	2	12.713	8.65	2	3		0			13.8736	8.65	2	3	12.5234	8.65	2	3	15.3636	12.45	3	4	474	51.5565	7.51807
B1PRL5	Muscle-related coiled-coil protein OS=Rattus norvegicus GN=Murc PE=1 SV=1 - [MURC_RAT]	12.43	1	2	3	51	3.15294e+07	26927251	3.46922e+07	2.39034e+07	2.32814e+07	9.51785e+07	2.34352e+07	3.56502e+07	24.9806	7.46	2	9	13.8726	7.46	2	5	19.7991	7.46	2	7	19.2273	7.46	2	7	19.0986	7.46	2	6	19.647	12.43	3	6	14.9733	7.46	2	5	16.3202	12.43	3	6	362	41.0684	8.63135
O54975	Xaa-Pro aminopeptidase 1 OS=Rattus norvegicus GN=Xpnpep1 PE=1 SV=1 - [XPP1_RAT]	12.36	1	4	4	14	0	3.96095e+07	0	3.82827e+07	1.64349e+07	3.57644e+07	0	2.87401e+07		0			9.2206	10.59	3	5		0				0			5.25187	4.33	2	2		0				0			12.6759	9.63	3	7	623	69.6131	5.60498
P12711	Alcohol dehydrogenase class-3 OS=Rattus norvegicus GN=Adh5 PE=1 SV=2 - [ADHX_RAT]	12.3	1	2	2	2	0	79473926	0	0	0	0	0	0					5.15399	12.3	2	2		0								0				0				0							374	39.5502	7.48877
Q63081	Protein disulfide-isomerase A6 OS=Rattus norvegicus GN=Pdia6 PE=1 SV=2 - [PDIA6_RAT]	12.27	1	4	4	15	4.93432e+07	0	4.27018e+07	4.64815e+07	3.96043e+07	4.24434e+07	5.61482e+07	5.19685e+07		0				0			6.93547	8.64	2	2	7.33056	8.64	2	2	11.5463	12.05	3	3	6.02784	8.86	2	2	10.0367	8.64	2	3	10.7025	8.64	2	3	440	48.1433	5.13525
O35264	Platelet-activating factor acetylhydrolase IB subunit beta OS=Rattus norvegicus GN=Pafah1b2 PE=1 SV=1 - [PA1B2_RAT]	12.23	1	2	2	19	5.88085e+07	6.47769e+07	5.71112e+07	6.17729e+07	8.46755e+07	53081768	3.50227e+07	3.65425e+07	11.3178	12.23	2	4	4.90881	12.23	2	2	8.37515	12.23	2	3	8.85174	12.23	2	3	10.2543	12.23	2	4		0				0			6.94286	12.23	2	3	229	25.5652	5.92236
Q07936	Annexin A2 OS=Rattus norvegicus GN=Anxa2 PE=1 SV=2 - [ANXA2_RAT]	12.09	1	3	3	7	3.96276e+07	3.64541e+07	1.7234e+07	0	0	20000328	0	5.87094e+07	9.71847	12.09	3	3	5.9083	7.37	2	2		0				0				0				0				0			6.89563	7.96	2	2	339	38.6538	7.69385
P24368	Peptidyl-prolyl cis-trans isomerase B OS=Rattus norvegicus GN=Ppib PE=1 SV=3 - [PPIB_RAT]	12.04	1	2	2	3	1.54633e+07	0	0	0	0	25338381	0	0		0												0				0			5.32802	12.04	2	3		0				0			216	23.7875	9.49561
Q6IG05	Keratin, type II cytoskeletal 75 OS=Rattus norvegicus GN=Krt75 PE=3 SV=2 - [K2C75_RAT]	11.99	1	2	5	62	6.13043e+07	102119239	133364502	1.74466e+08	172029853	2.54369e+08	5.76228e+07	1.45934e+08		0				0				0				0				0				0			41.1975	11.99	5	13		0			542	58.9906	8.07471
Q6IFW6	Keratin, type I cytoskeletal 10 OS=Rattus norvegicus GN=Krt10 PE=3 SV=1 - [K1C10_RAT]	11.98	1	6	7	44	2.67013e+07	7.05802e+06	2.70291e+07	17344123	3.15579e+07	2.71692e+07	1.88357e+07	2.52545e+07	14.9439	10.27	5	6	15.8363	6.84	3	6	29.2015	8.94	5	10	4.69295	4.94	2	2	21.2172	8.37	5	8		0			15.6745	7.03	4	6	14.2728	7.03	4	6	526	56.4705	5.14795
P62909	40S ribosomal protein S3 OS=Rattus norvegicus GN=Rps3 PE=1 SV=1 - [RS3_RAT]	11.93	1	2	2	2	3.11856e+07	0	0	7.17643e+07	7.10477e+07	5.94862e+07	0	0		0				0				0				0			5.57217	11.93	2	2		0				0				0			243	26.6574	9.65674
P06399	Fibrinogen alpha chain OS=Rattus norvegicus GN=Fga PE=1 SV=3 - [FIBA_RAT]	11.89	1	6	6	10	1.14415e+07	1.68847e+07	0	0	21860233	2.40007e+07	1.62213e+08	0	21.5255	11.89	6	8	4.16354	2.56	2	2		0				0				0				0				0				0			782	86.6319	5.74463
P28023	Dynactin subunit 1 OS=Rattus norvegicus GN=Dctn1 PE=1 SV=2 - [DCTN1_RAT]	11.88	1	11	11	58	1.55284e+07	6.67374e+06	1.37044e+07	1.17348e+07	1.70531e+07	1.25259e+07	1.8921e+07	3.90518e+06	19.1131	7.42	7	7	24.3619	8.13	7	9	21.6874	6.17	6	8	19.8177	6.48	6	7	16.6131	5.63	5	6	20.4488	5.55	5	7	30.0468	10.23	8	14		0			1280	141.842	5.74463
P50137	Transketolase OS=Rattus norvegicus GN=Tkt PE=1 SV=1 - [TKT_RAT]	11.88	1	5	6	12	0	18898305	1.00348e+07	1.08093e+07	1.88089e+07	26046312	0	1.16608e+07		0				0			6.59146	4.33	2	2	5.11947	4.17	2	2	8.43405	8.35	3	3	5.93492	5.78	2	2		0			8.81285	4.01	2	3	623	67.6006	7.48877
P09117	Fructose-bisphosphate aldolase C OS=Rattus norvegicus GN=Aldoc PE=1 SV=3 - [ALDOC_RAT]	11.85	1	1	6	107	5.1998e+08	4.52106e+08	3.51106e+08	1477474742	8.25159e+08	4.4236e+08	6.6158e+08	7.65081e+08		0			30.9999	11.85	4	14		0				0				0				0			35.3051	11.85	6	20		0			363	39.2592	7.12256
P62914	60S ribosomal protein L11 OS=Rattus norvegicus GN=Rpl11 PE=1 SV=2 - [RL11_RAT]	11.8	1	2	2	2	3.74326e+07	8312459	7.38639e+07	2.91598e+07	61368118	60863788	2.0654e+07	42001710		0				0				0			5.81055	11.8	2	2		0				0				0				0			178	20.2396	9.59814
Q9QVC8	Peptidyl-prolyl cis-trans isomerase FKBP4 OS=Rattus norvegicus GN=Fkbp4 PE=1 SV=3 - [FKBP4_RAT]	11.79	1	5	5	7	1.29675e+07	1.25961e+07	1.14585e+07	7.09173e+06	0	1.69268e+07	0	0	4.27409	4.15	2	2	6.39415	7.86	3	3		0			4.43405	4.8	2	2		0				0				0							458	51.4178	5.61768
Q9JM53	Apoptosis-inducing factor 1, mitochondrial OS=Rattus norvegicus GN=Aifm1 PE=1 SV=1 - [AIFM1_RAT]	11.76	1	5	5	5	3.49778e+08	1.00466e+09	4.1321e+07	3.84573e+07	0	2.90167e+07	0	0		0				0			11.6136	11.76	5	5		0				0				0				0				0			612	66.6808	8.96826
P27867	Sorbitol dehydrogenase OS=Rattus norvegicus GN=Sord PE=1 SV=4 - [DHSO_RAT]	11.76	1	3	3	4	68370858	35244551	1.97192e+07	1.63671e+07	74011276	5.05292e+07	6.08555e+07	0		0				0			6.42686	9.24	2	2		0				0			5.52445	7.56	2	2		0				0			357	38.2098	7.44482
O35952	Hydroxyacylglutathione hydrolase, mitochondrial OS=Rattus norvegicus GN=Hagh PE=1 SV=2 - [GLO2_RAT]	11.65	1	3	3	5	13465591	2.54217e+07	1.77362e+07	1.91336e+07	2.98973e+07	0	0	8.35388e+06	7.87166	7.77	2	3		0				0				0				0				0				0			5.26206	9.06	2	2	309	34.0875	7.73779
B2RZ37	Receptor expression-enhancing protein 5 OS=Rattus norvegicus GN=Reep5 PE=1 SV=1 - [REEP5_RAT]	11.64	1	2	3	5	18069191	0	1.8737e+07	2.83101e+07	2.4828e+07	2.48615e+07	0	0		0				0			4.52786	11.11	2	2		0			5.10715	11.64	3	3		0								0			189	21.417	8.11865
P48037	Annexin A6 OS=Rattus norvegicus GN=Anxa6 PE=1 SV=2 - [ANXA6_RAT]	11.59	1	5	5	25	5.988e+07	3.84053e+07	3.7388e+07	20392141	5.13645e+07	3.34169e+07	1.82697e+07	3.0199e+07	9.40884	6.54	3	3	21.0984	11.14	4	7	10.8071	11.14	4	4		0			11.8147	6.98	4	4	6.3256	4.75	2	2		0			16.9785	6.54	3	5	673	75.7065	5.56689
Q66H98	Serum deprivation-response protein OS=Rattus norvegicus GN=Sdpr PE=1 SV=3 - [SDPR_RAT]	11.51	1	2	2	3	8.07759e+06	0	3.56517e+07	0	0	0	0	1.00689e+07		0				0				0				0				0				0				0			6.69204	11.51	2	3	417	46.3583	5.2876
Q4V7C7	Actin-related protein 3 OS=Rattus norvegicus GN=Actr3 PE=1 SV=1 - [ARP3_RAT]	11.48	1	2	2	2	9.16562e+06	1.35398e+07	0	0	0	0	0	0		0			6.32139	11.48	2	2		0												0				0				0			418	47.327	5.88428
Q9WUH4	Four and a half LIM domains protein 1 OS=Rattus norvegicus GN=Fhl1 PE=2 SV=1 - [FHL1_RAT]	11.43	1	3	3	7	2.66504e+07	4.51251e+07	5.18861e+07	0	92500061	0	2.9897e+07	1.47682e+07	6.30193	11.43	3	3	4.44699	7.14	2	2		0				0				0								0			4.86012	7.5	2	2	280	31.8819	8.36768
Q6BBI8	Ubiquitin-fold modifier-conjugating enzyme 1 OS=Rattus norvegicus GN=Ufc1 PE=2 SV=1 - [UFC1_RAT]	11.38	1	2	2	2	0	0	30409641	0	1.82741e+07	0	0	0										0				0			4.98578	11.38	2	2		0				0							167	19.48	7.40088
Q7TPB1	T-complex protein 1 subunit delta OS=Rattus norvegicus GN=Cct4 PE=1 SV=3 - [TCPD_RAT]	11.13	1	3	3	4	0	0	3.0555e+07	4.90053e+06	8.11204e+06	5.88888e+07	80963984	45620962		0				0			6.32494	8.16	2	2		0				0			4.39529	5.38	2	2		0				0			539	58.0628	8.01611
Q6I7R3	Isochorismatase domain-containing protein 1 OS=Rattus norvegicus GN=Isoc1 PE=1 SV=1 - [ISOC1_RAT]	11.11	1	2	2	4	4.75927e+07	4.03338e+07	37739529	42923577	6.73071e+07	3.35812e+07	0	0		0			6.56042	11.11	2	2		0				0				0			4.78614	11.11	2	2									297	31.982	7.38623
Q62868	Rho-associated protein kinase 2 OS=Rattus norvegicus GN=Rock2 PE=1 SV=2 - [ROCK2_RAT]	11.1	1	8	10	21	6.39077e+07	1.47005e+06	9.92224e+06	3.8916e+06	49653865	2.44515e+06	8.2805e+06	0	5.19249	2.74	2	2	6.56808	2.23	3	4	11.9956	3.96	5	5		0				0			6.62571	1.44	2	3	13.9343	5.91	5	7		0			1388	160.287	5.92236
P61980	Heterogeneous nuclear ribonucleoprotein K OS=Rattus norvegicus GN=Hnrnpk PE=1 SV=1 - [HNRPK_RAT]	11.02	1	2	3	14	53213748	5.17161e+07	4.60229e+07	3.90816e+07	32947643	0	0	3.93364e+07		0				0			11.0188	11.02	3	11	11.0707	7.56	2	3		0				0				0				0			463	50.9444	5.5415
Q07116	Sulfite oxidase, mitochondrial OS=Rattus norvegicus GN=Suox PE=1 SV=2 - [SUOX_RAT]	10.81	1	3	3	10	2.29694e+07	9.08796e+07	7.41751e+07	134755381	5.4496e+07	8.89556e+07	123772956	3.71243e+07		0			6.1242	7.14	2	2	5.63308	7.14	2	2	11.7717	9.16	2	3		0				0				0			10.2128	7.14	2	3	546	60.7679	6.88818
P11915	Non-specific lipid-transfer protein OS=Rattus norvegicus GN=Scp2 PE=1 SV=3 - [NLTP_RAT]	10.79	1	5	5	5	0	0	8.37334e+07	0	5.44629e+07	0	0	0		0				0			5.60957	4.02	2	2		0			7.72435	6.76	3	3		0				0				0			547	58.7754	7.03467
P41350	Caveolin-1 OS=Rattus norvegicus GN=Cav1 PE=1 SV=3 - [CAV1_RAT]	10.67	1	2	2	2	0	8.19079e+07	4.61103e+06	0	1.08678e+08	0	0	7.74953e+06		0				0			4.52869	10.67	2	2		0				0				0				0				0			178	20.5394	5.52881
O88637	Ethanolamine-phosphate cytidylyltransferase OS=Rattus norvegicus GN=Pcyt2 PE=1 SV=1 - [PCY2_RAT]	10.64	1	3	3	10	0	47627430	4.70754e+07	14956015	3.41865e+07	52427512	43205394	5.89712e+07		0				0			5.34556	7.67	2	2	5.09601	7.67	2	2	5.85296	7.67	2	2	5.61211	7.67	2	2		0			4.57008	5.2	2	2	404	45.1915	6.66846
P00787	Cathepsin B OS=Rattus norvegicus GN=Ctsb PE=1 SV=2 - [CATB_RAT]	10.62	1	2	2	10	1.78606e+07	1.22633e+07	2.92349e+07	3.93631e+07	1.50222e+07	1.08187e+06	16809430	1.77475e+07		0				0				0			19.7385	10.62	2	6	12.6944	10.62	2	4		0				0				0			339	37.4456	5.60498
Q641Y8	ATP-dependent RNA helicase DDX1 OS=Rattus norvegicus GN=Ddx1 PE=1 SV=1 - [DDX1_RAT]	10.54	1	3	3	9	1.26999e+07	0	0	6451007	0	0	0	0		0				0			13.2764	7.43	2	6	9.43063	10.54	3	3		0				0				0				0			740	82.4448	7.2251
O35987	NSFL1 cofactor p47 OS=Rattus norvegicus GN=Nsfl1c PE=1 SV=1 - [NSF1C_RAT]	10.54	1	2	2	2	1.18295e+06	0	0	0	0	0	0	0	5.64135	10.54	2	2		0								0												0				0			370	40.6554	5.14795
Q9QZ58	Heat shock protein beta-3 OS=Rattus norvegicus GN=Hspb3 PE=2 SV=1 - [HSPB3_RAT]	10.53	1	2	2	2	0	0	0	0	25326346	0	1.46476e+07	0		0				0				0				0			4.06694	10.53	2	2		0				0				0			152	17.1989	5.26221
P27881	Hexokinase-2 OS=Rattus norvegicus GN=Hk2 PE=1 SV=1 - [HXK2_RAT]	10.47	1	6	8	37	2.35098e+07	1.81212e+07	3.47588e+07	3.11307e+07	2.83407e+07	7.33457e+06	2.53665e+07	1.03067e+07	13.9052	5.67	4	5	8.79449	4.36	3	3	13.8758	5.89	4	5	14.5127	7.09	5	5	16.564	5.34	4	6	5.17453	3.16	2	2	14.7916	7.2	5	5	16.2912	7.96	6	6	917	102.478	6.1001
P62944	AP-2 complex subunit beta OS=Rattus norvegicus GN=Ap2b1 PE=1 SV=1 - [AP2B1_RAT]	10.35	1	5	6	12	0	0	964919	9.29556e+06	0	4.71305e+06	4.454e+06	1.07093e+06		0				0				0			4.2828	2.45	2	4		0			10.6605	3.84	2	3		0			6.04331	5.02	2	2	937	104.486	5.37646
P53987	Monocarboxylate transporter 1 OS=Rattus norvegicus GN=Slc16a1 PE=1 SV=1 - [MOT1_RAT]	10.32	1	3	3	6	1.38973e+06	8.18309e+06	3.63447e+06	0	0	4.19827e+06	0	0	5.90193	7.09	2	2	6.77757	5.87	2	2		0				0							4.94801	5.87	2	2						0			494	53.2034	8.32373
Q63530	Phosphotriesterase-related protein OS=Rattus norvegicus GN=Pter PE=2 SV=2 - [PTER_RAT]	10.32	1	2	2	2	2.27651e+07	7.9456e+06	0	0	0	0	8705086	0		0				0				0				0				0							4.69158	10.32	2	2		0			349	39.12	6.88818
Q5HZA9	Transmembrane protein 126A OS=Rattus norvegicus GN=Tmem126a PE=2 SV=1 - [T126A_RAT]	10.2	1	2	2	2	0	0	3.49401e+07	0	0	1.85713e+07	0	0						0				0				0				0			4.9145	10.2	2	2		0				0			196	21.6436	9.53955
Q9JHW0	Proteasome subunit beta type-7 OS=Rattus norvegicus GN=Psmb7 PE=1 SV=1 - [PSB7_RAT]	10.11	1	2	2	6	9.19751e+06	0	6.24998e+07	4.14599e+07	37180080	3.69717e+07	1.99271e+07	1.71014e+07		0				0				0				0				0				0				0			17.4256	10.11	2	6	277	29.9083	7.97217
Q9Z339	Glutathione S-transferase omega-1 OS=Rattus norvegicus GN=Gsto1 PE=1 SV=2 - [GSTO1_RAT]	9.96	1	2	2	5	95437220	1.16841e+08	147707446	119910052	748128356	94683551	0	180765988		0				0				0				0			7.34503	9.96	2	3	5.50071	9.96	2	2		0				0			241	27.651	6.68311
Q9WTY9	Mitogen-activated protein kinase 13 OS=Rattus norvegicus GN=Mapk13 PE=1 SV=1 - [MK13_RAT]	9.56	1	1	2	2	36257431	1.95703e+07	2.76338e+07	42020434	3.83051e+07	0	0	11005034		0				0				0			4.75862	9.56	2	2		0				0								0			366	42.0238	8.57275
Q8CG45	Aflatoxin B1 aldehyde reductase member 2 OS=Rattus norvegicus GN=Akr7a2 PE=1 SV=2 - [ARK72_RAT]	9.54	1	3	3	9	72604328	92765824	81751726	25766218	3.63165e+07	72220132	1.38652e+07	53249982		0				0				0				0			10.5774	7.08	2	3		0			9.27745	9.54	3	4	7.12349	7.08	2	2	367	40.6493	8.104
P26453	Basigin OS=Rattus norvegicus GN=Bsg PE=1 SV=2 - [BASI_RAT]	9.54	1	3	3	5	3.361e+07	108468080	0	0	0	0	0	0	7.27285	5.67	2	3	5.25087	6.44	2	2														0				0				0			388	42.4092	5.40186
Q29RW1	Myosin-4 OS=Rattus norvegicus GN=Myh4 PE=1 SV=1 - [MYH4_RAT]	9.44	1	2	15	48	1.09385e+07	6.44942e+06	6.26518e+06	1.08687e+07	1.4806e+07	2.10151e+07	7.8062e+07	11483247		0				0				0				0			13.178	3.25	5	6		0				0				0			1939	222.741	5.74463
Q63279	Keratin, type I cytoskeletal 19 OS=Rattus norvegicus GN=Krt19 PE=1 SV=2 - [K1C19_RAT]	9.18	1	1	5	12	1.80672e+07	7.72915e+06	0	17344123	2.90601e+07	1.03129e+08	5.13422e+06	0		0				0				0				0				0			10.2042	7.44	4	5		0				0			403	44.6086	5.31299
Q6DGG1	Alpha/beta hydrolase domain-containing protein 14B OS=Rattus norvegicus GN=Abhd14b PE=2 SV=1 - [ABHEB_RAT]	9.05	1	2	2	2	25895716	0	0	86615802	4.93347e+07	51452532	0	0		0				0				0				0			5.0417	9.05	2	2		0								0			210	22.6037	6.01123
Q58FK9	Kynurenine--oxoglutarate transaminase 3 OS=Rattus norvegicus GN=Ccbl2 PE=2 SV=1 - [KAT3_RAT]	9.03	1	2	2	3	1.38041e+08	8.93259e+07	146465301	4.45573e+07	57597872	87123154	72218493	92622592		0				0				0				0				0			9.9899	9.03	2	3		0				0			454	51.0113	8.35303
O08730	Glycogenin-1 OS=Rattus norvegicus GN=Gyg1 PE=2 SV=4 - [GLYG_RAT]	9.01	1	3	3	8	2.99929e+07	70142052	72573500	0	5.98591e+07	0	3.25072e+07	5.37909e+07		0				0				0				0			5.01995	6.91	2	2		0			5.9061	6.91	2	2	8.72332	9.01	3	4	333	37.3545	5.38916
Q9WTV5	26S proteasome non-ATPase regulatory subunit 9 OS=Rattus norvegicus GN=Psmd9 PE=1 SV=1 - [PSMD9_RAT]	9.01	1	2	2	2	0	12579469	0	1.71607e+07	2.68885e+07	4.84794e+06	0	0		0				0				0			4.65224	9.01	2	2		0				0								0			222	24.8136	6.88818
Q6IMF3	Keratin, type II cytoskeletal 1 OS=Rattus norvegicus GN=Krt1 PE=2 SV=1 - [K2C1_RAT]	8.96	1	4	6	99	4.97334e+07	4.56622e+07	9.11349e+07	1.33831e+08	9.10572e+07	2.34227e+08	6.14723e+07	1.01284e+08	20.4321	5.12	3	6	28.2956	6.4	3	13	30.207	6.4	3	20		0			30.98	6.4	3	24	37.1784	6.4	4	18	34.5207	7.52	4	18		0			625	64.7911	7.86963
P21396	Amine oxidase [flavin-containing] A OS=Rattus norvegicus GN=Maoa PE=1 SV=1 - [AOFA_RAT]	8.94	1	4	4	6	38766463	6.86439e+07	0	0	3.94505e+07	0	9.83795e+06	84191675		0			4.92648	5.13	2	2		0				0			5.68239	4.18	2	2		0				0			5.40186	4.75	2	2	526	59.4696	7.92822
Q9ER30	Kelch-like protein 41 OS=Rattus norvegicus GN=Klhl41 PE=1 SV=1 - [KLH41_RAT]	8.91	1	3	3	8	3.6259e+07	0	0	3.34342e+07	1.39112e+07	0	1.13194e+07	0	8.66302	8.91	3	4		0				0				0			4.66489	4.79	2	2		0			4.48192	4.79	2	2		0			606	68.1697	5.17334
P03889	NADH-ubiquinone oxidoreductase chain 1 OS=Rattus norvegicus GN=Mtnd1 PE=1 SV=3 - [NU1M_RAT]	8.81	1	3	3	7	1.42587e+07	1.06257e+07	9.445e+06	0	0	8.18591e+06	0	0	5.79686	6.29	2	2	9.33282	8.81	3	3	4.864	6.29	2	2						0				0				0							318	36.121	6.93213
P08649	Complement C4 OS=Rattus norvegicus GN=C4 PE=1 SV=3 - [CO4_RAT]	8.75	1	8	8	16	4.82562e+07	1.61253e+07	2.16906e+07	2.7502e+07	0	21237489	0	7.34817e+06	22.63	6.97	5	6	12.7306	4.72	4	4	9.12478	3.63	3	3	9.38088	4.03	3	3		0				0				0				0			1737	192.042	7.32764
Q923S8	Pantothenate kinase 4 OS=Rattus norvegicus GN=Pank4 PE=1 SV=1 - [PANK4_RAT]	8.67	1	4	4	19	0	2.28126e+07	3.31267e+07	2.09839e+07	1.97391e+07	1.27847e+07	6.63001e+06	1.16506e+07		0				0			12.4933	5.82	2	3	12.9577	8.67	4	4	9.25986	7.24	3	3	10.7077	3.23	2	4	5.4404	3.23	2	2	10.2878	5.82	2	3	773	86.1881	6.23975
P18422	Proteasome subunit alpha type-3 OS=Rattus norvegicus GN=Psma3 PE=1 SV=3 - [PSA3_RAT]	8.63	1	2	2	2	36174547	4.56387e+07	0	5.58961e+07	73171079	3.14447e+07	2.615e+07	3.94494e+07		0			5.17706	8.63	2	2		0				0				0				0				0				0			255	28.4011	5.43994
Q5FVR8	TBCC domain-containing protein 1 OS=Rattus norvegicus GN=Tbccd1 PE=2 SV=1 - [TBCC1_RAT]	8.61	1	2	2	3	0	0	3.16601e+07	2.89065e+06	0	0	0	0		0				0			5.05518	8.61	2	3		0				0				0				0				0			569	64.6522	8.45557
Q1JU68	Eukaryotic translation initiation factor 3 subunit A OS=Rattus norvegicus GN=Eif3a PE=2 SV=2 - [EIF3A_RAT]	8.42	1	9	9	39	1.85961e+07	2.05308e+07	7.8391e+06	2.42062e+07	2.02585e+07	1.25376e+07	2.38921e+07	4.6952e+06	9.06232	1.48	2	3	4.91629	1.7	2	2	17.5946	4.95	5	7	20.7901	7.39	8	8	13.4974	4.95	5	5	13.7511	4.28	4	5	20.1521	6.65	6	7	5.50677	1.99	2	2	1354	163.097	6.771
Q4QQT4	Serine/threonine-protein phosphatase 2A 65 kDa regulatory subunit A beta isoform OS=Rattus norvegicus GN=Ppp2r1b PE=2 SV=1 - [2AAB_RAT]	8.32	1	4	4	39	29609300	4.01322e+07	3.29509e+07	8.56113e+07	44050958	3.24764e+07	1.33927e+07	2.93142e+07	18.9719	6.16	3	6	15.2771	6.16	3	4	12.7388	3.33	2	4	14.4269	5.82	2	4		0			34.291	7.99	3	10	19.1616	6.16	3	6	15.9757	6.16	3	5	601	65.9645	5.09717
P62142	Serine/threonine-protein phosphatase PP1-beta catalytic subunit OS=Rattus norvegicus GN=Ppp1cb PE=1 SV=3 - [PP1B_RAT]	8.26	1	2	2	25	1.81096e+07	1.87584e+07	28437587	1.15719e+07	17374947	1.55808e+07	5.40454e+06	2.21654e+07	8.89218	8.26	2	3	10.7833	8.26	2	4	6.81042	8.26	2	2	9.66852	8.26	2	3	7.03229	8.26	2	2	9.77708	8.26	2	3	6.99698	8.26	2	3	13.862	8.26	2	5	327	37.1626	6.18896
P46844	Biliverdin reductase A OS=Rattus norvegicus GN=Blvra PE=1 SV=1 - [BIEA_RAT]	8.14	1	2	2	2	19214580	1.02585e+06	23215053	0	0	0	0	0	5.68851	8.14	2	2		0				0				0				0				0				0				0			295	33.5445	6.12549
Q62930	Complement component C9 OS=Rattus norvegicus GN=C9 PE=2 SV=1 - [CO9_RAT]	8.12	1	3	3	14	1.02113e+07	2.40253e+07	1.23637e+07	2.64555e+07	3.0022e+07	0	1.01083e+07	9.95411e+06	9.10186	6.5	2	3	5.17821	5.96	2	2		0			9.18486	8.12	3	3	4.01181	3.79	2	2		0			4.74564	5.96	2	2	5.78035	5.96	2	2	554	62.2406	5.69385
Q9EQS0	Transaldolase OS=Rattus norvegicus GN=Taldo1 PE=1 SV=2 - [TALDO_RAT]	8.01	1	2	2	6	3.36617e+07	0	2.22377e+07	2.54879e+07	2.98575e+07	1.10215e+07	0	20197484	5.37839	8.01	2	2		0				0			4.63312	8.01	2	2	4.93272	8.01	2	2		0				0				0			337	37.4365	7.03467
Q9ESW0	DNA damage-binding protein 1 OS=Rattus norvegicus GN=Ddb1 PE=1 SV=1 - [DDB1_RAT]	7.98	1	4	4	8	1.26461e+07	0	0	1.04003e+07	0	0	8.63986e+06	5.28531e+06	5.68976	3.68	2	2		0				0			10.1392	2.72	2	3		0				0			7.1044	5.88	3	3		0			1140	126.781	5.33838
Q920J4	Thioredoxin-like protein 1 OS=Rattus norvegicus GN=Txnl1 PE=1 SV=3 - [TXNL1_RAT]	7.61	1	2	2	2	3.54342e+07	0	0	0	0	0	0	0	6.07159	7.61	2	2		0				0				0								0				0				0			289	32.2288	4.95752
Q6IG03	Keratin, type II cytoskeletal 73 OS=Rattus norvegicus GN=Krt73 PE=1 SV=1 - [K2C73_RAT]	7.59	1	2	4	40	7.2463e+07	7.45287e+07	9.67915e+07	1.54516e+08	1.37706e+08	574806252	3.84197e+07	103948488	21.6581	6.33	3	6		0				0				0				0				0				0				0			553	60.3494	7.94287
Q4FZU2	Keratin, type II cytoskeletal 6A OS=Rattus norvegicus GN=Krt6a PE=1 SV=1 - [K2C6A_RAT]	7.43	1	1	4	68	85702132	7.3975e+07	8.95207e+07	1.28052e+08	1.25242e+08	3.44923e+08	6.03157e+07	9.68561e+07	32.0641	3.99	2	10		0				0				0				0				0			42.889	7.43	4	13	38.3456	3.99	2	10	552	59.2127	7.94287
P19945	60S acidic ribosomal protein P0 OS=Rattus norvegicus GN=Rplp0 PE=1 SV=2 - [RLA0_RAT]	7.26	1	2	2	4	29778177	26397170	1.91448e+07	4.83823e+06	0	0	0	2.80004e+07		0			4.75711	7.26	2	2	5.24193	7.26	2	2		0								0				0				0			317	34.1938	6.25244
P29315	Ribonuclease inhibitor OS=Rattus norvegicus GN=Rnh1 PE=1 SV=2 - [RINI_RAT]	7.24	1	2	2	2	1.32023e+08	6.66847e+07	276576015	3.16392e+08	1.56692e+08	2.91849e+08	1.14968e+08	85880282		0			4.76039	7.24	2	2		0				0				0				0				0				0			456	49.9422	4.79248
Q9ES73	Melanoma-associated antigen D1 OS=Rattus norvegicus GN=Maged1 PE=1 SV=3 - [MAGD1_RAT]	7.1	1	2	2	4	417195904	126313329	380039264	301407234	0	0	701955454	1199899900		0			4.6366	7.1	2	4		0				0				0				0				0				0			775	85.7449	7.54736
Q7TP54	Protein FAM65B OS=Rattus norvegicus GN=Fam65b PE=1 SV=1 - [FA65B_RAT]	7.1	2	6	6	21	25162440	1.48354e+07	1.06519e+08	23425980	0	6.58893e+07	1.98422e+07	38877319		0			11.0743	3.74	3	4	22.7859	4.89	4	7	4.77486	2.75	2	2		0			20.7701	5.19	4	6	6.24343	2.98	2	2		0			1310	144.619	5.46533
Q63862	Myosin-11 (Fragments) OS=Rattus norvegicus GN=Myh11 PE=1 SV=3 - [MYH11_RAT]	7.08	1	4	7	12	7.90924e+06	5.20172e+06	0	0	1.44713e+07	7.38168e+06	2.05471e+07	0		0				0				0				0				0				0			19.571	7.08	7	7		0			1327	152.398	6.17627
Q9QYV8	DNA polymerase subunit gamma-1 OS=Rattus norvegicus GN=Polg PE=2 SV=1 - [DPOG1_RAT]	6.66	1	2	2	10	8.39735e+07	1.29105e+08	2.49654e+07	0	0	9.20294e+07	2.05063e+07	1.83088e+08		0				0				0				0				0				0				0			5.45472	6.66	2	10	1216	136.769	6.87354
B0BN93	26S proteasome non-ATPase regulatory subunit 13 OS=Rattus norvegicus GN=Psmd13 PE=1 SV=1 - [PSD13_RAT]	6.65	1	2	2	2	1.04456e+07	0	0	3.47887e+06	3.75627e+06	0	0	0	5.2183	6.65	2	2		0				0				0				0				0				0				0			376	42.7902	5.8335
P13697	NADP-dependent malic enzyme OS=Rattus norvegicus GN=Me1 PE=1 SV=2 - [MAOX_RAT]	6.64	1	2	2	2	3.20739e+07	836316	0	777322	1.54744e+07	0	0	4.0669e+07		0				0				0			5.32931	6.64	2	2		0				0				0				0			572	63.962	6.93213
O09175	Aminopeptidase B OS=Rattus norvegicus GN=Rnpep PE=1 SV=2 - [AMPB_RAT]	6.62	1	3	3	4	4.02651e+07	1.83581e+07	2.25977e+07	0	2.29791e+07	3.54068e+07	0	768853		0				0				0				0			4.7537	5.08	2	2	4.78976	3.54	2	2		0				0			650	72.5733	5.66846
P15178	Aspartate--tRNA ligase, cytoplasmic OS=Rattus norvegicus GN=Dars PE=2 SV=1 - [SYDC_RAT]	6.59	1	2	2	2	1.05329e+07	0	1.59652e+07	0	9723580034	1.16856e+07	2.01092e+07	1.46316e+07		0				0			4.94468	6.59	2	2		0				0				0				0				0			501	57.0902	6.44287
Q08415	Kynurenine--oxoglutarate transaminase 1, mitochondrial OS=Rattus norvegicus GN=Ccbl1 PE=1 SV=1 - [KAT1_RAT]	6.56	1	2	2	3	4.54829e+07	24196114	3.5459e+07	30054389	5.78839e+07	3.49832e+06	13262279	21425385		0				0				0				0			7.22535	6.56	2	3		0				0				0			457	51.6189	7.72314
P36876	Serine/threonine-protein phosphatase 2A 55 kDa regulatory subunit B alpha isoform OS=Rattus norvegicus GN=Ppp2r2a PE=2 SV=1 - [2ABA_RAT]	6.49	1	2	2	2	0	0	5.29489e+06	3.26797e+06	4.37193e+06	0	0	2.62604e+06		0								0			6.00813	6.49	2	2		0				0				0				0			447	51.6455	6.20166
P34926	Microtubule-associated protein 1A OS=Rattus norvegicus GN=Map1a PE=1 SV=1 - [MAP1A_RAT]	6.45	1	12	13	28	2.03462e+06	9.26855e+06	2.75616e+07	0	10816158	3.50706e+06	7.00847e+06	0	14.5343	2.42	6	6	17.8722	4.07	7	7	16.0916	3.1	7	7		0				0			6.97995	1.48	3	3	12.9243	2.13	4	5		0			2774	299.348	4.94482
P85968	6-phosphogluconate dehydrogenase, decarboxylating OS=Rattus norvegicus GN=Pgd PE=1 SV=1 - [6PGD_RAT]	6.42	1	2	2	2	0	73359590	0	0	0	3.48272e+07	0	21254238		0			5.34646	6.42	2	2		0				0				0				0				0				0			483	53.202	7.02002
Q9QYU4	Ketimine reductase mu-crystallin OS=Rattus norvegicus GN=Crym PE=1 SV=1 - [CRYM_RAT]	6.39	1	2	2	2	6.61507e+06	0	1.18066e+06	0	0	4.88613e+07	0	75544216	4.84715	6.39	2	2		0				0				0				0				0				0				0			313	33.5331	5.52881
Q9Z244	GMP reductase 1 OS=Rattus norvegicus GN=Gmpr PE=2 SV=1 - [GMPR1_RAT]	6.38	1	2	2	11	1.1496e+08	9.08524e+07	9.33061e+07	1.78233e+08	1.99234e+08	54470762	1.0005e+08	1.79109e+08		0			14.6617	6.38	2	5	18.8458	6.38	2	6		0				0				0				0				0			345	37.4638	6.97607
P97521	Mitochondrial carnitine/acylcarnitine carrier protein OS=Rattus norvegicus GN=Slc25a20 PE=1 SV=1 - [MCAT_RAT]	6.31	1	2	2	2	0	2.04307e+07	0	0	0	0	0	0					4.18837	6.31	2	2		0				0				0												0			301	33.1322	9.48096
P28480	T-complex protein 1 subunit alpha OS=Rattus norvegicus GN=Tcp1 PE=1 SV=1 - [TCPA_RAT]	6.29	1	2	2	5	3.0545e+07	7.94116e+06	3.05356e+06	0	9.77642e+06	0	3.18632e+07	0		0			4.57702	6.29	2	2		0				0				0				0			8.40309	6.29	2	3		0			556	60.3217	6.21436
Q66HA8	Heat shock protein 105 kDa OS=Rattus norvegicus GN=Hsph1 PE=1 SV=1 - [HS105_RAT]	5.94	1	2	4	10	1.85e+07	4.79894e+07	3.6456e+07	0	1.87909e+06	3.10132e+07	3.61209e+07	1.57078e+07	7.00995	4.9	3	4		0				0				0				0				0				0				0			858	96.3574	5.5542
Q9QZA2	Programmed cell death 6-interacting protein OS=Rattus norvegicus GN=Pdcd6ip PE=1 SV=2 - [PDC6I_RAT]	5.84	1	2	2	13	7.28205e+06	1.38445e+06	4.34576e+06	8.04516e+06	3.47681e+06	0	0	0	10.727	5.84	2	4		0			6.7021	5.84	2	2	11.0281	5.84	2	3	14.8544	5.84	2	4		0				0				0			873	96.5705	6.52197
Q9R1K8	RAS guanyl-releasing protein 1 OS=Rattus norvegicus GN=Rasgrp1 PE=1 SV=1 - [GRP1_RAT]	5.79	1	2	2	2	0	1.75896e+07	0	0	0	0	0	0		0			4.35968	5.79	2	2		0				0				0				0				0				0			795	90.1868	8.03076
Q6P734	Plasma protease C1 inhibitor OS=Rattus norvegicus GN=Serping1 PE=2 SV=1 - [IC1_RAT]	5.75	1	2	2	3	4.77693e+06	0	4.72041e+06	0	0	0	4.15095e+08	1.03495e+08	10.3028	5.75	2	3		0				0				0				0				0				0				0			504	55.5762	5.8335
P97608	5-oxoprolinase OS=Rattus norvegicus GN=Oplah PE=1 SV=2 - [OPLA_RAT]	5.75	1	5	5	8	0	1.01222e+07	9.24755e+06	1.39477e+07	3.42819e+07	6.01206e+06	1.49212e+07	0		0				0			7.9364	2.95	3	3	5.45358	2.25	2	2		0			10.1073	3.96	3	3		0				0			1288	137.634	6.32861
Q80U96	Exportin-1 OS=Rattus norvegicus GN=Xpo1 PE=1 SV=1 - [XPO1_RAT]	5.7	1	2	3	28	8.89983e+06	8.40959e+06	1.1602e+08	5.06666e+07	6.18242e+07	2.59686e+08	1.2819e+08	2.53166e+06		0			8.76094	3.45	2	3	10.8902	5.7	3	9	15.8659	5.7	3	9	11.569	5.7	3	7		0				0				0			1071	122.959	6.07471
P14562	Lysosome-associated membrane glycoprotein 1 OS=Rattus norvegicus GN=Lamp1 PE=1 SV=1 - [LAMP1_RAT]	5.65	1	2	2	2	0	8441459	3.03509e+06	0	0	0	0	3.45695e+06		0			4.71067	5.65	2	2		0				0												0				0			407	43.9412	8.07471
Q5XIN6	LETM1 and EF-hand domain-containing protein 1, mitochondrial OS=Rattus norvegicus GN=Letm1 PE=1 SV=1 - [LETM1_RAT]	5.55	1	2	2	2	18151942	7.75961e+06	1.14324e+07	5585363	1.7927e+06	6.57379e+06	0	0		0				0				0				0			5.09328	5.55	2	2		0				0				0			739	83.0079	6.59521
P54319	Phospholipase A-2-activating protein OS=Rattus norvegicus GN=Plaa PE=1 SV=3 - [PLAP_RAT]	5.53	1	3	3	3	0	0	8.10229e+06	0	0	0	4.26747e+06	4881171		0				0				0				0				0				0				0			7.19809	5.53	3	3	795	87.0284	6.0874
P97834	COP9 signalosome complex subunit 1 OS=Rattus norvegicus GN=Gps1 PE=1 SV=1 - [CSN1_RAT]	5.52	1	2	2	2	0	0	0	4.03032e+06	0	8.33632e+06	0	8.14968e+06						0				0				0				0				0				0			4.51603	5.52	2	2	471	53.3941	6.84424
P27653	C-1-tetrahydrofolate synthase, cytoplasmic OS=Rattus norvegicus GN=Mthfd1 PE=1 SV=3 - [C1TC_RAT]	5.45	1	4	4	4	0	1.19829e+07	2.37819e+06	0	0	7.19978e+06	1.25644e+07	1.38074e+08		0			5.08169	2.46	2	2		0				0				0			4.31963	2.99	2	2		0				0			935	100.932	7.41553
P40329	Arginine--tRNA ligase, cytoplasmic OS=Rattus norvegicus GN=Rars PE=1 SV=2 - [SYRC_RAT]	5.45	1	2	2	4	9.58603e+06	7771066	2.50787e+07	2.80446e+07	30695667	0	0	8.62286e+06		0				0			6.49001	5.45	2	2	6.64633	5.45	2	2		0				0				0				0			660	75.762	7.04932
P62198	26S protease regulatory subunit 8 OS=Rattus norvegicus GN=Psmc5 PE=1 SV=1 - [PRS8_RAT]	5.42	1	2	2	4	6.91265e+06	2.72457e+06	4853698	0	0	1.80213e+06	0	0	4.98046	5.42	2	2	4.77399	5.42	2	2		0				0								0								0			406	45.5971	7.54736
B0LPN4	Ryanodine receptor 2 OS=Rattus norvegicus GN=Ryr2 PE=1 SV=2 - [RYR2_RAT]	5.27	1	14	14	19	2.86824e+06	3.28669e+06	0	1.41464e+06	0	3.60264e+07	0	1.41554e+08	32.5083	3.67	11	12	12.2164	1.68	4	4		0				0				0			5.91354	0.75	2	3		0				0			4953	562.594	6.1001
P30349	Leukotriene A-4 hydrolase OS=Rattus norvegicus GN=Lta4h PE=2 SV=2 - [LKHA4_RAT]	4.92	1	2	2	4	5.13086e+06	0	10404479	2177538	0	0	0	0	5.57391	4.92	2	2		0			5.36625	4.92	2	2		0				0				0				0				0			610	69.1321	6.03662
P11497	Acetyl-CoA carboxylase 1 OS=Rattus norvegicus GN=Acaca PE=1 SV=1 - [ACACA_RAT]	4.86	1	6	6	23	1.96452e+07	1.39438e+07	2.24847e+07	1.9488e+07	2.82343e+07	1.29787e+07	2.80594e+07	0	10.4017	2.64	4	4	11.5373	2.64	4	4	13.1171	2.64	4	4	11.6407	3.84	4	4	6.52873	1.66	2	2	8.26437	1.71	3	3	4.85775	1.54	2	2		0			2345	265.025	6.39209
G3V6S8	Serine/arginine-rich splicing factor 6 OS=Rattus norvegicus GN=Srsf6 PE=1 SV=1 - [SRSF6_RAT]	4.72	1	2	2	2	326678490	201975809	5.54989e+07	0	0	0	0	0		0			4.53532	4.72	2	2		0				0				0				0				0				0			339	39.0021	11.4585
O08679	Serine/threonine-protein kinase MARK2 OS=Rattus norvegicus GN=Mark2 PE=1 SV=1 - [MARK2_RAT]	4.57	1	2	2	2	19894990	4.9715e+07	6.28523e+07	330081074	5.57715e+07	3.43372e+08	175490862	5.50538e+06		0				0				0			4.53339	4.57	2	2		0				0				0				0			722	80.8215	9.61279
O35094	Mitochondrial import inner membrane translocase subunit TIM44 OS=Rattus norvegicus GN=Timm44 PE=1 SV=1 - [TIM44_RAT]	4.42	1	2	2	2	8.61863e+06	8.17959e+06	0	0	0	0	1.24879e+07	0		0			4.05123	4.42	2	2		0				0				0				0				0				0			453	51.0283	8.14795
P24155	Thimet oligopeptidase OS=Rattus norvegicus GN=Thop1 PE=1 SV=4 - [THOP1_RAT]	4.37	1	2	2	2	0	1.63885e+07	0	0	0	0	0	0		0			4.8229	4.37	2	2		0				0				0				0				0				0			687	78.3354	5.93506
Q4G061	Eukaryotic translation initiation factor 3 subunit B OS=Rattus norvegicus GN=Eif3b PE=1 SV=1 - [EIF3B_RAT]	4.27	1	2	2	10	2.97092e+06	6.12188e+06	1.07441e+07	0	5.453e+06	0	0	0		0			8.42938	4.27	2	3	5.32697	4.27	2	2		0			13.1078	4.27	2	5		0				0				0			797	90.854	5.08447
Q64380	Sarcosine dehydrogenase, mitochondrial OS=Rattus norvegicus GN=Sardh PE=1 SV=2 - [SARDH_RAT]	4.24	1	2	2	2	3.20719e+07	1.03677e+07	27633118	9.67111e+06	22903681	2.20892e+07	0	1.99379e+06		0				0				0				0			5.66456	4.24	2	2		0								0			919	101.376	6.62451
Q9WU82	Catenin beta-1 OS=Rattus norvegicus GN=Ctnnb1 PE=1 SV=1 - [CTNB1_RAT]	4.23	1	2	2	2	1.00509e+06	0	0	0	946627	0	0	0		0				0				0				0			5.47861	4.23	2	2		0				0				0			781	85.4002	5.85889
P07756	Carbamoyl-phosphate synthase [ammonia], mitochondrial OS=Rattus norvegicus GN=Cps1 PE=1 SV=1 - [CPSM_RAT]	4.13	1	4	4	4	0	0	6.1619e+06	0	0	0	0	0		0				0			11.6468	4.13	4	4		0				0				0				0				0			1500	164.476	6.771
P18484	AP-2 complex subunit alpha-2 OS=Rattus norvegicus GN=Ap2a2 PE=1 SV=3 - [AP2A2_RAT]	3.94	1	2	2	2	0	0	0	9015413	5.56871e+06	1.09925e+06	5.22117e+06	0		0				0				0				0			4.75974	3.94	2	2		0				0				0			938	103.979	6.93213
F1MA98	Nucleoprotein TPR OS=Rattus norvegicus GN=Tpr PE=1 SV=1 - [TPR_RAT]	3.9	1	4	5	15	1.57567e+07	3.82425e+07	116065608	4.98829e+07	125437253	1.19572e+08	3.52423e+07	5.81184e+07	5.34526	1.44	2	2	5.31076	1.36	2	2	7.82501	2.25	3	3		0				0				0				0			5.39591	1.65	2	8	2360	267.144	4.99561
Q811M5	Complement component C6 OS=Rattus norvegicus GN=C6 PE=2 SV=1 - [CO6_RAT]	3.75	1	2	2	3	0	0	0	0	1.46246e+09	0	0	0		0				0				0				0			7.25792	3.75	2	3		0				0				0			934	105.045	6.87354
P41542	General vesicular transport factor p115 OS=Rattus norvegicus GN=Uso1 PE=1 SV=1 - [USO1_RAT]	3.55	1	3	3	10	2.1958e+07	1.42383e+07	7.79904e+07	1.26775e+07	8.91998e+06	1.14353e+07	9.78457e+06	1.20552e+07	5.60925	2.71	2	2	5.49498	2.71	2	2	4.82462	1.98	2	2		0				0			5.61515	2.71	2	2		0			5.48948	2.71	2	2	959	107.096	4.95752
Q6IG02	Keratin, type II cytoskeletal 2 epidermal OS=Rattus norvegicus GN=Krt2 PE=3 SV=1 - [K22E_RAT]	3.36	1	2	2	12	1.0027e+07	8.20776e+06	1.03507e+07	1.12406e+07	15327444	10959841	2.69122e+06	5.69338e+07	10.7825	3.36	2	4		0			5.20117	3.36	2	2	8.13428	3.36	2	3		0				0				0			6.94235	3.36	2	3	685	69.0852	7.69385
Q6P7A2	Ubiquitin conjugation factor E4 A OS=Rattus norvegicus GN=Ube4a PE=2 SV=1 - [UBE4A_RAT]	3.1	1	2	2	2	0	2.41688e+06	1.83185e+06	0	0	0	0	1.24933e+06		0				0				0				0				0				0				0			4.25962	3.1	2	2	1066	122.301	5.22412
P49134	Integrin beta-1 OS=Rattus norvegicus GN=Itgb1 PE=2 SV=1 - [ITB1_RAT]	3	1	2	2	3	3.41488e+07	6.36007e+07	2.89679e+07	0	1.65545e+07	0	3.51844e+07	16990068	8.25464	3	2	3		0				0				0				0				0				0				0			799	88.4364	6.07471
P50475	Alanine--tRNA ligase, cytoplasmic OS=Rattus norvegicus GN=Aars PE=1 SV=3 - [SYAC_RAT]	2.89	1	2	2	2	9.459e+06	0	9243213	7340185	7241313	8.39628e+06	8.33736e+06	0		0				0				0				0				0				0			4.63649	2.89	2	2		0			968	106.723	5.61768
P04774	Sodium channel protein type 1 subunit alpha OS=Rattus norvegicus GN=Scn1a PE=1 SV=1 - [SCN1A_RAT]	2.84	1	2	2	2	0	0	16652716	0	0	0	0	0		0				0			5.22016	2.84	2	2		0				0				0				0				0			2009	228.622	5.90967
P35559	Insulin-degrading enzyme OS=Rattus norvegicus GN=Ide PE=1 SV=1 - [IDE_RAT]	2.65	1	2	2	2	0	2.752e+07	39019175	0	0	0	0	0		0				0			4.11557	2.65	2	2		0				0				0				0				0			1019	117.635	6.60986
P29994	Inositol 1,4,5-trisphosphate receptor type 1 OS=Rattus norvegicus GN=Itpr1 PE=1 SV=2 - [ITPR1_RAT]	2.44	1	3	4	4	0	0	146187130	46754618	148546885	3.86186e+07	0	1.15636e+07		0				0			8.7208	2.44	4	4		0				0				0				0				0			2750	313.065	6.03662
P21139	Alpha-mannosidase 2C1 OS=Rattus norvegicus GN=Man2c1 PE=1 SV=1 - [MA2C1_RAT]	2.4	1	2	2	4	1.79689e+07	1.66802e+07	1.73641e+07	2.08919e+07	0	1.18961e+07	12440882	4.63676e+06		0				0			4.67352	2.4	2	2		0				0				0			5.68043	2.4	2	2		0			1040	115.897	6.37939
P97629	Leucyl-cystinyl aminopeptidase OS=Rattus norvegicus GN=Lnpep PE=1 SV=1 - [LCAP_RAT]	2.15	1	2	2	2	0	1.06794e+07	0	8.85881e+06	0	0	0	0		0			5.50365	2.15	2	2		0				0				0				0				0				0			1025	117.127	5.56689
O08653	Telomerase protein component 1 OS=Rattus norvegicus GN=Tep1 PE=1 SV=1 - [TEP1_RAT]	2.13	1	2	2	6	0	2.90039e+07	7.07637e+07	0	611614179	0	0	0		0				0			15.2384	2.13	2	6		0				0				0				0				0			2629	291.524	7.66455
Q5RKH1	Serine/threonine-protein kinase PRP4 homolog OS=Rattus norvegicus GN=Prpf4b PE=1 SV=1 - [PRP4B_RAT]	1.99	1	2	2	7	2069852214	8.41294e+08	8.1641e+08	8.71567e+08	5.99631e+08	2.30161e+08	7.01448e+08	4.85936e+08		0				0			15.773	1.99	2	7		0				0				0				0				0			1007	116.935	10.228
Q63421	Calcium/calmodulin-dependent 3',5'-cyclic nucleotide phosphodiesterase 1C OS=Rattus norvegicus GN=Pde1c PE=1 SV=1 - [PDE1C_RAT]	1.82	1	2	2	2	0	0	0	0	0	0	0	1.04099e+07		0				0				0				0				0				0				0			4.01697	1.82	2	2	768	86.6173	8.89502
Q8VHU4	Elongator complex protein 1 OS=Rattus norvegicus GN=Ikbkap PE=2 SV=1 - [ELP1_RAT]	1.58	1	2	2	2	3.7693e+06	0	0	0	207168564	0	0	0	4.04216	1.58	2	2						0				0				0				0				0							1331	149.076	6.39209
Q2TL32	E3 ubiquitin-protein ligase UBR4 OS=Rattus norvegicus GN=Ubr4 PE=1 SV=2 - [UBR4_RAT]	1.58	1	6	6	9	6.2835e+06	1.10986e+07	0	429864	0	6.90744e+07	2.05165e+06	0	4.48511	0.62	2	2	10.3382	1.14	4	4		0				0				0			6.32286	0.5	2	3		0				0			5194	573.427	6.07471
P56741	Myosin-binding protein C, cardiac-type OS=Rattus norvegicus GN=Mybpc3 PE=1 SV=2 - [MYPC_RAT]	1.41	1	2	2	2	4.42742e+07	114000763	0	0	9.87227e+07	0	7.92015e+06	9.6727e+07		0				0				0				0				0				0			4.38839	1.41	2	2		0			1274	140.674	6.53662

## Sheet: Supplemental Table 2
SUPPLEMENTAL TABLE 2 - Raw Data for AAC and AAC+2ME groups
Color Legend for Data
Proteins identified with measurable EICs in PD 1.4 (≥1 Sample)
Accession	Description	ΣCoverage	Σ# Proteins	Σ# Unique Peptides	Σ# Peptides	Σ# PSMs	AAC1	AAC 2	AAC 3	AAC 4	2ME+AAC 1	2ME+AAC 2	2ME+AAC 3	2ME+AAC 4	Score A3	Coverage A3	# Peptides A3	# PSM A3	Score B3	Coverage B3	# Peptides B3	# PSM B3	Score C3	Coverage C3	# Peptides C3	# PSM C3	Score D3	Coverage D3	# Peptides D3	# PSM D3	Score E3	Coverage E3	# Peptides E3	# PSM E3	Score F3	Coverage F3	# Peptides F3	# PSM F3	Score G3	Coverage G3	# Peptides G3	# PSM G3	Score H3	Coverage H3	# Peptides H3	# PSM H3	# AAs	MW [kDa]	calc. pI
P07632	Superoxide dismutase [Cu-Zn] OS=Rattus norvegicus GN=Sod1 PE=1 SV=2 - [SODC_RAT]	92.21	1	11	11	133	6.8319e+08	9.76406e+08	2.57014e+08	5.65354e+08	6.22469e+08	7.40373e+08	1.1091e+09	3.33942e+08	96.2605	86.36	10	29	41.4985	82.47	8	13	59.1614	56.49	8	19	46.9299	56.49	8	14	59.4245	55.84	9	18	54.641	86.36	10	17	46.9222	50	7	14	28.882	40.91	5	9	154	15.9018	6.354
P97541	Heat shock protein beta-6 OS=Rattus norvegicus GN=Hspb6 PE=1 SV=1 - [HSPB6_RAT]	91.36	1	10	10	255	6.80322e+08	9.25428e+08	4.16507e+08	464315056	5.41286e+08	6.11268e+08	4.00804e+08	2.45903e+08	172.078	91.36	10	50	52.3675	75.93	9	16	116.711	91.36	10	35	158.33	91.36	10	44	132.967	91.36	10	38	85.2849	91.36	10	25	104.706	91.36	10	28	70.1305	76.54	9	19	162	17.4941	6.52197
P07483	Fatty acid-binding protein, heart OS=Rattus norvegicus GN=Fabp3 PE=1 SV=2 - [FABPH_RAT]	90.98	1	18	18	894	1.69684e+10	1.37594e+10	6.21957e+09	6.19689e+09	7.06704e+09	9.48162e+09	5.2733e+09	6.06759e+09	1125.74	87.97	17	380	179.74	74.44	13	66	238.114	70.68	14	89	119.066	67.67	10	46	240.892	83.46	15	91	212.717	87.97	16	78	175.623	85.71	15	64	234.927	77.44	13	80	133	14.7656	6.32861
P02091	Hemoglobin subunit beta-1 OS=Rattus norvegicus GN=Hbb PE=1 SV=3 - [HBB1_RAT]	89.8	1	6	22	1013	3.58342e+10	31886482582	1.55307e+10	1.52684e+10	1.54021e+10	1.80024e+10	1.54543e+10	1.01778e+10	850.248	89.8	20	259	252.536	89.8	18	87	460.997	89.8	18	165	280.025	89.8	20	99	349.901	89.8	19	115	318.349	89.8	19	111	318.477	89.8	19	113	189.562	85.71	16	64	147	15.9692	8.07471
P01946	Hemoglobin subunit alpha-1/2 OS=Rattus norvegicus GN=Hba1 PE=1 SV=3 - [HBA_RAT]	89.44	1	13	13	593	2.66967e+10	2.16848e+10	1.22215e+10	1.02225e+10	1.28082e+10	2.2882e+10	1.08335e+10	6.79366e+09	496.344	84.51	11	155	155.528	78.17	10	50	293.528	58.45	7	100	176.687	78.17	8	56	188.124	84.51	9	63	169.161	78.17	9	52	206.574	83.1	11	65	157.404	78.17	8	52	142	15.3188	7.97217
Q9QZ76	Myoglobin OS=Rattus norvegicus GN=Mb PE=1 SV=3 - [MYG_RAT]	88.96	1	32	32	2677	2.32463e+10	3.43417e+10	1.9335e+10	1.54054e+10	1.97994e+10	29677806950	1.38633e+10	2.09506e+10	1880.63	88.96	29	563	556.212	88.96	25	170	1364.17	88.96	24	452	662.247	88.96	24	218	1201.59	88.96	27	367	931.53	88.96	25	279	1253.22	88.96	24	383	812.417	88.96	26	245	154	17.146	8.104
P04797	Glyceraldehyde-3-phosphate dehydrogenase OS=Rattus norvegicus GN=Gapdh PE=1 SV=3 - [G3P_RAT]	88.89	1	27	27	4766	7.96795e+09	8.8096e+09	5127041430	9.97501e+09	3.45975e+09	6.41879e+09	6.11807e+09	2243409632	1471.28	81.68	20	690	1106.89	71.17	19	549	1252.9	87.09	22	707	1350.09	84.68	21	673	957.124	62.16	18	551	1282.34	79.88	18	657	1171.9	78.38	19	547	795.641	71.47	16	392	333	35.8052	8.03076
O88767	Protein deglycase DJ-1 OS=Rattus norvegicus GN=Park7 PE=1 SV=1 - [PARK7_RAT]	87.3	1	17	17	306	1159248044	6.72845e+08	4.04205e+08	5.36355e+08	4.89898e+08	6.61237e+08	8.82699e+08	3.34403e+08	172.746	87.3	15	54	72.1679	82.54	11	22	128.596	82.54	12	43	122.483	75.13	10	37	125.001	78.31	10	37	132.335	86.77	12	40	128.481	83.07	12	38	114.173	84.66	12	35	189	19.9614	6.771
P05065	Fructose-bisphosphate aldolase A OS=Rattus norvegicus GN=Aldoa PE=1 SV=2 - [ALDOA_RAT]	86.81	1	33	34	1538	3257785976	3.2592e+09	2.10711e+09	1.66064e+09	2.78701e+09	2.13995e+09	2.92922e+09	6.59636e+08	456.87	77.2	23	166	691.212	79.4	23	260	358.836	84.62	28	141	426.114	84.34	28	159	656.438	86.81	30	249	581.323	80.77	27	219	577.058	81.87	29	211	335.162	76.65	21	133	364	39.3273	8.08936
P48500	Triosephosphate isomerase OS=Rattus norvegicus GN=Tpi1 PE=1 SV=2 - [TPIS_RAT]	86.35	1	18	18	781	2.21995e+09	3.70266e+09	1.87114e+09	1.26387e+09	1.42289e+09	3384412235	1.432e+09	1.56389e+09	322.904	78.31	16	100	329.561	82.73	16	102	281.587	83.53	17	86	335.982	83.13	16	104	297.608	83.53	17	95	353.134	86.35	18	112	302.78	85.94	17	94	279.703	86.35	18	88	249	26.8318	7.23975
P04642	L-lactate dehydrogenase A chain OS=Rattus norvegicus GN=Ldha PE=1 SV=1 - [LDHA_RAT]	85.24	1	27	29	670	5204269885	5566750002	2.60594e+09	6.01386e+09	2.69673e+09	4.7792e+09	3.35793e+09	1.94395e+09	293.951	78.92	23	100	253.248	75	22	81	179.446	68.98	20	63	245.782	81.93	24	83	216.163	78.92	21	75	279.412	77.41	21	97	284.383	71.39	21	95	237.804	69.88	20	76	332	36.4273	8.26514
P16617	Phosphoglycerate kinase 1 OS=Rattus norvegicus GN=Pgk1 PE=1 SV=2 - [PGK1_RAT]	84.65	1	31	32	595	2.40445e+09	3.45324e+09	3.03678e+09	2.82364e+09	2.07026e+09	2.48923e+09	1.6025e+09	1447628130	224.237	68.82	18	74	202.034	69.78	19	65	238.748	80.82	26	83	240.063	76.02	20	84	217.428	74.58	19	77	199.654	79.14	20	66	245.713	65.95	20	81	195.078	69.06	19	65	417	44.51	7.89893
P02770	Serum albumin OS=Rattus norvegicus GN=Alb PE=1 SV=2 - [ALBU_RAT]	84.21	1	56	56	4793	1.08751e+10	1.13479e+10	5.98925e+09	8.22217e+09	1.00024e+10	8.41766e+09	13929437864	6.03177e+09	1322.87	66.28	39	410	1495.72	68.59	42	473	1417.06	68.75	42	450	1653.09	77.96	44	518	2235.38	80.76	50	701	2471.6	82.24	50	788	2346.91	80.76	47	744	2262.25	76.15	46	709	608	68.6861	6.48096
P19804	Nucleoside diphosphate kinase B OS=Rattus norvegicus GN=Nme2 PE=1 SV=1 - [NDKB_RAT]	84.21	1	13	13	335	1.59765e+09	1191671502	4.61167e+08	1.14466e+09	1.29465e+09	7.47558e+08	1.13993e+09	4.26021e+08	189.987	78.29	11	68	94.8468	78.29	10	32	131.011	69.08	9	45	118.592	69.08	10	39	128.799	69.08	9	41	135.682	84.21	12	45	100.251	73.68	10	34	92.7044	69.08	10	31	152	17.2719	7.44482
P23928	Alpha-crystallin B chain OS=Rattus norvegicus GN=Cryab PE=1 SV=1 - [CRYAB_RAT]	84	1	20	20	1987	3.3074e+09	4.95556e+09	2040685976	2.31663e+09	1.86205e+09	3.18493e+09	1.5826e+09	1.43637e+09	1259.8	77.14	16	356	324.028	76	15	106	472.113	54.29	11	155	1527.18	57.71	15	442	1072.78	46.86	9	305	775.656	80.57	16	227	1175.67	73.14	12	324	220.583	75.43	13	72	175	20.0763	7.32764
O70351	3-hydroxyacyl-CoA dehydrogenase type-2 OS=Rattus norvegicus GN=Hsd17b10 PE=1 SV=3 - [HCD2_RAT]	83.52	1	19	19	332	1.83092e+08	3.37275e+08	1.25177e+08	1.03689e+08	1.38461e+08	310645340	1.19691e+08	9.79887e+07	154.474	67.82	13	59	143.098	83.52	17	51	82.3332	66.67	10	31	131.625	70.88	12	53	106.074	55.17	11	33	114.053	83.14	16	40	118.388	69.73	14	40	80.2996	70.11	13	25	261	27.2286	8.77783
P31399	ATP synthase subunit d, mitochondrial OS=Rattus norvegicus GN=Atp5h PE=1 SV=3 - [ATP5H_RAT]	81.99	1	15	15	154	5.93786e+08	3.43247e+08	184645725	2.34539e+08	415990549	250048585	4.45638e+08	3.43432e+08	75.132	78.26	13	25	62.3203	60.25	10	18	36.3125	52.17	5	10	73.468	68.32	10	24	68.3254	78.26	13	22	64.1266	72.67	11	21	48.7022	75.78	11	15	56.357	62.11	9	19	161	18.7516	6.59521
P16290	Phosphoglycerate mutase 2 OS=Rattus norvegicus GN=Pgam2 PE=1 SV=2 - [PGAM2_RAT]	80.63	1	17	23	437	2.50963e+09	2062421855	1.49845e+09	1.37496e+09	9.81974e+08	2.12881e+09	1.64093e+09	8.30026e+08	157.752	72.33	20	57	159.002	71.15	18	63	134.318	71.15	18	50	189.348	79.45	20	70	106.248	63.64	16	39	178.728	71.15	17	65	135.422	74.7	19	47	114.106	67.19	17	46	253	28.7368	8.71924
P36972	Adenine phosphoribosyltransferase OS=Rattus norvegicus GN=Aprt PE=1 SV=1 - [APT_RAT]	80.56	1	11	11	181	5.52967e+08	3.23579e+08	1.90831e+08	1.97789e+08	3.30156e+08	3.22266e+08	3.30622e+08	2.35346e+08	89.7847	76.11	10	29	59.8966	66.11	9	19	57.5676	53.33	7	19	89.5148	80.56	11	30	60.1075	57.22	8	19	73.6691	67.22	9	23	67.0692	71.67	10	20	67.3331	71.67	10	22	180	19.5334	6.56592
P31044	Phosphatidylethanolamine-binding protein 1 OS=Rattus norvegicus GN=Pebp1 PE=1 SV=3 - [PEBP1_RAT]	79.68	1	13	13	207	1156733966	7.05086e+08	4.58783e+08	4.85271e+08	7.8821e+08	760787361	7.95778e+08	4.1764e+08	129.533	64.71	10	35	82.174	67.91	8	21	88.3409	56.15	8	24	103.816	72.73	11	30	88.7622	67.91	9	24	108.729	67.91	9	28	73.1581	68.45	9	20	95.7881	71.66	8	25	187	20.7884	5.79541
P04041	Glutathione peroxidase 1 OS=Rattus norvegicus GN=Gpx1 PE=1 SV=4 - [GPX1_RAT]	79.6	1	13	13	266	3.63445e+08	4.0728e+08	1.44381e+08	3.17593e+08	2.74367e+08	3.64125e+08	2.81181e+08	1.13648e+08	116.952	79.6	12	53	65.7374	70.15	10	25	60.4012	64.68	8	34	88.5992	69.15	9	38	76.6757	66.67	8	35	71.6307	69.15	9	27	79.3203	69.15	10	35	47.5811	60.2	7	19	201	22.2923	7.86963
P13437	3-ketoacyl-CoA thiolase, mitochondrial OS=Rattus norvegicus GN=Acaa2 PE=2 SV=1 - [THIM_RAT]	79.6	1	28	28	715	7.76651e+08	2.07342e+09	1.46236e+09	1.25614e+09	8.26917e+08	9.47845e+08	7.60319e+08	691030749	335.51	63.98	21	99	335.622	63.48	21	103	356.828	63.98	22	107	283.832	76.07	24	89	267.749	68.51	21	83	216.147	68.77	23	67	272.232	62.97	21	81	278.042	56.42	20	86	397	41.8445	7.94287
P11517	Hemoglobin subunit beta-2 OS=Rattus norvegicus PE=1 SV=2 - [HBB2_RAT]	79.59	1	2	18	479	2.62795e+10	2.48135e+10	1.03829e+10	1.20479e+10	1.03884e+10	1.27308e+10	10806303662	7.83739e+09	294.493	79.59	17	112		0			218.091	79.59	15	86	108.52	79.59	16	44	144.21	79.59	17	53	126.537	79.59	17	49	149.019	79.59	16	60	100.116	75.51	13	37	147	15.9723	8.79248
P10719	ATP synthase subunit beta, mitochondrial OS=Rattus norvegicus GN=Atp5b PE=1 SV=2 - [ATPB_RAT]	79.02	1	31	31	1623	3.04132e+09	2.68978e+09	2.56844e+09	2.27408e+09	2.6954e+09	2471759274	1.94464e+09	2.10029e+09	615.123	71.83	28	191	439.044	67.3	24	138	505.918	71.83	26	162	723.379	75.24	26	231	725.941	78.64	28	226	764.564	77.88	27	235	678.273	78.26	28	207	756.558	71.83	27	233	529	56.3185	5.33838
P15651	Short-chain specific acyl-CoA dehydrogenase, mitochondrial OS=Rattus norvegicus GN=Acads PE=1 SV=2 - [ACADS_RAT]	78.16	1	23	23	198	4.386e+08	5.25075e+08	5.54758e+08	431681746	3.36969e+08	3.81312e+08	4.79346e+08	2.09279e+08	42.2474	43.45	10	12	53.0833	42.23	10	16	105.343	58.25	16	33	110.786	59.47	16	33	72.7896	60.44	16	21	69.6657	48.06	14	22	100.792	56.07	16	31	89.1018	61.89	16	30	412	44.737	8.27979
P13221	Aspartate aminotransferase, cytoplasmic OS=Rattus norvegicus GN=Got1 PE=1 SV=3 - [AATC_RAT]	77.72	1	28	28	735	3.27238e+09	3.74817e+09	3.45372e+09	2906868972	2.51751e+09	2.65914e+09	2585197798	1.22117e+09	349.637	61.5	23	115	257.001	63.44	21	81	286.384	59.56	24	94	277.593	56.9	22	89	273.729	61.74	21	87	297.738	57.63	23	93	319.565	57.14	18	98	245.889	63.92	21	78	413	46.3995	7.21045
P00507	Aspartate aminotransferase, mitochondrial OS=Rattus norvegicus GN=Got2 PE=1 SV=2 - [AATM_RAT]	77.44	1	34	34	1006	3.95111e+09	4007454608	2.78409e+09	3.0533e+09	2.11046e+09	2.76718e+09	3.04665e+09	8.67907e+08	418.95	59.53	25	140	419.838	60.93	24	150	303.12	70	26	103	336.09	73.95	26	119	363.332	72.33	26	131	366.548	63.49	23	129	470.435	70	26	160	209.138	41.63	16	74	430	47.2841	8.99756
P63039	60 kDa heat shock protein, mitochondrial OS=Rattus norvegicus GN=Hspd1 PE=1 SV=1 - [CH60_RAT]	77.31	1	39	39	2379	8.79725e+08	8.06119e+08	8.87527e+08	1.22943e+09	7.51582e+08	1379785289	1.4281e+09	4.98389e+08	825.827	62.48	29	234	508.786	56.89	29	155	575.709	58.29	26	192	995.921	73.12	33	329	1368.01	75.39	36	447	1337.28	76.09	35	441	1205.84	74.52	34	373	671.378	51.83	23	208	573	60.9174	6.17627
Q6P9T8	Tubulin beta-4B chain OS=Rattus norvegicus GN=Tubb4b PE=1 SV=1 - [TBB4B_RAT]	77.3	1	4	26	486	6.80002e+08	5.27312e+08	8.25987e+08	6.91251e+08	6.57301e+08	7.07668e+08	482709936	3.10642e+08	206.196	57.75	20	65	124.387	61.12	19	41	198.407	77.08	25	72	242.069	75.96	24	84	161.488	73.03	23	57	221.68	74.83	24	80	144.331	65.84	22	44	130.179	53.26	18	43	445	49.769	4.89404
Q02253	Methylmalonate-semialdehyde dehydrogenase [acylating], mitochondrial OS=Rattus norvegicus GN=Aldh6a1 PE=1 SV=1 - [MMSA_RAT]	77.2	1	34	34	602	7.40566e+08	1.57054e+09	1.69214e+09	1.36735e+09	1.38376e+09	2004207100	7.49238e+08	8.17734e+08	215.322	53.46	21	72	168.112	68.41	23	58	183.551	65.98	28	69	223.992	60.75	26	79	239.654	66.73	28	74	317.591	66.54	30	106	237.211	60	24	76	186.711	65.05	23	68	535	57.7706	8.22119
Q68FU3	Electron transfer flavoprotein subunit beta OS=Rattus norvegicus GN=Etfb PE=2 SV=3 - [ETFB_RAT]	76.86	1	18	18	403	2.63765e+09	2.11556e+09	1.0341e+09	1.2011e+09	1.3515e+09	2.33228e+09	2.07447e+09	1.23936e+09	164.066	70.2	15	52	148.531	70.2	15	47	117.581	76.86	17	43	163.405	74.9	17	54	149.253	71.37	16	49	180.859	67.84	14	56	162.134	74.9	17	54	149.318	56.86	15	48	255	27.6701	7.75244
P69897	Tubulin beta-5 chain OS=Rattus norvegicus GN=Tubb5 PE=1 SV=1 - [TBB5_RAT]	76.8	1	4	25	378	650183769	4.40361e+08	746067720	6.56633e+08	6.20348e+08	7.07668e+08	482709936	2.92265e+08	181.076	63.29	20	55	96.7504	53.6	17	32	151.829	69.37	22	56	186.393	68.24	21	65	129.662	68.69	21	48	165.136	70.5	22	62	105.414	61.49	20	31		0			444	49.639	4.89404
P00564	Creatine kinase M-type OS=Rattus norvegicus GN=Ckm PE=1 SV=2 - [KCRM_RAT]	76.38	1	34	35	2831	4552345013	5.52471e+09	6.66144e+09	5.59713e+09	4.6772e+09	6.0968e+09	3.64795e+09	3.86517e+09	1153.18	57.48	23	355	1022.83	57.48	23	321	936.575	72.97	26	309	998.69	69.82	25	314	1271.78	72.18	26	413	1186.14	55.91	25	377	1267.91	66.4	21	400	1079.01	67.98	23	342	381	43.0178	7.06396
P39069	Adenylate kinase isoenzyme 1 OS=Rattus norvegicus GN=Ak1 PE=1 SV=3 - [KAD1_RAT]	75.77	1	20	20	424	1.44858e+09	1.1788e+09	6.87307e+08	5.96864e+08	1000545691	1000579341	1.08123e+09	6.3919e+08	220.836	64.43	12	62	171.294	64.95	14	52	173.676	68.56	14	53	242.342	69.07	16	70	162.878	72.16	13	47	193.013	68.04	13	53	161.392	68.04	15	48	131.71	68.56	12	39	194	21.5702	7.89893
P70623	Fatty acid-binding protein, adipocyte OS=Rattus norvegicus GN=Fabp4 PE=1 SV=3 - [FABP4_RAT]	75	1	10	11	236	1.38669e+09	1.022e+09	512057093	5.94008e+08	6.98275e+08	930652201	3.53051e+08	6.50805e+08	143.448	75	11	47	60.2025	73.48	9	20	104.098	73.48	10	35	49.0112	73.48	9	16	88.1229	73.48	10	31	113.485	73.48	10	39	49.7435	73.48	9	18	90.7219	63.64	9	30	132	14.6986	7.94287
P11980	Pyruvate kinase PKM OS=Rattus norvegicus GN=Pkm PE=1 SV=3 - [KPYM_RAT]	74.58	1	39	39	1138	1.16237e+09	1.81183e+09	1.7332e+09	1.85823e+09	8.6494e+08	1.78765e+09	1.17826e+09	9.21877e+08	511.532	64.6	32	159	338.732	64.22	30	106	379.392	62.9	30	121	587.712	67.04	35	187	504.142	61.39	30	158	496.779	63.84	29	155	448.362	61.77	30	139	348.322	60.83	27	113	531	57.7809	7.06396
P04764	Alpha-enolase OS=Rattus norvegicus GN=Eno1 PE=1 SV=4 - [ENOA_RAT]	74.42	1	21	28	1550	1.73062e+09	1.37987e+09	3.39093e+09	2.37143e+09	2.64501e+09	1507752131	9.23606e+08	9.10414e+08	365.271	61.75	18	128	240.81	64.06	19	79	611.778	63.59	20	207	1149.21	74.42	27	388	876.224	72.81	24	275	533.91	68.66	23	176	456.14	70.74	21	147	455.7	66.82	19	150	434	47.0982	6.56592
P63018	Heat shock cognate 71 kDa protein OS=Rattus norvegicus GN=Hspa8 PE=1 SV=1 - [HSP7C_RAT]	73.84	1	36	38	660	9.29814e+08	1.0898e+09	6.30547e+08	9.35068e+08	9.57402e+08	9.30992e+08	7.28592e+08	5.8351e+08	217.012	54.33	28	71	200.305	51.7	27	72	158.686	48.92	24	57	228.9	52.79	28	85	266.829	65.63	33	97	251.365	59.6	31	87	326.708	59.13	30	118	198.816	51.7	26	73	646	70.8272	5.51611
P01835	Ig kappa chain C region, B allele OS=Rattus norvegicus PE=1 SV=1 - [KACB_RAT]	73.58	1	6	6	51	1.48456e+08	1.40242e+08	58381155	4.6947e+07	1.61292e+08	218852370	1.52188e+08	5.85951e+07	20.5981	60.38	4	9	20.4629	72.64	4	6		0			11.6672	44.34	2	4	23.9892	73.58	5	8	35.6052	58.49	4	12	21.915	59.43	3	7	15.9234	59.43	3	5	106	11.5935	5.16064
P11762	Galectin-1 OS=Rattus norvegicus GN=Lgals1 PE=1 SV=2 - [LEG1_RAT]	73.33	1	8	8	23	9.80114e+07	4.81212e+07	1.71817e+08	7.00871e+07	1.58693e+08	3.39707e+07	1.07838e+08	3.36466e+07	23.4519	52.59	5	10		0			7.38416	17.04	2	3	11.8108	36.3	4	5	5.03576	14.81	2	2		0				0			7.47787	28.89	3	3	135	14.8472	5.26221
P49432	Pyruvate dehydrogenase E1 component subunit beta, mitochondrial OS=Rattus norvegicus GN=Pdhb PE=1 SV=2 - [ODPB_RAT]	73.26	1	22	22	1035	1876024668	1.56474e+09	6.15028e+08	1.45004e+09	826461265	1.92262e+09	8.76866e+08	7.66033e+08	393.566	55.99	13	163	253.674	59.61	16	91	233.521	52.65	14	96	341.395	61.84	16	142	288.332	59.05	17	102	538.396	64.9	17	230	318.911	59.05	15	114	258.131	64.07	14	97	359	38.957	6.65381
P62260	14-3-3 protein epsilon OS=Rattus norvegicus GN=Ywhae PE=1 SV=1 - [1433E_RAT]	72.94	1	19	22	166	7.91009e+08	4.62313e+08	1.34796e+08	2.84345e+08	3.91162e+08	4.85506e+08	4.87524e+08	2.23963e+08	72.8175	46.67	12	22	46.4341	44.31	10	17	55.3457	32.94	7	16	82.558	43.92	11	25	54.9806	51.37	14	19	98.773	47.84	13	31	68.8554	47.84	13	23	35.5646	41.18	11	13	255	29.1554	4.7417
P08010	Glutathione S-transferase Mu 2 OS=Rattus norvegicus GN=Gstm2 PE=1 SV=2 - [GSTM2_RAT]	72.48	1	13	19	297	5.57113e+08	9.8264e+08	4.45619e+08	4.21281e+08	7.84419e+08	1.22152e+09	5.93765e+08	7.90938e+08	116.64	69.27	16	39	87.226	58.72	13	30	95.459	68.35	15	33	115.902	58.72	14	38	131.061	65.14	15	43	140.075	65.14	17	45	127.057	65.14	14	39	91.104	60.55	13	30	218	25.686	7.38623
P42123	L-lactate dehydrogenase B chain OS=Rattus norvegicus GN=Ldhb PE=1 SV=2 - [LDHB_RAT]	71.56	1	28	31	3855	9.07642e+09	8.61293e+09	4.98138e+09	1.05238e+10	5.35486e+09	7.86417e+09	7.58729e+09	3.7797e+09	1398.82	70.06	28	461	1122.88	70.06	27	375	1185.04	70.06	26	453	1713.96	70.96	29	629	1348.46	70.06	27	502	1832.29	69.46	29	626	1387.51	67.96	25	443	1093.52	69.46	25	366	334	36.5891	6.04932
Q9WVK7	Hydroxyacyl-coenzyme A dehydrogenase, mitochondrial OS=Rattus norvegicus GN=Hadh PE=2 SV=1 - [HCDH_RAT]	71.02	1	15	15	397	1253569828	1.12873e+09	3.589e+08	1.07876e+09	7.4852e+08	1.34712e+09	1.038e+09	5.78646e+08	172.779	66.24	12	62	128.275	64.65	13	41	72.0725	29.94	6	22	125.407	66.24	10	44	136.774	52.87	10	53	271.744	65.61	12	94	133.607	67.52	13	39	125.549	63.69	12	42	314	34.4259	8.76318
P11884	Aldehyde dehydrogenase, mitochondrial OS=Rattus norvegicus GN=Aldh2 PE=1 SV=1 - [ALDH2_RAT]	70.91	1	28	29	477	1.06335e+09	9.21372e+08	1.28857e+09	9.46952e+08	8.54758e+08	1.14136e+09	6.72901e+08	6.57828e+08	156.519	58	21	52	142.405	55.88	20	47	175.498	54.34	23	61	271.311	57.42	22	83	226.13	58.96	22	76	191.533	58.96	23	57	193.366	44.7	20	59	143.647	51.45	19	42	519	56.4527	7.04932
Q9ER34	Aconitate hydratase, mitochondrial OS=Rattus norvegicus GN=Aco2 PE=1 SV=2 - [ACON_RAT]	70.9	1	62	62	4268	6808519138	3.25238e+09	2.8437e+09	4.98288e+09	3.72919e+09	5143149780	4.42679e+09	2.74879e+09	1362.16	67.18	51	569	1217.74	59.62	43	482	1034.05	65.51	49	378	1102.03	61.54	50	435	1359.89	61.28	51	556	1769.92	68.46	57	827	1230.98	62.82	52	498	1318.69	61.28	48	523	780	85.38	7.82568
P13803	Electron transfer flavoprotein subunit alpha, mitochondrial OS=Rattus norvegicus GN=Etfa PE=1 SV=4 - [ETFA_RAT]	70.87	1	21	21	619	4.04463e+09	2.45212e+09	8.49781e+08	2.37865e+09	1.96045e+09	3.73605e+09	2.32396e+09	1.47654e+09	218.049	66.07	16	64	230.64	63.06	17	69	153.85	58.26	15	47	234.118	66.07	18	72	282.487	64.86	17	86	343.138	69.07	17	110	279.532	61.26	16	88	272.478	58.26	15	83	333	34.9295	8.38232
P42930	Heat shock protein beta-1 OS=Rattus norvegicus GN=Hspb1 PE=1 SV=1 - [HSPB1_RAT]	70.87	1	14	14	154	7.38728e+08	7.04068e+08	4.51155e+08	5.12169e+08	236202936	4.36157e+08	3.50061e+08	3.05081e+08	60.285	66.5	11	19	83.4344	63.11	11	27	46.9478	53.88	10	16	67.2344	54.85	10	21	46.047	47.57	7	14	56.8168	52.91	9	18	56.7473	51.46	8	19	60.2792	54.37	8	20	206	22.8786	6.55127
Q06647	ATP synthase subunit O, mitochondrial OS=Rattus norvegicus GN=Atp5o PE=1 SV=1 - [ATPO_RAT]	70.42	1	13	13	267	9.18284e+08	4.84393e+08	3.34488e+08	4.54188e+08	671822667	4.94073e+08	8.69109e+08	5.2917e+08	98.531	59.15	10	35	106.472	62.91	11	34	77.9876	52.58	8	25	108.332	70.42	13	39	96.5271	59.15	10	33	109.153	62.91	11	36	75.4278	62.44	11	27	116.378	53.52	9	38	213	23.3828	10.0229
O35878	Heat shock protein beta-2 OS=Rattus norvegicus GN=Hspb2 PE=3 SV=1 - [HSPB2_RAT]	69.78	1	7	7	90	9.15675e+07	1.64524e+08	6.31908e+07	1.20531e+08	8.38642e+07	1.30471e+08	1.31277e+08	5.60923e+07	46.6022	69.78	7	15	21.0899	31.32	4	6	30.2323	44.51	5	10	43.378	54.4	6	14	46.7622	54.4	6	15	27.6212	54.4	6	8	49.986	54.4	6	15	23.0398	69.78	7	7	182	20.3343	5.42725
P15650	Long-chain specific acyl-CoA dehydrogenase, mitochondrial OS=Rattus norvegicus GN=Acadl PE=1 SV=1 - [ACADL_RAT]	69.07	1	31	31	1824	3229731991	4.65897e+09	4.58728e+09	3.95505e+09	3.44241e+09	3.51762e+09	3.06974e+09	2.20872e+09	586.193	60.47	25	182	417.859	65.12	25	133	856.949	63.49	29	280	698.818	61.63	26	241	990.349	62.56	25	316	482.223	62.79	27	165	1168.28	61.63	24	350	459.274	61.63	25	157	430	47.8424	7.73779
O88989	Malate dehydrogenase, cytoplasmic OS=Rattus norvegicus GN=Mdh1 PE=1 SV=3 - [MDHC_RAT]	68.86	1	20	20	1446	4.48987e+09	5.14673e+09	2.12201e+09	6.26232e+09	2.75652e+09	5.93486e+09	4.7623e+09	2.72439e+09	541.721	58.08	15	203	455.447	45.81	14	164	439.426	67.96	19	153	586.467	64.37	18	224	543.994	64.67	18	198	415.037	60.18	15	157	490.589	57.19	14	196	414.452	55.09	13	151	334	36.46	6.58057
P61983	14-3-3 protein gamma OS=Rattus norvegicus GN=Ywhag PE=1 SV=2 - [1433G_RAT]	68.83	1	10	17	152	7.03013e+08	3.92414e+08	1.42089e+08	2.61257e+08	2.92751e+08	4.10215e+08	3.9728e+08	1.71034e+08	71.3499	40.89	10	21	39.8969	34.82	9	15	57.6342	37.65	9	16	105.38	52.23	14	31	47.6784	48.58	10	15	102.584	40.89	10	28	56.6544	51.82	11	17	26.1071	30.77	6	9	247	28.2849	4.89404
O35244	Peroxiredoxin-6 OS=Rattus norvegicus GN=Prdx6 PE=1 SV=3 - [PRDX6_RAT]	68.75	1	19	19	283	4.70988e+08	7.61576e+08	381734270	2.84106e+08	4.23328e+08	594252044	3.17245e+08	3.15341e+08	140.551	68.75	18	47	76.1097	68.75	15	25	87.1878	58.04	11	30	155.116	68.75	15	52	112.879	68.75	18	38	96.358	67.86	17	32	110.66	68.75	17	38	62.994	57.59	10	21	224	24.803	5.93506
P16409	Myosin light chain 3 OS=Rattus norvegicus GN=Myl3 PE=1 SV=2 - [MYL3_RAT]	68.5	1	10	13	98	2.16508e+08	190437597	1.23943e+08	1.01417e+08	2.87686e+08	2.51747e+08	1.79933e+08	1.87688e+08	41.3029	56.5	9	13	20.9543	19.5	3	6	30.1215	33.5	5	9	34.8655	33.5	5	10	63.3596	60.5	11	19	47.8057	48.5	8	14	48.9076	60.5	11	15	37.6043	47	7	12	200	22.1421	5.09717
P56574	Isocitrate dehydrogenase [NADP], mitochondrial OS=Rattus norvegicus GN=Idh2 PE=1 SV=2 - [IDHP_RAT]	67.7	1	30	32	2131	6.23603e+09	8.43775e+09	4.37911e+09	5.95715e+09	2.56227e+09	5.20785e+09	3.39064e+09	2.34425e+09	727.2	64.38	28	252	685.729	63.05	29	257	896.4	63.05	30	332	850.321	61.5	26	334	694.823	57.3	26	261	656.938	63.05	28	239	738.457	61.5	27	283	532.948	57.52	25	173	452	50.9349	8.68994
P12007	Isovaleryl-CoA dehydrogenase, mitochondrial OS=Rattus norvegicus GN=Ivd PE=1 SV=2 - [IVD_RAT]	67.69	1	18	18	279	895725001	6.59318e+08	8.71537e+08	665506808	5.88065e+08	6.31821e+08	7.22716e+08	2.88182e+08	126.615	57.31	16	45	126.536	55.19	15	41	90.1224	53.77	16	32	84.2147	41.04	12	30	61.9834	32.55	10	20	91.8867	52.12	15	30	126.824	56.13	14	45	94.7162	55.19	15	36	424	46.4058	7.89893
P12346	Serotransferrin OS=Rattus norvegicus GN=Tf PE=1 SV=3 - [TRFE_RAT]	67.05	1	50	50	1104	9.31953e+08	1.20819e+09	6.93464e+08	8.52648e+08	8.63153e+08	7.83777e+08	8.72916e+08	8.68195e+08	420.734	57.59	36	130	343.714	58.88	38	114	322.661	56.88	36	108	381.605	60.74	42	131	406.56	60.89	42	138	426.75	61.89	45	147	598.136	62.03	45	198	407.109	56.73	39	138	698	76.3456	7.28369
Q6P6R2	Dihydrolipoyl dehydrogenase, mitochondrial OS=Rattus norvegicus GN=Dld PE=1 SV=1 - [DLDH_RAT]	65.82	1	22	22	972	1320324763	1821356487	1.83618e+09	1.33525e+09	1.30493e+09	1930943575	8.06129e+08	1.03786e+09	219.592	47.94	14	63	415.209	50.88	16	124	226.159	46.76	15	70	420.299	51.28	17	130	358.643	53.24	17	105	566.422	64.83	20	165	597.01	53.05	16	176	470.471	50.1	15	139	509	54.0041	7.86963
P25113	Phosphoglycerate mutase 1 OS=Rattus norvegicus GN=Pgam1 PE=1 SV=4 - [PGAM1_RAT]	65.75	1	9	15	226	1.25699e+09	8.75509e+08	8.31716e+08	7.01152e+08	5.00868e+08	9.30476e+08	7.53034e+08	4.04949e+08	103.443	65.35	14	35	81.7432	51.18	11	26	80.7406	65.35	13	28	115.825	58.27	13	38	73.0919	61.42	13	24	92.7144	58.27	12	29	84.2148	58.66	13	28	57.3079	53.94	10	18	254	28.8139	7.18115
P62963	Profilin-1 OS=Rattus norvegicus GN=Pfn1 PE=1 SV=2 - [PROF1_RAT]	65.71	1	8	8	103	5.19034e+08	416802019	1.92504e+08	1.98762e+08	2.81772e+08	3.18922e+08	1.45673e+08	2.09807e+08	77.6322	59.29	7	26	21.3272	41.43	5	7	54.6327	59.29	7	19	26.203	59.29	7	9	40.9052	65.71	8	14	27.285	38.57	5	9	24.613	59.29	7	9	28.4591	59.29	7	10	140	14.9475	8.27979
P09812	Glycogen phosphorylase, muscle form OS=Rattus norvegicus GN=Pygm PE=1 SV=5 - [PYGM_RAT]	65.2	1	44	56	1370	2.69361e+09	1.51422e+09	1.40646e+09	9.11511e+08	1.42254e+09	1.19371e+09	1341536145	1.21942e+09	625.208	59.38	45	196	395.489	51.43	43	130	364.887	50.95	40	125	402.565	51.07	41	134	535.339	58.55	45	193	617.723	64.37	53	235	542.859	53.8	43	177	557.516	61.16	47	180	842	97.2118	7.32764
P14408	Fumarate hydratase, mitochondrial OS=Rattus norvegicus GN=Fh PE=1 SV=1 - [FUMH_RAT]	65.09	1	24	25	1195	8.57576e+08	5.74082e+08	5.58525e+08	1.11746e+09	6.34042e+08	586781393	4.88414e+08	1.92729e+08	246.271	55.82	15	214	160.436	47.73	16	49	197.921	56.02	15	154	278.887	60.36	19	239	290.185	55.82	16	281	230.16	59.17	17	119	227.386	61.34	20	107	109.828	53.85	14	32	507	54.429	8.95361
P14604	Enoyl-CoA hydratase, mitochondrial OS=Rattus norvegicus GN=Echs1 PE=1 SV=1 - [ECHM_RAT]	64.14	1	15	17	300	5.09387e+08	4.32787e+08	2.50553e+08	2.36567e+08	2.04424e+08	4.7624e+08	2.91051e+08	1.63956e+08	151.507	45.52	9	52	97.2281	30.69	7	27	112.426	42.07	8	45	113.504	48.97	11	38	125.79	50	11	40	108.769	45.86	9	36	117.004	49.66	10	40	75.5021	35.17	7	22	290	31.4962	8.1333
P62870	Transcription elongation factor B polypeptide 2 OS=Rattus norvegicus GN=Tceb2 PE=1 SV=1 - [ELOB_RAT]	63.56	1	5	5	6	5.09394e+07	0	1.48417e+07	44446754	2.92323e+07	36839646	8.10544e+07	0		0				0				0				0			5.98794	17.8	2	2		0			12.0178	63.56	4	4		0			118	13.1616	5.0083
P10111	Peptidyl-prolyl cis-trans isomerase A OS=Rattus norvegicus GN=Ppia PE=1 SV=2 - [PPIA_RAT]	63.41	1	10	10	84	277312977	3.37222e+08	1.09955e+08	1.93802e+08	2.14114e+08	3.50906e+08	4.28115e+08	7.26578e+07	37.4115	39.63	6	14	14.1747	18.9	3	5	20.6783	22.56	4	8	21.0213	35.37	4	10	38.122	43.9	6	16	23.6095	43.29	5	11	37.4566	51.22	7	15	13.3765	22.56	4	5	164	17.8628	8.1626
P34058	Heat shock protein HSP 90-beta OS=Rattus norvegicus GN=Hsp90ab1 PE=1 SV=4 - [HS90B_RAT]	63.12	1	32	46	630	1284379818	6.38498e+08	5.53993e+08	4.33727e+08	7.106e+08	5.54984e+08	801547884	4.65212e+08	251.827	49.03	32	87	165.816	35.91	26	54	152.566	42.82	28	51	190.317	43.51	27	65	278.055	58.56	36	94	349.008	53.59	34	115	253.473	60.36	36	87	227.293	57.6	34	77	724	83.2291	5.03369
Q497B0	Omega-amidase NIT2 OS=Rattus norvegicus GN=Nit2 PE=1 SV=1 - [NIT2_RAT]	63.04	1	12	12	94	2.08836e+08	132765358	5.54736e+07	1.04414e+08	1.0535e+08	2.18859e+08	1.75667e+08	8.13358e+07	22.5383	36.23	6	6	27.1126	30.8	6	9	10.3307	21.74	3	3	32.9227	32.97	6	10	40.9279	57.61	10	14	70.3997	63.04	11	20	47.869	63.04	12	14	61.6355	57.61	10	18	276	30.6817	7.29834
P85972	Vinculin OS=Rattus norvegicus GN=Vcl PE=1 SV=1 - [VINC_RAT]	62.76	1	53	53	537	1.30412e+08	117303164	1.31407e+08	1.18501e+08	1.35522e+08	1.07784e+08	1.62697e+08	1.04286e+08	212.082	45.22	35	71	202.415	37.15	30	62	215.416	45.68	35	67	209.345	43.81	35	72	210.688	40.15	32	71	205.731	41.84	33	67	214.564	47.75	35	71	176.94	37.05	29	56	1066	116.542	6.0874
P02767	Transthyretin OS=Rattus norvegicus GN=Ttr PE=1 SV=1 - [TTHY_RAT]	62.59	1	6	6	58	2.77376e+08	3.50936e+08	1.67734e+08	1.74795e+08	1.11006e+08	1.92684e+08	1.25197e+08	122478013	35.4602	62.59	6	10	22.2415	62.59	5	6	31.3442	46.94	4	9	21.0603	57.82	5	7	19.8174	46.94	4	6	17.9682	62.59	5	6	24.4776	42.18	4	8	20.5381	62.59	5	6	147	15.7099	6.16357
B2GV06	Succinyl-CoA:3-ketoacid coenzyme A transferase 1, mitochondrial OS=Rattus norvegicus GN=Oxct1 PE=1 SV=1 - [SCOT1_RAT]	62.5	1	29	29	1732	8.1836e+08	1.38538e+09	1307654375	1.18343e+09	880806736	1.06479e+09	5.5268e+08	6.48785e+08	681.384	56.73	19	221	468.696	58.65	22	143	625.983	61.73	23	208	960.408	59.42	25	321	674.623	60.19	23	223	778.448	60.19	25	249	735.811	56.35	24	236	422.526	51.92	16	131	520	56.1681	8.47021
P15999	ATP synthase subunit alpha, mitochondrial OS=Rattus norvegicus GN=Atp5a1 PE=1 SV=2 - [ATPA_RAT]	62.39	1	32	32	1066	2.07674e+09	1.76195e+09	2.10463e+09	1.45814e+09	2.1522e+09	1.63241e+09	1.54058e+09	1.29173e+09	432.778	50.99	24	135	364.517	54.79	24	113	318.594	52.98	27	103	469.062	53.16	28	149	416.042	60.94	30	134	442.138	56.78	31	139	351.464	47.74	24	109	591.714	56.06	26	184	553	59.7166	9.18799
Q3KRE8	Tubulin beta-2B chain OS=Rattus norvegicus GN=Tubb2b PE=1 SV=1 - [TBB2B_RAT]	62.25	1	1	22	356	6.47059e+08	4.17561e+08	746067720	6.56633e+08	6.20348e+08	6.50778e+08	482709936	291328935		0				0				0				0			133.204	57.98	19	48	165.476	59.78	20	62		0				0			445	49.9209	4.89404
P04636	Malate dehydrogenase, mitochondrial OS=Rattus norvegicus GN=Mdh2 PE=1 SV=2 - [MDHM_RAT]	62.13	1	21	21	646	2.45601e+09	2.45256e+09	8.65659e+08	2371467393	1.71591e+09	2.92869e+09	1615723132	1.39606e+09	294.096	61.54	18	90	248.895	61.54	17	75	238.507	62.13	17	75	242.538	61.54	18	76	279.251	62.13	19	86	253.653	61.54	17	76	303.044	61.54	18	90	263.263	59.17	15	78	338	35.6608	8.67529
P45592	Cofilin-1 OS=Rattus norvegicus GN=Cfl1 PE=1 SV=3 - [COF1_RAT]	62.05	1	9	9	91	2.49914e+08	1.84546e+08	6.93681e+07	3.26302e+08	294078084	2.15589e+08	3.6954e+08	9.48727e+07	42.878	50.6	7	12	22.1381	33.73	4	6	23.7472	43.98	6	8	46.3069	43.98	6	13	37.7901	43.98	6	11	44.3688	43.98	6	13	47.6115	57.83	8	14	46.7627	55.42	7	14	166	18.5207	8.08936
P05545	Serine protease inhibitor A3K OS=Rattus norvegicus GN=Serpina3k PE=1 SV=3 - [SPA3K_RAT]	62.02	1	18	23	399	363633128	4.99246e+08	3.02669e+08	677422633	4.8633e+08	6.58251e+08	1007875761	259505459	150.683	44.71	17	43	123.059	44.71	15	35	106.254	43.75	15	34	155.816	42.31	16	45	180.061	53.85	19	58	205.226	57.21	20	63	228.74	59.62	19	78	149.137	44.71	15	43	416	46.5321	5.43994
P26284	Pyruvate dehydrogenase E1 component subunit alpha, somatic form, mitochondrial OS=Rattus norvegicus GN=Pdha1 PE=1 SV=2 - [ODPA_RAT]	61.79	1	23	23	485	1.59015e+09	1.75681e+09	1.89768e+09	1.7059e+09	1.51487e+09	1.2865e+09	1.5088e+09	7.37402e+08	139.094	52.82	15	51	110.197	49.49	14	40	158.471	55.64	20	63	154.314	61.03	19	59	183.607	58.46	19	68	210.162	57.44	19	79	163.955	58.72	18	60	160.789	59.23	18	65	390	43.1986	8.19189
P0CG51	Polyubiquitin-B OS=Rattus norvegicus GN=Ubb PE=1 SV=1 - [UBB_RAT]	61.64	4	5	5	61	6.64206e+08	4.47164e+08	1.89287e+08	2.72036e+08	2.37851e+08	6.0298e+08	8.11126e+07	233987893	24.4164	44.59	3	9	14.205	61.64	4	5	45.5435	61.64	4	18	18.4787	61.64	4	7	15.2584	44.59	3	5	17.7156	44.59	4	6	15.1953	61.64	4	5	18.8725	61.64	4	6	305	34.3475	7.53271
P53534	Glycogen phosphorylase, brain form (Fragment) OS=Rattus norvegicus GN=Pygb PE=1 SV=3 - [PYGB_RAT]	60.14	1	37	49	931	2.43112e+09	1.27968e+09	1.29298e+09	8.70477e+08	1.54668e+09	1.34806e+09	1.34877e+09	1.24383e+09	345.095	50.24	34	120	242.809	41.77	28	87	199.21	41.29	26	72	244.292	43.91	29	94	391.174	49.64	35	136	448.911	56.09	40	158	385.182	47.97	34	133	382.271	48.81	33	131	838	96.1131	6.68311
P35704	Peroxiredoxin-2 OS=Rattus norvegicus GN=Prdx2 PE=1 SV=3 - [PRDX2_RAT]	59.6	1	9	9	245	1122849503	1.07713e+09	4.6971e+08	7.16413e+08	798662950	7.92386e+08	949599919	3.83945e+08	100.36	59.6	9	33	94.1178	44.95	7	33	86.7893	47.47	8	31	102.832	57.07	8	35	90.3605	44.95	7	31	80.481	47.47	8	27	78.3051	59.6	9	26	86.361	47.47	8	29	198	21.7701	5.59229
P14668	Annexin A5 OS=Rattus norvegicus GN=Anxa5 PE=1 SV=3 - [ANXA5_RAT]	59.56	1	18	18	137	4.5481e+08	2.11619e+08	147428020	331502711	3.72022e+08	5.51544e+08	2.35634e+08	1.794e+08	49.355	41.69	10	18	29.8692	17.87	5	10	43.9336	21.63	7	15	35.9803	20.06	6	12	62.9758	43.57	13	22	75.896	48.28	12	25	43.215	33.54	9	16	55.4784	45.77	12	19	319	35.7223	5.04639
Q5XI78	2-oxoglutarate dehydrogenase, mitochondrial OS=Rattus norvegicus GN=Ogdh PE=1 SV=1 - [ODO1_RAT]	59.43	1	64	64	1440	886787362	6.46154e+08	7.61978e+08	3.68125e+08	7.72193e+08	5.11097e+08	3.96017e+08	6.85542e+08	716.642	55.33	52	223	386.031	45.36	43	130	451.798	47.51	42	151	463.942	48.97	46	154	611.206	55.13	55	204	716.191	54.45	54	229	578.468	50.05	45	186	513.704	51.12	46	163	1023	116.221	6.771
P48721	Stress-70 protein, mitochondrial OS=Rattus norvegicus GN=Hspa9 PE=1 SV=3 - [GRP75_RAT]	59.06	1	39	39	595	553156374	8.44373e+08	4.50473e+08	5.76451e+08	7.11639e+08	7.8201e+08	4.30375e+08	4.26078e+08	225.973	40.35	23	76	172.478	35.64	20	62	119.916	33.58	17	41	193.033	40.8	24	71	262.58	54.2	30	88	330.984	54.49	32	118	228.743	43.89	27	77	164.502	37.56	19	62	679	73.8119	6.30322
P05544	Serine protease inhibitor A3L OS=Rattus norvegicus GN=Serpina3l PE=1 SV=3 - [SPA3L_RAT]	58.84	1	18	23	303	363633128	4.77778e+08	275878836	6.50871e+08	4.8331e+08	6.58251e+08	981542600	2.59175e+08	85.9575	45.76	15	27	111.413	48.18	15	37	70.5745	36.32	13	23	120.056	43.34	14	46	116.663	49.39	17	36	179.538	46	15	54	150.003	57.38	19	48	101.485	48.18	16	32	413	46.2481	5.66846
P26772	10 kDa heat shock protein, mitochondrial OS=Rattus norvegicus GN=Hspe1 PE=1 SV=3 - [CH10_RAT]	58.82	1	6	6	34	3.47255e+08	1.46894e+08	8.1711e+07	8.6925e+07	5.33513e+07	7.14377e+07	9.68545e+07	8.11304e+07	33.3585	58.82	6	11	8.95094	35.29	3	3	16.6118	35.29	3	5	7.73337	25.49	2	2	9.5895	31.37	3	3	9.77861	35.29	3	3	12.6551	37.25	4	4	10.3752	25.49	3	3	102	10.8949	8.92432
P62959	Histidine triad nucleotide-binding protein 1 OS=Rattus norvegicus GN=Hint1 PE=1 SV=5 - [HINT1_RAT]	58.73	1	5	5	25	365846875	1.04034e+09	2.39541e+08	4.96681e+08	5.73907e+08	6.44079e+08	2.02256e+08	2.59878e+08	26.3189	53.17	4	8	6.95146	32.54	2	2	15.4305	51.59	3	5		0				0			12.2853	26.98	2	3	18.2757	32.54	3	5	7.64456	32.54	2	2	126	13.7681	6.87354
Q499N5	Acyl-CoA synthetase family member 2, mitochondrial OS=Rattus norvegicus GN=Acsf2 PE=2 SV=1 - [ACSF2_RAT]	58.7	1	28	28	353	2.70043e+08	3.44958e+08	2.59437e+08	3.15242e+08	195729058	4.38049e+08	284214716	2.1095e+08	82.8075	39.84	15	30	113.077	33.33	14	35	85.6944	33.5	14	32	103.541	43.25	18	38	176.803	38.37	15	57	186.235	48.78	22	62	167.678	45.2	19	54	133.71	46.02	20	45	615	67.8429	8.11865
P80254	D-dopachrome decarboxylase OS=Rattus norvegicus GN=Ddt PE=1 SV=3 - [DOPD_RAT]	58.47	1	5	5	56	6.20461e+08	6.57139e+08	2.23081e+08	2.09804e+08	1.85052e+08	2.277e+08	159944354	1.8864e+08	41.1543	58.47	5	14	16.9725	38.98	4	6	27.2792	58.47	5	11	12.8664	58.47	5	5	13.9264	58.47	5	5	14.6799	38.98	4	5	11.8409	58.47	5	5	12.3645	45.76	4	5	118	13.1248	6.53662
P08733	Myosin regulatory light chain 2, ventricular/cardiac muscle isoform OS=Rattus norvegicus GN=Myl2 PE=1 SV=2 - [MLRV_RAT]	58.43	1	8	8	37	9.47624e+06	2.3724e+07	2.53493e+07	2.85523e+07	6.13203e+07	4.38349e+07	1.65463e+07	4.48941e+07	4.05335	10.24	2	2	6.08506	9.04	2	2	6.83293	9.04	2	2	9.678	30.12	4	4	22.6193	50.6	7	8	15.6612	30.12	5	6	10.1469	21.69	3	4	24.2464	43.98	7	9	166	18.8684	4.93213
Q9R063	Peroxiredoxin-5, mitochondrial OS=Rattus norvegicus GN=Prdx5 PE=1 SV=1 - [PRDX5_RAT]	58.22	1	15	15	247	5.78021e+08	8.52384e+08	4.73547e+08	3.76537e+08	4.15561e+08	7.64734e+08	5.92093e+08	4.27071e+08	153.652	54.93	12	47	75.6076	51.64	11	26	112.057	55.87	11	37	85.6584	51.64	11	25	101.255	56.81	13	30	107.581	57.75	13	33	90.5402	52.11	12	27	73.0418	52.58	11	22	213	22.1646	8.66064
P17220	Proteasome subunit alpha type-2 OS=Rattus norvegicus GN=Psma2 PE=1 SV=3 - [PSA2_RAT]	58.12	1	10	11	47	5.88738e+07	5.88409e+07	28783496	1.44579e+07	4.13025e+07	6.53572e+07	4.60307e+07	2.72414e+07	24.0703	31.2	4	7	17.897	22.22	3	5		0			19.2161	21.37	3	6	28.0188	44.02	7	11	20.5078	47.01	6	6	25.1816	35.9	7	7	18.3176	31.2	5	5	234	25.9103	7.43018
P45953	Very long-chain specific acyl-CoA dehydrogenase, mitochondrial OS=Rattus norvegicus GN=Acadvl PE=1 SV=1 - [ACADV_RAT]	57.71	1	37	37	468	3.30973e+08	476303908	1.88175e+08	2.79275e+08	3.88653e+08	3.54303e+08	4.04196e+08	2.4491e+08	172.892	48.7	25	56	259.921	46.41	27	81	118.136	41.98	21	39	179.997	42.6	22	61	213.652	49.47	26	69	199.227	44.12	22	64	153.005	43.66	22	46	165.988	48.55	23	52	655	70.7046	8.89502
P11240	Cytochrome c oxidase subunit 5A, mitochondrial OS=Rattus norvegicus GN=Cox5a PE=1 SV=1 - [COX5A_RAT]	57.53	1	7	7	50	3.78348e+08	1.04449e+08	40926480	2.52933e+07	9.45026e+07	1.26751e+08	50912921	7.1114e+07	52.7925	57.53	7	15	10.9093	42.47	4	5	9.75979	17.12	3	4	12.6425	32.88	4	4	21.1053	41.1	5	6	16.9818	36.99	3	5	16.613	46.58	6	6	16.9289	37.67	4	5	146	16.1193	6.53662
P02401	60S acidic ribosomal protein P2 OS=Rattus norvegicus GN=Rplp2 PE=1 SV=2 - [RLA2_RAT]	57.39	1	4	4	10	0	0	0	0	4.93904e+07	6.06131e+07	6.63148e+07	1.4342e+07		0								0							16.6302	50.43	3	4		0			15.3816	57.39	4	6		0			115	11.6849	4.53857
P38652	Phosphoglucomutase-1 OS=Rattus norvegicus GN=Pgm1 PE=1 SV=2 - [PGM1_RAT]	57.3	1	26	26	502	3.51532e+08	3.08812e+08	168256351	2.11984e+08	1.80021e+08	1.80847e+08	1.8951e+08	1.102e+08	200.29	45.2	17	71	113.757	42.7	15	37	146.429	38.43	14	53	205.697	39.5	17	90	162.002	38.43	16	55	227.266	51.25	22	97	171.386	41.81	19	61	115.233	36.83	13	38	562	61.3646	6.75635
P68035	Actin, alpha cardiac muscle 1 OS=Rattus norvegicus GN=Actc1 PE=2 SV=1 - [ACTC_RAT]	57.03	1	8	20	694	1.95883e+09	2435047700	3.52904e+09	3.42062e+09	1.9369e+09	2.38754e+09	1.37575e+09	2.28227e+09	195.885	43.5	13	66	166.45	42.97	11	57	310.691	55.17	17	105	232.435	52.25	16	80	280.615	56.5	17	94	253.433	50.93	14	85	221.285	50.4	13	75	397.883	53.32	16	132	377	41.9919	5.38916
P15429	Beta-enolase OS=Rattus norvegicus GN=Eno3 PE=1 SV=3 - [ENOB_RAT]	56.91	1	13	19	987	1.08235e+09	9.23826e+08	1326921259	1.18159e+09	1.28824e+09	8.50748e+08	6.54916e+08	5.3862e+08	303.241	53	16	105	233.261	46.54	13	69	273.068	44.93	13	92	480.476	53.69	17	168	515.41	55.3	18	171	393.872	56.91	17	134	372.236	54.84	16	123	374.866	51.61	15	125	434	46.9843	7.44482
P85108	Tubulin beta-2A chain OS=Rattus norvegicus GN=Tubb2a PE=1 SV=1 - [TBB2A_RAT]	56.18	1	2	22	326	6.47059e+08	4.17561e+08	746067720	6.56633e+08	6.20348e+08	6.50778e+08	482709936	291328935		0				0				0				0				0				0				0			92.1429	39.1	14	31	445	49.875	4.89404
Q5SGE0	Leucine-rich PPR motif-containing protein, mitochondrial OS=Rattus norvegicus GN=Lrpprc PE=1 SV=1 - [LPPRC_RAT]	56.18	1	62	63	428	1.15293e+08	1.01565e+08	1.34996e+08	2.22245e+07	4.68051e+07	5.60141e+07	7.44381e+07	3.08569e+07	204.424	40.73	40	76	177.526	31.97	38	58	300.851	45.04	46	102	59.4115	16.09	15	21	153.1	31.32	37	53	131.999	23.78	28	45	133.372	29.89	31	41	98.3454	23.92	24	32	1392	156.554	6.60986
P20059	Hemopexin OS=Rattus norvegicus GN=Hpx PE=1 SV=3 - [HEMO_RAT]	56.09	1	22	22	172	4.58286e+08	4.51711e+08	2.47509e+08	3.4739e+08	1.97405e+08	2.3814e+08	2.99962e+08	1.81259e+08	100.808	54.35	20	40	75.3305	52.39	19	32	42.2038	35.43	13	15	50.1183	37.17	14	19	35.9002	35.87	11	15	41.9531	35.87	12	20	45.3738	31.3	11	18	37.7147	28.48	10	13	460	51.3183	7.6499
P07943	Aldose reductase OS=Rattus norvegicus GN=Akr1b1 PE=1 SV=3 - [ALDR_RAT]	56.01	1	15	16	217	6.67029e+08	1.09431e+09	4.68074e+08	1.12257e+09	4.78232e+08	8.83819e+08	8.0505e+08	4.60616e+08	102.321	45.25	12	36	53.855	38.29	10	19	72.0071	46.84	12	27	72.975	45.25	12	26	85.8394	44.62	12	31	74.9486	44.62	12	26	77.6583	38.92	10	27	70.7682	41.46	12	25	316	35.7743	6.7124
P08009	Glutathione S-transferase Yb-3 OS=Rattus norvegicus GN=Gstm3 PE=1 SV=2 - [GSTM4_RAT]	55.96	1	6	12	163	4.32291e+08	7.71351e+08	3.39726e+08	3.23186e+08	5.74765e+08	8.68852e+08	4.54408e+08	6.00192e+08	61.0571	49.54	10	21	60.952	34.86	8	21	37.9349	34.86	7	13	72.9957	50.92	10	23	71.9062	50.92	9	22	80.3027	50.92	11	25	74.6365	49.54	10	22	52.5928	45.41	8	16	218	25.664	7.32764
P47727	Carbonyl reductase [NADPH] 1 OS=Rattus norvegicus GN=Cbr1 PE=1 SV=2 - [CBR1_RAT]	55.6	1	11	11	60	1.81871e+08	1.30049e+08	0	9.8723e+07	109435374	1.98608e+08	1.22523e+08	8.01087e+07	11.6191	23.47	4	4	20.4269	26.71	5	7					20.2263	26.35	5	7	33.2929	38.27	8	12	39.4737	47.65	9	13	28.9554	42.24	8	10	20.8438	30.32	6	7	277	30.5589	8.06006
Q63716	Peroxiredoxin-1 OS=Rattus norvegicus GN=Prdx1 PE=1 SV=1 - [PRDX1_RAT]	55.28	1	13	13	142	9.20412e+08	5.27909e+08	3.61314e+08	3.81108e+08	5.28488e+08	5.00458e+08	5.75979e+08	2.71419e+08	64.4362	55.28	12	24	47.6248	40.7	8	17	43.7495	42.21	8	16	66.6472	48.74	9	24	38.483	44.72	8	15	51.7515	50.25	9	18	30.5846	36.68	7	11	45.4084	40.7	9	17	199	22.0953	8.1333
P17764	Acetyl-CoA acetyltransferase, mitochondrial OS=Rattus norvegicus GN=Acat1 PE=1 SV=1 - [THIL_RAT]	54.95	1	17	18	247	5.55888e+08	886877736	8.96103e+08	9.02117e+08	8.06936e+08	748617339	515186774	4.77438e+08	91.269	35.38	10	28	62.2889	31.13	10	19	110.014	54.95	15	39	81.6999	39.39	11	24	117.113	40.09	10	41	88.9725	40.8	11	27	104.33	40.09	10	32	110.205	39.62	10	37	424	44.6664	8.76318
P04692	Tropomyosin alpha-1 chain OS=Rattus norvegicus GN=Tpm1 PE=1 SV=3 - [TPM1_RAT]	54.93	1	17	18	82	3.02078e+07	1.87941e+07	7.00531e+07	1.8809e+08	1.84183e+08	1.64116e+08	1.98584e+08	6.79459e+07		0			9.17957	13.03	3	3	19.5779	21.13	6	7	27.1106	22.18	7	9	66.4983	40.49	13	24	46.4174	38.38	11	15	36.6119	37.68	11	12	37.5398	41.55	12	12	284	32.6607	4.7417
P04639	Apolipoprotein A-I OS=Rattus norvegicus GN=Apoa1 PE=1 SV=2 - [APOA1_RAT]	54.83	1	12	12	65	4.99038e+07	1.04963e+08	2.61863e+07	4.16033e+07	9.43949e+07	9.02884e+07	1.24294e+08	4.16385e+07	22.996	26.64	4	6	35.4184	39.77	8	10	7.77224	14.29	2	2	42.0809	31.27	5	11	36.1651	42.47	8	11	22.4872	29.73	5	7	44.9631	44.02	9	13	18.8029	23.55	4	5	259	30.0432	5.74463
Q63619	5-demethoxyubiquinone hydroxylase, mitochondrial (Fragment) OS=Rattus norvegicus GN=Coq7 PE=2 SV=3 - [COQ7_RAT]	54.75	1	8	8	50	8.68074e+07	1.24105e+08	2.53029e+07	6.30443e+07	9.51561e+07	1.13803e+08	1.32122e+08	3.36057e+07	14.241	30.17	4	5	20.1537	40.22	6	7		0			15.6125	21.23	4	6	21.998	49.72	6	8	26.8978	40.22	6	9	25.5902	49.72	6	9	16.278	40.78	6	6	179	20.1272	5.98584
P17475	Alpha-1-antiproteinase OS=Rattus norvegicus GN=Serpina1 PE=1 SV=2 - [A1AT_RAT]	54.74	1	20	20	208	576539290	6.7407e+08	6.1472e+08	6.25882e+08	318735600	4.05581e+08	3.25067e+08	3.27538e+08	69.698	44.53	14	27	51.9903	37.96	14	16	60.4606	42.58	13	23	100.864	50.61	17	41	50.87	42.34	13	16	78.0475	41.12	13	33	86.6815	35.28	12	31	50.3657	35.28	12	21	411	46.1065	6.07471
P63102	14-3-3 protein zeta/delta OS=Rattus norvegicus GN=Ywhaz PE=1 SV=1 - [1433Z_RAT]	54.69	1	9	14	147	6.43634e+08	3.13165e+08	9.92795e+07	2.17101e+08	2.62473e+08	3.46517e+08	3.92127e+08	1.31471e+08	70.966	42.86	9	21	52.9233	45.31	9	17	37.3965	39.59	6	11	87.5251	46.53	11	26	57.0199	40.41	8	17	92.3428	42.86	9	26	52.4275	46.12	9	16	44.899	30.2	6	13	245	27.7537	4.79248
P07335	Creatine kinase B-type OS=Rattus norvegicus GN=Ckb PE=1 SV=2 - [KCRB_RAT]	54.59	1	13	14	344	8.32685e+08	526994945	7.20108e+08	8.94264e+08	3.04726e+08	2.44733e+08	3.44623e+08	1.78915e+08	197.622	41.73	10	60	119.013	41.21	10	34	190.85	45.93	11	58	221.799	35.17	9	63	100.084	35.17	9	31	108.43	33.07	8	31	105.142	26.51	7	33	115.361	44.09	10	34	381	42.6983	5.66846
P19132	Ferritin heavy chain OS=Rattus norvegicus GN=Fth1 PE=1 SV=3 - [FRIH_RAT]	54.4	1	9	9	70	8.0177e+07	1.15084e+08	35585276	4.78253e+07	1.42557e+08	1.60352e+08	1.87539e+08	9.72132e+07	20.6688	10.99	2	8	24.3217	26.92	6	9	6.9329	10.99	2	3	17.608	16.48	3	7	31.0456	35.71	5	11	37.3201	42.86	6	13	32.1245	43.96	6	12	19.9445	18.13	3	7	182	21.1133	6.30322
O35567	Bifunctional purine biosynthesis protein PURH OS=Rattus norvegicus GN=Atic PE=1 SV=2 - [PUR9_RAT]	54.05	1	22	22	168	1.06867e+08	1.03392e+08	7.67442e+07	1.0082e+08	9.74387e+07	69858687	1.0632e+08	4.05139e+07	67.2753	36.15	14	22	49.0645	26.69	12	16	49.8951	27.2	13	18	55.4145	27.7	12	20	66.1723	32.6	13	24	49.5917	29.22	12	19	95.6186	41.72	16	40	27.0407	20.44	8	9	592	64.1682	7.13721
P11030	Acyl-CoA-binding protein OS=Rattus norvegicus GN=Dbi PE=1 SV=3 - [ACBP_RAT]	54.02	1	4	4	16	2.37684e+08	0	1.10862e+08	1.13494e+08	0	150952474	1.07865e+08	0	20.5949	54.02	3	7		0			4.6588	32.18	2	2	5.09073	32.18	2	2		0			8.00972	52.87	3	3	4.91214	32.18	2	2		0			87	10.0212	8.82178
Q64428	Trifunctional enzyme subunit alpha, mitochondrial OS=Rattus norvegicus GN=Hadha PE=1 SV=2 - [ECHA_RAT]	54	1	36	37	684	220742873	4.66713e+08	2.14109e+08	2.85498e+08	4.67747e+08	5.02452e+08	3.14008e+08	3.18672e+08	290.318	46.26	25	85	208.786	43.51	24	64	170.705	38.27	22	52	250.842	48.1	30	74	338.113	50.33	28	99	391.716	47.71	29	118	347.89	47.18	27	97	330.708	46.4	32	95	763	82.6125	9.05615
P09605	Creatine kinase S-type, mitochondrial OS=Rattus norvegicus GN=Ckmt2 PE=1 SV=2 - [KCRS_RAT]	53.94	1	17	17	342	508356814	475799639	494243674	5.81332e+08	3.31591e+08	4.40837e+08	3.3131e+08	2.57488e+08	168.217	43.91	12	48	114.412	38.66	10	34	149.834	36.75	11	43	162.631	37.47	11	45	164.595	34.84	10	47	150.94	44.87	12	44	159.752	28.64	8	45	115.531	48.93	13	36	419	47.3553	8.51416
Q66HF1	NADH-ubiquinone oxidoreductase 75 kDa subunit, mitochondrial OS=Rattus norvegicus GN=Ndufs1 PE=1 SV=1 - [NDUS1_RAT]	53.92	1	27	27	316	5.29523e+08	285763168	2.58479e+08	2.19724e+08	1.77595e+08	3.29514e+08	1.67288e+08	1.85381e+08	133.311	38.65	20	46	97.2731	30.81	16	33	93.4186	26.96	14	30	94.8203	38.65	21	34	114.081	38.65	18	44	125.521	44.29	22	48	113.802	40.85	20	41	112.924	32.74	17	40	727	79.3616	5.89697
Q05962	ADP/ATP translocase 1 OS=Rattus norvegicus GN=Slc25a4 PE=1 SV=3 - [ADT1_RAT]	53.36	1	16	16	432	1.13816e+09	6.93485e+08	3.75218e+08	4.69976e+08	3.76046e+08	9.56222e+08	8.58627e+08	9.19008e+08	147.212	45.64	13	54	146.081	42.95	11	50	75.9692	40.27	11	29	113.597	49.33	13	43	176.766	53.36	15	66	174.025	49.33	12	59	149.979	47.99	14	53	229.225	50.67	13	78	298	32.9682	9.78857
P31232	Transgelin OS=Rattus norvegicus GN=Tagln PE=1 SV=2 - [TAGL_RAT]	53.23	1	9	9	53	4.21437e+07	4.23761e+07	2.38841e+07	37045943	3.50958e+07	3.87729e+07	8.41085e+07	4.85463e+07	13.9851	20.4	4	5	15.5478	20.9	4	6	5.25168	11.94	2	2	18.9674	26.87	5	8	14.1515	34.83	5	5	20.2342	31.34	5	7	36.2881	48.76	8	12	23.8785	36.32	7	8	201	22.5883	8.83643
Q6P9V9	Tubulin alpha-1B chain OS=Rattus norvegicus GN=Tuba1b PE=1 SV=1 - [TBA1B_RAT]	52.99	1	5	18	370	1067681709	8.96407e+08	1.54142e+09	1.05108e+09	1.0384e+09	1.08293e+09	6.54824e+08	4.20363e+08	184.448	40.35	12	55	131.84	40.35	12	39	144.408	49.67	16	44	193.616	51.22	16	59	133.039	45.68	14	42	162.054	45.68	14	51	152.529	41.91	13	44	121.533	37.92	11	36	451	50.1196	5.05908
P68511	14-3-3 protein eta OS=Rattus norvegicus GN=Ywhah PE=1 SV=2 - [1433F_RAT]	52.85	1	8	14	107	6.18859e+08	3.84242e+08	5.64734e+07	2.2346e+08	2.33989e+08	3.8734e+08	3.38419e+08	1.65036e+08	49.678	44.31	10	18	38.2771	32.11	9	14	22.8368	25.2	4	8	43.2878	46.34	11	15	29.4541	30.08	6	10	50.2128	43.5	10	17	38.0092	43.5	10	15	28.3148	20.73	6	10	246	28.194	4.89404
P62898	Cytochrome c, somatic OS=Rattus norvegicus GN=Cycs PE=1 SV=2 - [CYC_RAT]	52.38	1	9	9	110	430312476	3.80379e+08	2.16369e+08	1.76999e+08	1.77891e+08	2.27696e+08	1.48092e+08	2.22408e+08	115.106	52.38	9	31	34.3347	51.43	7	11	48.11	51.43	7	16	26.6124	40	5	8	38.8008	51.43	6	11	41.3974	51.43	6	11	39.2084	50.48	6	12	35.9943	50.48	6	10	105	11.598	9.5835
P04906	Glutathione S-transferase P OS=Rattus norvegicus GN=Gstp1 PE=1 SV=2 - [GSTP1_RAT]	51.9	1	8	8	121	2.51815e+08	2.74038e+08	1.45341e+08	1.11912e+08	3.31311e+08	3.4265e+08	2.68671e+08	2.12993e+08	25.9208	43.33	6	12	25.4552	43.33	6	11	34.6746	43.33	6	16	53.1873	51.9	7	23	38.4251	51.9	8	15	40.0644	51.9	7	17	33.7515	43.33	6	13	31.2817	43.33	6	14	210	23.4241	7.35693
Q5XIF6	Tubulin alpha-4A chain OS=Rattus norvegicus GN=Tuba4a PE=1 SV=1 - [TBA4A_RAT]	51.79	1	4	17	408	1067681709	9.17787e+08	1.54142e+09	1.05108e+09	1.0384e+09	1.08293e+09	6.31663e+08	4.06401e+08	195.307	40.63	12	60	140.187	38.62	11	42	157.564	50	16	49	220.426	51.56	16	68	144.919	45.98	14	47	179.971	45.98	14	58	146.389	40.63	12	44	132.242	38.17	11	40	448	49.8924	5.05908
P32551	Cytochrome b-c1 complex subunit 2, mitochondrial OS=Rattus norvegicus GN=Uqcrc2 PE=1 SV=2 - [QCR2_RAT]	51.77	1	15	15	495	2.7665e+08	4.19977e+08	3.24702e+08	3.88931e+08	2.2708e+08	2.74517e+08	1.42434e+08	2.63699e+08	60.3863	29.2	10	20	44.9462	23.23	8	22	73.6412	46.24	11	64	145.416	51.11	13	143	122.751	34.07	9	130	39.3451	27.43	9	16	95.7945	33.19	9	72	67.7431	29.87	12	28	452	48.3662	9.14404
P19944	60S acidic ribosomal protein P1 OS=Rattus norvegicus GN=Rplp1 PE=3 SV=1 - [RLA1_RAT]	51.75	1	2	2	9	5.2298e+07	1.71153e+07	6.26563e+06	3.06979e+07	6.00316e+07	4.87406e+07	5.76526e+07	1.51736e+07		0			7.67574	51.75	2	2		0				0			7.59338	51.75	2	2		0			12.95	51.75	2	3	7.13208	51.75	2	2	114	11.4907	4.32275
Q03626	Murinoglobulin-1 OS=Rattus norvegicus GN=Mug1 PE=2 SV=1 - [MUG1_RAT]	51.65	1	21	60	1413	5.67751e+08	4.80362e+08	6.66354e+08	2.77772e+08	5.29354e+08	3.90959e+08	8.3079e+08	4.67682e+08	440.236	39.48	42	166	346.826	36.25	39	124	535.599	44.25	46	190	169.341	31.2	31	68	508.001	43.64	44	175	468.364	42.5	45	174	859.493	49.63	52	312	567.871	44.18	46	204	1487	165.221	6.01123
Q6P6V0	Glucose-6-phosphate isomerase OS=Rattus norvegicus GN=Gpi PE=1 SV=1 - [G6PI_RAT]	51.25	1	23	23	376	4.74231e+08	5.96608e+08	6.63915e+08	5.5212e+08	6.80414e+08	7.88566e+08	3.50372e+08	3.9873e+08	168.798	40.68	15	52	114.686	35.66	12	39	123.676	41.58	16	41	182.393	43.01	17	57	138.113	42.47	16	42	156.983	43.01	17	46	190.86	37.1	14	59	127.296	37.63	14	40	558	62.7871	7.76709
P14046	Alpha-1-inhibitor 3 OS=Rattus norvegicus GN=A1i3 PE=1 SV=1 - [A1I3_RAT]	50.98	1	26	64	2004	6.65666e+08	6.51381e+08	8.58937e+08	2.77772e+08	5.87258e+08	3.90959e+08	9.98587e+08	5.3646e+08	592.711	49.22	50	273	437.411	41.71	46	157	752.698	47.66	52	312	217.469	40.83	38	92	592.224	45.29	48	228	552.512	47.53	48	266	1037.33	50.98	59	429	654.595	47.94	50	247	1477	163.67	6.03662
P19511	ATP synthase F(0) complex subunit B1, mitochondrial OS=Rattus norvegicus GN=Atp5f1 PE=1 SV=1 - [AT5F1_RAT]	50.78	1	16	16	142	3.73743e+08	3.05737e+08	1.80201e+08	1.28881e+08	2.84369e+08	3.05355e+08	238973739	2.54968e+08	61.6026	33.98	10	23	28.5123	25.39	7	10	28.717	16.8	4	11	54.7466	24.22	8	20	31.4372	21.48	5	11	33.8989	24.61	6	12	64.2954	30.86	10	25	86.8148	31.25	7	30	256	28.8505	9.36377
P60711	Actin, cytoplasmic 1 OS=Rattus norvegicus GN=Actb PE=1 SV=1 - [ACTB_RAT]	50.67	2	5	17	425	1.03097e+09	1.10598e+09	1612990241	1.67446e+09	1.02169e+09	1.11759e+09	8.54218e+08	1.11381e+09	105.922	37.87	11	39		0			160.704	43.47	14	61	125.212	40.27	12	47	162.186	41.6	14	61	148.48	45.07	13	56	133.437	41.07	11	49	220.581	43.73	13	80	375	41.7097	5.47803
P62804	Histone H4 OS=Rattus norvegicus GN=Hist1h4b PE=1 SV=2 - [H4_RAT]	50.49	1	5	5	30	132006890	112335517	6.26894e+07	3.34335e+07	1.25701e+08	1.56884e+08	3.49636e+07	8.38101e+07	13.2131	21.36	2	5	7.41133	29.13	3	3	12.5418	29.13	3	5	4.50493	17.48	2	2	10.8365	38.83	4	4	7.98545	29.13	3	3	7.5683	27.18	3	3	13.5797	50.49	5	5	103	11.3604	11.356
P22062	Protein-L-isoaspartate(D-aspartate) O-methyltransferase OS=Rattus norvegicus GN=Pcmt1 PE=1 SV=2 - [PIMT_RAT]	50.22	1	7	7	27	7.21536e+07	7.46051e+07	8.86434e+07	73658917	5.81709e+07	66285028	5.9696e+07	5.87739e+07	25.5981	34.36	4	8	12.8825	23.35	3	4		0				0			15.2099	33.04	4	5	14.4357	41.85	5	5	5.47958	19.82	2	2	10.2473	19.82	2	3	227	24.6257	7.6792
P62083	40S ribosomal protein S7 OS=Rattus norvegicus GN=Rps7 PE=1 SV=1 - [RS7_RAT]	50	1	7	7	234	1.5385e+09	1.81938e+09	2.77395e+09	1.89772e+09	1.74265e+09	1.43304e+09	1.16175e+09	5.66342e+08	101.257	47.94	6	44	62.2332	20.62	3	27		0			66.7683	25.77	3	29	81.0039	47.42	5	34	101.583	32.47	5	43	77.1703	26.29	3	34	53.5258	34.02	4	23	194	22.1133	10.0962
P35738	2-oxoisovalerate dehydrogenase subunit beta, mitochondrial OS=Rattus norvegicus GN=Bckdhb PE=1 SV=3 - [ODBB_RAT]	50	1	10	10	107	8.61693e+07	1.66346e+08	2.30222e+07	5.43386e+07	1.15898e+08	1.8502e+08	267124680	7.43564e+07	11.5585	23.59	3	8	34.549	27.95	5	10		0			17.5703	26.92	5	9	20.399	35.9	6	9	75.6182	44.36	9	31	37.2832	35.38	7	21	44.4487	30.77	7	19	390	42.7958	6.82959
P23693	Troponin I, cardiac muscle OS=Rattus norvegicus GN=Tnni3 PE=1 SV=2 - [TNNI3_RAT]	49.76	1	11	11	119	1.89384e+08	1.00115e+08	2.00157e+08	1.5753e+08	2.34656e+08	2.45528e+08	1.4297e+08	2.29526e+08	30.9812	21.33	4	11	17.5649	19.43	3	6	37.9404	34.12	7	16	42.2374	31.28	6	15	52.6521	40.28	7	18	50.932	33.65	6	19	37.9657	37.91	7	15	56.2994	36.97	7	19	211	24.1447	9.5542
P08503	Medium-chain specific acyl-CoA dehydrogenase, mitochondrial OS=Rattus norvegicus GN=Acadm PE=1 SV=1 - [ACADM_RAT]	49.64	1	18	18	423	5.62604e+08	8.24915e+08	7.8303e+08	6.51857e+08	6.44152e+08	6.2235e+08	5.50029e+08	3.04164e+08	122.608	35.63	10	41	89.1148	33.49	12	31	157.532	35.39	11	65	168.856	33.25	10	57	172.134	35.39	12	68	159.615	43.23	13	58	186.535	41.57	13	62	106.274	35.63	10	41	421	46.5258	8.41162
Q80W89	NADH dehydrogenase [ubiquinone] 1 alpha subcomplex subunit 11 OS=Rattus norvegicus GN=Ndufa11 PE=2 SV=1 - [NDUAB_RAT]	48.94	1	4	4	25	3.14917e+07	3.60858e+07	6.83642e+06	1.28996e+07	1.87818e+07	2.20589e+07	1.18808e+07	2.31026e+07	28.8084	32.62	3	7	7.45756	40.43	2	2	9.62156	41.13	3	3	12.6973	41.13	3	4	11.7173	41.13	3	3		0			11.2814	41.13	3	3	11.9024	41.13	3	3	141	14.8443	8.08936
P56571	ES1 protein homolog, mitochondrial OS=Rattus norvegicus PE=1 SV=2 - [ES1_RAT]	48.87	1	11	11	156	3.73508e+08	6.97612e+08	2.91847e+08	2.36484e+08	4.44734e+08	5.50068e+08	2.85677e+08	1.70158e+08	91.2123	38.72	7	23	71.6889	36.84	8	22	66.7578	45.11	9	22	87.5039	40.6	9	27	59.5138	32.33	7	16	70.5657	47.74	9	20	63.4132	40.6	9	19	24.3666	22.56	5	7	266	28.1549	8.92432
P63029	Translationally-controlled tumor protein OS=Rattus norvegicus GN=Tpt1 PE=1 SV=1 - [TCTP_RAT]	48.84	1	4	4	15	7.78573e+07	40786826	0	3.09049e+07	8.24481e+07	4.23545e+07	6.76094e+07	6.05042e+07	16.2258	43.02	3	7		0							5.58741	13.95	2	2	8.81481	15.7	2	3		0			8.40613	13.95	2	3		0			172	19.4496	4.85596
Q920L2	Succinate dehydrogenase [ubiquinone] flavoprotein subunit, mitochondrial OS=Rattus norvegicus GN=Sdha PE=1 SV=1 - [SDHA_RAT]	48.63	1	21	21	166	1.73804e+08	1.54799e+08	1.01579e+08	1.17653e+08	1.82207e+08	1.79246e+08	1.88828e+08	1.09999e+08	74.8962	29.73	12	23	43.3374	20.27	8	13	38.9168	16.62	7	13	59.5615	25.76	12	20	81.177	39.79	16	26	88.9129	34.45	13	29	55.8893	30.79	12	18	77.8391	24.54	11	24	656	71.5697	7.1665
P46462	Transitional endoplasmic reticulum ATPase OS=Rattus norvegicus GN=Vcp PE=1 SV=3 - [TERA_RAT]	48.26	1	33	33	307	1.81928e+08	1.0749e+08	1.10513e+08	8.63824e+07	1.65616e+08	1.4961e+08	1.74009e+08	1.34011e+08	104.726	30.15	17	29	125.383	26.92	16	38	97.5847	22.08	15	30	101.698	23.7	13	31	146.336	31.27	19	45	200.975	46.77	28	61	121.28	31.89	18	35	129.467	33.13	18	38	806	89.2927	5.26221
P06761	78 kDa glucose-regulated protein OS=Rattus norvegicus GN=Hspa5 PE=1 SV=1 - [GRP78_RAT]	48.17	1	24	26	218	3.8562e+08	5.24104e+08	2.94162e+08	3.85134e+08	3.60571e+08	3.72157e+08	2.82397e+08	2.53242e+08	73.1913	26.76	12	23	54.1445	17.58	9	19	53.6548	19.11	9	20	96.1473	36.39	18	33	73.4697	24.01	12	25	94.2713	33.49	17	35	102.651	31.96	16	36	73.5679	32.87	16	27	654	72.3024	5.16064
P04644	40S ribosomal protein S17 OS=Rattus norvegicus GN=Rps17 PE=1 SV=3 - [RS17_RAT]	48.15	1	5	5	13	19505102	0	0	2.38477e+07	2.8572e+07	645733	4.04127e+07	0	8.28102	23.7	3	3		0				0			6.29547	32.59	2	2	7.47067	32.59	2	2	5.5089	23.7	2	2	12.1241	40.74	3	4		0			135	15.5003	9.77393
P08461	Dihydrolipoyllysine-residue acetyltransferase component of pyruvate dehydrogenase complex, mitochondrial OS=Rattus norvegicus GN=Dlat PE=1 SV=3 - [ODP2_RAT]	48.1	1	24	24	518	1.87847e+09	2.01503e+09	1.03795e+09	1.37486e+09	2.05399e+09	1.82544e+09	1.58799e+09	9.3484e+08	201.067	34.81	18	60	238.299	42.25	21	76	141.896	31.33	15	46	186.653	32.75	18	59	218.701	38.29	19	66	280.385	43.67	23	89	222.354	42.72	20	70	176.564	31.49	16	52	632	67.1234	8.52881
P47942	Dihydropyrimidinase-related protein 2 OS=Rattus norvegicus GN=Dpysl2 PE=1 SV=1 - [DPYL2_RAT]	47.9	1	15	15	70	8.14694e+07	1.12996e+08	6.12645e+07	7.99317e+07	1.01603e+08	2.50956e+07	1.42986e+08	6.0952e+07	31.5508	19.41	7	9	19.5818	13.81	5	6	11.8218	11.01	4	4	16.5078	14.16	5	6	34.1061	26.22	9	10	17.9267	12.41	4	5	67.629	43.36	13	26	13.0873	11.54	4	4	572	62.2386	6.37939
P35435	ATP synthase subunit gamma, mitochondrial OS=Rattus norvegicus GN=Atp5c1 PE=1 SV=2 - [ATPG_RAT]	47.62	1	11	11	133	5.53694e+08	3.32382e+08	1.09337e+08	3.11776e+08	2.47382e+08	3.01443e+08	2.72193e+08	2.13288e+08	52.2897	45.05	9	16	31.1708	29.67	7	12	17.496	32.23	6	9	49.2759	41.76	8	17	41.6987	31.14	8	16	59.0218	41.76	8	20	35.222	29.67	7	13	73.3861	42.86	9	30	273	30.1717	8.83643
Q8VHF5	Citrate synthase, mitochondrial OS=Rattus norvegicus GN=Cs PE=1 SV=1 - [CISY_RAT]	47.21	1	18	18	432	1.5612e+09	2406008419	1844825264	2.09433e+09	1.48295e+09	1.93628e+09	1.04797e+09	1.20939e+09	126.422	36.7	13	50	101.61	38.84	13	39	126.103	38.2	13	51	119.817	42.92	15	56	154.943	42.7	14	73	124.033	32.62	12	52	134.719	41.63	13	50	151.863	42.49	15	61	466	51.8335	8.35303
B0BNN3	Carbonic anhydrase 1 OS=Rattus norvegicus GN=Ca1 PE=1 SV=1 - [CAH1_RAT]	47.13	1	9	9	117	2.18071e+08	2.42151e+08	8.65136e+07	1.31443e+08	8.46921e+07	1.90298e+08	2.94288e+08	1.58427e+08	41.7959	37.16	7	13	36.28	37.16	7	12	40.9894	41	8	14	41.0467	43.3	8	16	40.6331	37.16	7	14	40.038	37.16	7	13	52.7443	43.3	8	20	44.3044	41	8	15	261	28.2822	7.41553
P70470	Acyl-protein thioesterase 1 OS=Rattus norvegicus GN=Lypla1 PE=1 SV=1 - [LYPA1_RAT]	46.96	1	8	8	47	1.68509e+08	1.72591e+08	5.44976e+07	6.41147e+07	9.46232e+07	1.26501e+08	9.89487e+07	8.44583e+07	22.1263	40.87	7	8	20.4092	32.17	6	7	12.9992	20.43	3	5	14.3466	25.22	4	5	9.75931	21.74	3	3	20.5146	31.3	5	7	17.597	25.22	4	6	16.6319	31.3	5	6	230	24.6923	6.50732
P97532	3-mercaptopyruvate sulfurtransferase OS=Rattus norvegicus GN=Mpst PE=1 SV=3 - [THTM_RAT]	46.8	1	11	11	87	399703776	2.03294e+08	8.85397e+07	2.33361e+08	126185107	2.50807e+08	1.79518e+08	99552977	35.0623	36.36	8	11	40.0761	33.67	7	12	13.12	22.56	4	4	38.8611	26.26	5	11	36.5669	29.29	6	11	47.171	34.68	7	14	37.4682	34.34	7	11	40.5378	30.64	6	13	297	32.9194	6.31592
P07633	Propionyl-CoA carboxylase beta chain, mitochondrial OS=Rattus norvegicus GN=Pccb PE=2 SV=1 - [PCCB_RAT]	46.77	1	17	17	188	1.9368e+08	2.77925e+08	2.99742e+08	206547147	2.68601e+08	3.83984e+08	1.41181e+08	1.49763e+08	58.415	29.57	10	18	60.9742	39.19	14	18	54.6002	36.6	13	18	92.6832	37.34	13	30	61.9145	30.87	12	20	102.296	37.52	14	32	95.9047	32.35	11	31	65.531	35.12	13	21	541	58.589	7.47412
Q6PDU7	ATP synthase subunit g, mitochondrial OS=Rattus norvegicus GN=Atp5l PE=1 SV=2 - [ATP5L_RAT]	46.6	1	4	4	48	4.67304e+08	1.52421e+08	1.112e+08	9.72615e+07	8.85957e+07	1.29321e+08	4.3107e+07	1.01221e+08	48.2523	46.6	3	14	9.58069	46.6	3	3	27.8709	37.86	2	9	6.08452	37.86	2	2	14.2768	37.86	2	4	17.8017	46.6	3	5	11.1716	46.6	3	4	24.1097	46.6	4	7	103	11.4261	9.5835
Q5XI73	Rho GDP-dissociation inhibitor 1 OS=Rattus norvegicus GN=Arhgdia PE=1 SV=1 - [GDIR1_RAT]	46.57	1	6	6	71	183984962	3.18344e+08	1.44564e+08	1.23187e+08	1.6293e+08	2.55629e+08	1.59929e+08	1.60166e+08	36.4223	46.57	6	12	23.6714	46.57	6	7	25.4837	46.57	6	8	31.6495	46.57	6	10	26.4846	39.71	5	8	20.2197	34.31	5	6	42.3781	46.57	6	13	21.9781	46.57	6	7	204	23.3928	5.19873
P0C2X9	Delta-1-pyrroline-5-carboxylate dehydrogenase, mitochondrial OS=Rattus norvegicus GN=Aldh4a1 PE=1 SV=1 - [AL4A1_RAT]	46.54	1	17	17	185	1.67309e+08	1.2673e+08	9.30277e+07	1.61218e+08	153579242	142977674	2.0322e+08	6.95816e+07	44.1828	33.57	13	14	55.0335	28.24	10	16	36.4435	24.51	9	12	68.0845	24.51	9	23	109.704	39.08	16	34	106.367	27.53	12	33	126.474	35.88	12	37	47.7421	23.09	10	16	563	61.8297	7.45947
Q63041	Alpha-1-macroglobulin OS=Rattus norvegicus GN=A1m PE=1 SV=1 - [A1M_RAT]	46.4	1	52	52	428	4.6304e+08	365787252	3.71257e+08	154545637	2.11826e+08	1.78643e+08	3.98604e+08	1.24515e+08	218.329	39.67	40	67	154.911	28.33	33	50	281.028	36.13	38	96	49.8835	10.33	13	18	138.037	27.53	29	43	127.415	30.73	30	40	181.375	38.13	38	56	156.965	31.73	32	58	1500	167.019	6.90283
Q7TQ16	Cytochrome b-c1 complex subunit 8 OS=Rattus norvegicus GN=Uqcrq PE=3 SV=1 - [QCR8_RAT]	46.34	1	3	3	23	1.36009e+08	6.60869e+07	1.01545e+08	8.38352e+07	7.92046e+07	7.23168e+07	3.78724e+07	1.00516e+08	20.6427	46.34	3	6	13.8392	43.9	2	4		0				0			10.032	18.29	2	3	9.85993	43.9	2	3	5.64383	43.9	2	2	16.7369	43.9	2	5	82	9.84321	10.521
Q99NA5	Isocitrate dehydrogenase [NAD] subunit alpha, mitochondrial OS=Rattus norvegicus GN=Idh3a PE=1 SV=1 - [IDH3A_RAT]	46.17	1	16	16	311	8.85722e+08	7.84446e+08	8.42265e+08	5.92526e+08	6.44071e+08	5.36286e+08	8.87885e+08	2.78916e+08	87.6682	36.61	11	37	80.4944	31.42	10	31	115.467	38.25	14	47	99.0137	30.87	9	42	79.7179	36.61	10	33	112.677	36.61	10	47	93.4677	41.53	12	35	97.4105	28.69	8	39	366	39.588	6.91748
Q68FT1	Ubiquinone biosynthesis protein COQ9, mitochondrial OS=Rattus norvegicus GN=Coq9 PE=1 SV=2 - [COQ9_RAT]	45.51	1	11	11	169	4.51617e+08	3.41298e+08	1.28777e+08	2.09441e+08	2.39954e+08	4.61834e+08	2.08169e+08	1.49087e+08	45.7237	26.6	6	15	57.5521	26.6	6	18	39.0472	23.72	6	14	49.2361	30.45	7	17	75.3588	26.6	6	25	104.742	42.63	9	35	73.1856	21.47	6	23	70.2212	29.17	7	22	312	35.1235	5.77002
P23358	60S ribosomal protein L12 OS=Rattus norvegicus GN=Rpl12 PE=2 SV=1 - [RL12_RAT]	45.45	1	5	5	15	66586779	73288715	3.29863e+07	5.55493e+07	5.07784e+07	3.46883e+07	4.06593e+07	2.53291e+07		0				0				0				0			8.50143	24.24	3	4	5.78358	15.15	2	2	12.0142	33.94	4	5	12.3815	36.36	4	4	165	17.8346	9.42236
P47858	ATP-dependent 6-phosphofructokinase, muscle type OS=Rattus norvegicus GN=Pfkm PE=1 SV=3 - [PFKAM_RAT]	45.38	1	28	28	308	6.92776e+08	327926342	227722527	3.60437e+08	2.55738e+08	3.63369e+08	1.75557e+08	6.92972e+07	114.24	36.54	19	36	102.92	22.56	14	33	87.9226	22.82	16	29	92.5364	31.28	17	34	141.185	37.82	21	52	178.164	43.08	25	63	109.546	35.51	20	36	75.9153	20.77	14	25	780	85.5057	8.00146
Q8K4G6	O-acetyl-ADP-ribose deacetylase MACROD1 (Fragment) OS=Rattus norvegicus GN=Macrod1 PE=2 SV=2 - [MACD1_RAT]	45.35	1	7	7	56	1.30991e+08	2.66255e+08	4.10184e+07	3.09764e+07	1.05678e+08	1.4988e+08	7.99511e+07	8.40672e+07	29.9278	33.33	5	9	26.7241	45.35	6	8	9.53738	15.12	2	3	10.4597	24.42	4	4	25.0682	33.33	5	8	28.4028	45.35	7	9	33.6404	45.35	6	10	17.3921	27.91	4	5	258	28.6249	8.41162
P05197	Elongation factor 2 OS=Rattus norvegicus GN=Eef2 PE=1 SV=4 - [EF2_RAT]	45.22	1	29	29	270	1.70862e+08	1.07774e+08	6.18417e+07	6.72518e+07	9.43345e+07	8.97826e+07	9.86595e+07	5.39503e+07	126.024	32.17	20	37	76.6913	19.7	12	26	72.686	29.37	18	27	113.297	25.99	15	39	131.77	34.27	20	41	146.558	33.22	21	46	108.54	25.41	15	33	70.1301	21.79	12	21	858	95.2229	6.82959
P00406	Cytochrome c oxidase subunit 2 OS=Rattus norvegicus GN=Mtco2 PE=1 SV=3 - [COX2_RAT]	44.93	1	6	6	169	9.78649e+08	5.1195e+08	2.64296e+08	4.04477e+08	5.64777e+08	4.92786e+08	5.71294e+08	4.7042e+08	82.442	44.93	6	33	50.9312	44.93	6	16	44.8858	33.48	4	19	60.0227	44.93	6	19	59.4949	44.93	6	20	68.3402	40.53	5	22	58.4272	44.93	6	17	63.7955	44.93	6	23	227	25.9111	4.729
P29266	3-hydroxyisobutyrate dehydrogenase, mitochondrial OS=Rattus norvegicus GN=Hibadh PE=1 SV=3 - [3HIDH_RAT]	44.78	1	14	14	162	7.40353e+08	4.57439e+08	1.99496e+08	413196219	4.15839e+08	6.25724e+08	4.52002e+08	2.66788e+08	71.6855	43.88	11	25	49.8223	32.54	8	16	44.7558	37.91	8	14	70.6129	42.99	10	23	66.3706	39.4	13	21	82.4091	36.12	9	26	55.0456	39.1	10	18	59.3975	38.51	10	19	335	35.2796	8.47021
Q5XIT9	Methylcrotonoyl-CoA carboxylase beta chain, mitochondrial OS=Rattus norvegicus GN=Mccc2 PE=2 SV=1 - [MCCB_RAT]	44.76	1	17	17	86	7.08441e+07	1.15183e+08	8.02514e+07	8.94652e+07	1.10996e+08	1.84606e+08	1.2164e+08	6.66231e+07	37.61	31.62	12	13	25.515	20.07	7	8	26.7593	16.16	6	9	26.7452	21.67	8	8	59.1638	29.48	11	20	39.9681	31.79	12	13	32.918	25.93	9	10	14.4362	13.5	5	5	563	61.4784	8.30908
P62271	40S ribosomal protein S18 OS=Rattus norvegicus GN=Rps18 PE=1 SV=3 - [RS18_RAT]	44.74	1	8	9	48	3.73173e+07	44747147	2.15672e+07	3.89468e+07	5.07421e+07	4.11201e+07	5.03365e+07	2.53535e+07	18.4024	36.84	6	9	4.26314	11.18	2	2	9.13946	22.37	3	4	11.6813	29.61	5	7	20.2282	32.89	5	10	9.95662	17.11	3	4	15.2136	32.24	5	8	8.91839	21.71	4	4	152	17.7079	10.9897
O35077	Glycerol-3-phosphate dehydrogenase [NAD(+)], cytoplasmic OS=Rattus norvegicus GN=Gpd1 PE=1 SV=4 - [GPDA_RAT]	44.7	1	10	10	107	2.98387e+08	2.83797e+08	6.33784e+07	1.95307e+08	1.14056e+08	1.6053e+08	1.39745e+08	8.97537e+07	44.2517	35.24	7	14	63.7524	24.36	5	20	24.9208	30.66	6	9	38.2384	29.8	7	13	36.3018	36.1	7	13	36.5995	34.67	7	11	43.354	36.1	7	14	41.6354	36.68	8	13	349	37.4282	6.59521
Q68FY0	Cytochrome b-c1 complex subunit 1, mitochondrial OS=Rattus norvegicus GN=Uqcrc1 PE=1 SV=1 - [QCR1_RAT]	44.58	1	14	14	174	2.76088e+08	1.7068e+08	2.19906e+08	168993087	1.379e+08	2.17311e+08	1.37565e+08	1.46861e+08	66.6129	30.42	9	20	39.622	23.54	7	12	53.8357	23.96	8	17	99.7274	19.38	8	28	73.5267	23.96	8	22	81.2843	29.17	10	24	68.057	15.42	6	20	104.478	34.58	11	31	480	52.8154	5.88428
Q5XIH7	Prohibitin-2 OS=Rattus norvegicus GN=Phb2 PE=1 SV=1 - [PHB2_RAT]	44.48	1	9	9	40	7.11737e+07	2.80528e+07	0	4.25977e+07	5.48488e+07	43004001	3.49312e+07	5.13588e+07	23.6953	22.41	5	9	10.8615	12.37	3	4		0			16.3121	17.39	4	6	23.4673	26.76	7	9	8.75429	12.71	3	3		0			25.5434	38.13	8	9	299	33.2919	9.83252
Q5XFX0	Transgelin-2 OS=Rattus norvegicus GN=Tagln2 PE=1 SV=1 - [TAGL2_RAT]	44.22	1	6	6	36	2.92434e+07	3.19072e+07	1.19703e+07	2.6931e+07	3.02546e+07	1.86679e+07	3.91967e+07	1.17945e+07	23.1592	20.6	3	7	8.50309	19.6	3	3	4.68344	11.56	2	2	16.0133	27.64	4	5	15.1717	27.64	4	5	13.1525	31.16	4	4	23.209	37.19	5	7	8.17791	18.59	3	3	199	22.3791	8.25049
A9UMV8	Histone H2A.J OS=Rattus norvegicus GN=H2afj PE=2 SV=1 - [H2AJ_RAT]	44.19	7	1	3	35	1.39833e+08	1.73161e+08	6.32111e+07	4.69115e+07	2.16103e+08	313977945	6.48487e+07	1.03854e+08		0			10.2569	21.71	2	3	18.6387	21.71	2	6	11.3615	21.71	2	4		0				0			17.8396	21.71	2	5	15.9398	44.19	3	5	129	14.037	11.0483
P0CC09	Histone H2A type 2-A OS=Rattus norvegicus GN=Hist2h2aa3 PE=1 SV=1 - [H2A2A_RAT]	43.85	3	1	3	45	7.9366e+07	1.73161e+08	6.32111e+07	4.69115e+07	1.52187e+08	220800047	6.48487e+07	1.03854e+08	22.5423	36.92	2	6	10.2569	21.54	2	3	18.6387	21.54	2	6	11.3615	21.54	2	4	34.0034	43.85	3	10	26.4194	43.85	3	7	17.8396	21.54	2	5		0			130	14.0869	10.9019
P61206	ADP-ribosylation factor 3 OS=Rattus norvegicus GN=Arf3 PE=2 SV=2 - [ARF3_RAT]	43.65	3	3	6	16	2.05063e+07	0	3.92035e+07	8.67434e+07	6.76222e+07	2.80515e+07	3.55897e+07	2.5517e+07		0				0				0				0			18.2679	43.65	6	6		0			10.2314	18.78	3	4	8.90867	21.55	3	3	181	20.5877	7.43018
Q68FX0	Isocitrate dehydrogenase [NAD] subunit beta, mitochondrial OS=Rattus norvegicus GN=Idh3B PE=2 SV=1 - [IDH3B_RAT]	43.64	1	12	12	55	220798953	2.45334e+08	2.64236e+08	1.97698e+08	2.35041e+08	1.38671e+08	2.76644e+08	5.94096e+07	15.4966	16.1	4	4	8.61273	8.05	2	2	38.354	34.29	9	14	17.7732	18.96	5	6	32.4382	30.39	8	11	22.1652	15.06	5	7	26.8619	22.08	7	8	9.5272	11.95	3	3	385	42.3268	8.74854
P62161	Calmodulin OS=Rattus norvegicus GN=Calm1 PE=1 SV=2 - [CALM_RAT]	43.62	1	4	4	10	2.05708e+07	1.38498e+06	0	0	2.03354e+07	3.12521e+06	4.639e+07	1.12692e+07	5.58473	18.79	2	2		0				0							16.1614	42.95	3	5		0			9.03029	18.12	2	3		0			149	16.8268	4.22119
P10817	Cytochrome c oxidase subunit 6A2, mitochondrial (Fragment) OS=Rattus norvegicus GN=Cox6a2 PE=1 SV=3 - [CX6A2_RAT]	43.62	1	2	2	2	1.33437e+08	0	0	0	1.07277e+07	0	0	2.92258e+07		0												0			5.32444	43.62	2	2		0				0				0			94	10.4803	9.0708
B0BNE5	S-formylglutathione hydrolase OS=Rattus norvegicus GN=Esd PE=2 SV=1 - [ESTD_RAT]	43.62	1	6	6	54	123695064	3.84622e+07	2.91616e+07	7.75285e+07	3.94689e+07	8.64065e+07	8.81806e+07	2.28203e+07	12.9442	14.54	2	3	22.2952	22.34	3	6	12.5553	22.34	3	4	23.7669	22.34	3	7	14.9079	22.34	3	5	36.977	31.21	4	18	13.0478	19.15	3	4	23.1083	22.34	3	7	282	31.3434	6.90283
P02563	Myosin-6 OS=Rattus norvegicus GN=Myh6 PE=1 SV=2 - [MYH6_RAT]	43.6	1	30	85	506	7.3269e+08	1.3189e+08	9.65257e+07	2.84571e+08	4.32226e+08	5.3024e+08	7.97173e+07	3.68093e+08	37.5642	8.31	12	14	58.4371	13.36	19	22	276.035	28.12	48	93		0			278.852	33.8	57	87	251.74	33.95	56	87	143.987	25.28	39	48	461.102	40.09	76	153	1938	223.37	5.74463
Q3T1J1	Eukaryotic translation initiation factor 5A-1 OS=Rattus norvegicus GN=Eif5a PE=1 SV=3 - [IF5A1_RAT]	42.86	1	5	5	18	3.0759e+07	2.45632e+07	1.00317e+07	2.87014e+07	4.09828e+07	2.98837e+07	3.32934e+07	3.17211e+07	9.2732	23.38	3	3	6.0619	19.48	2	2		0			7.73208	22.73	2	2	15.6038	22.73	2	4	6.8178	22.73	2	2	17.7929	34.42	3	5		0			154	16.8214	5.23682
P97576	GrpE protein homolog 1, mitochondrial OS=Rattus norvegicus GN=Grpel1 PE=1 SV=2 - [GRPE1_RAT]	42.86	1	8	9	55	1.4181e+08	1.08344e+08	5.44663e+07	6.07268e+07	129344444	1.00506e+08	1.02671e+08	3.51906e+07	21.263	32.72	7	8	16.7365	17.51	4	6	15.6128	23.96	4	6	17.3653	25.81	5	6	19.6763	29.03	5	6	23.9299	21.2	5	11	17.6855	21.2	5	8	11.4485	9.22	2	4	217	24.2819	8.38232
P82995	Heat shock protein HSP 90-alpha OS=Rattus norvegicus GN=Hsp90aa1 PE=1 SV=3 - [HS90A_RAT]	42.29	1	16	29	332	1.25951e+09	6.25379e+08	4.84728e+08	4.33727e+08	7.106e+08	5.51789e+08	7.60767e+08	4.33046e+08	138.187	36.83	24	48	93.5242	23.06	16	30	73.0796	21.15	14	25	102.403	27.01	16	34	130.677	29.88	19	43	190.217	32.61	22	65	158.626	32.47	22	52	110.7	27.01	17	35	733	84.7618	5.0083
Q921A4	Cytoglobin OS=Rattus norvegicus GN=Cygb PE=1 SV=1 - [CYGB_RAT]	42.11	1	6	6	26	5433256	5.06141e+06	4.18269e+06	8.04346e+06	1.50205e+07	5.7632e+06	2.19585e+07	5.31276e+06	17.7797	18.42	2	5	4.44698	5.79	2	2	6.89332	17.37	2	2	18.2409	23.16	3	5		0			15.847	18.42	3	5	26.276	37.37	4	7		0			190	21.483	6.80029
P01161	Natriuretic peptides A OS=Rattus norvegicus GN=Nppa PE=1 SV=1 - [ANF_RAT]	42.11	1	3	3	8	0	0	0	0	1.20722e+07	0	6.5817e+07	0										0								0				0			20.7445	42.11	3	8					152	16.5453	7.29834
O88600	Heat shock 70 kDa protein 4 OS=Rattus norvegicus GN=Hspa4 PE=1 SV=1 - [HSP74_RAT]	42.02	1	28	28	153	8.71173e+07	5.74587e+07	7.66864e+07	4.79029e+07	8.15434e+07	3.8322e+07	8.04015e+07	6.45017e+07	97.4488	32.5	18	33	34.6364	14.52	8	10	46.5976	17.74	10	15	69.6932	28.57	15	25	58.4658	24.88	15	18	46.94	21.07	10	14	66.8496	23.57	14	19	63.9759	28.33	16	19	840	93.9971	5.21143
P01041	Cystatin-B OS=Rattus norvegicus GN=Cstb PE=1 SV=1 - [CYTB_RAT]	41.84	1	3	3	7	1.08507e+08	191404384	2.53205e+07	73508223	0	0	0	1.07456e+08	12.7065	41.84	3	5		0			4.44792	20.41	2	2		0				0				0				0				0			98	11.1886	6.30322
P14882	Propionyl-CoA carboxylase alpha chain, mitochondrial OS=Rattus norvegicus GN=Pcca PE=1 SV=3 - [PCCA_RAT]	41.66	1	24	25	178	1.73031e+08	4.51054e+08	2.52207e+08	3.37831e+08	2.16283e+08	2.6718e+08	1.54981e+08	1.09069e+08	87.8258	27.41	14	30	46.334	23.34	12	16	38.2186	19.81	11	13	57.2223	29.04	15	19	90.8354	35.96	20	30	111.053	34.87	19	35	72.3472	21.03	10	22	41.3042	20.08	10	13	737	81.5711	7.69385
Q6AYQ8	Acylpyruvase FAHD1, mitochondrial OS=Rattus norvegicus GN=Fahd1 PE=1 SV=1 - [FAHD1_RAT]	41.63	1	5	5	27	3.22677e+07	6.76088e+07	0	3.13724e+07	2.79418e+07	6.29452e+07	2.67329e+07	1.99052e+07	17.0616	28.96	3	5	19.4268	41.63	5	6		0			10.6177	21.27	2	3	6.74916	14.93	2	2	16.7774	35.29	4	5	9.73466	14.93	2	3	8.86183	20.36	3	3	221	24.4646	7.73779
Q5BK81	Prostaglandin reductase 2 OS=Rattus norvegicus GN=Ptgr2 PE=2 SV=2 - [PTGR2_RAT]	41.31	1	9	9	56	5.61256e+07	9.40267e+07	9.10526e+07	1.10675e+08	9.93847e+07	5.02563e+07	1.05328e+08	3.53802e+07	10.9635	19.66	4	4	9.32577	8.26	3	3	25.645	37.04	6	12	20.5469	34.19	6	11	24.3556	28.21	6	11	18.0539	22.51	4	6	18.5551	19.94	4	6	8.99146	6.55	2	3	351	38.1121	5.5415
P13635	Ceruloplasmin OS=Rattus norvegicus GN=Cp PE=1 SV=3 - [CERU_RAT]	41.27	1	35	36	320	1.41484e+08	7.82701e+07	1.07955e+08	2.50173e+07	9.98093e+07	1.10221e+08	2.74884e+08	9.55021e+07	101.859	28.42	25	34	78.5291	25.4	22	25	147.502	30.97	25	53	30.4108	9.25	8	11	137.955	31.54	28	47	127.426	29.56	23	43	198.015	38.81	31	68	117.931	27.48	24	39	1059	120.764	5.57959
P19234	NADH dehydrogenase [ubiquinone] flavoprotein 2, mitochondrial OS=Rattus norvegicus GN=Ndufv2 PE=1 SV=2 - [NDUV2_RAT]	41.13	1	7	7	52	1.91e+08	2.17105e+08	1.00918e+08	8.83845e+07	1.43921e+08	2.13323e+08	1.21191e+08	1.31975e+08	23.8954	17.34	3	7	22.6786	32.66	5	7	9.83446	9.27	2	3	27.0687	36.69	6	9	19.2673	21.77	4	6	20.4004	32.66	5	6	19.3525	32.66	5	6	26.3916	32.66	5	8	248	27.3609	6.68311
P18886	Carnitine O-palmitoyltransferase 2, mitochondrial OS=Rattus norvegicus GN=Cpt2 PE=1 SV=1 - [CPT2_RAT]	40.88	1	15	16	90	9.5483e+07	1.73683e+08	6.92608e+07	9.51551e+07	9.61457e+07	1.28311e+08	2.51449e+08	2.01596e+08	38.4354	20.36	8	13	36.6614	22.95	11	12	20.8713	11.7	5	7	34.7548	17.93	8	12	36.0939	24.77	10	12	34.9971	18.84	8	11	35.8846	22.8	9	12	30.8476	18.39	8	11	658	74.0634	7.32764
Q6MG60	N(G),N(G)-dimethylarginine dimethylaminohydrolase 2 OS=Rattus norvegicus GN=Ddah2 PE=1 SV=1 - [DDAH2_RAT]	40.7	1	5	5	13	4.38906e+07	1.75914e+07	17959147	1.11496e+07	4.30463e+07	1.54407e+07	3.48164e+07	0		0				0				0			10.6986	23.51	3	4	11.9811	22.11	3	3	7.62335	9.12	2	3	9.44525	17.19	3	3		0			285	29.6694	6.01123
P11960	2-oxoisovalerate dehydrogenase subunit alpha, mitochondrial (Fragment) OS=Rattus norvegicus GN=Bckdha PE=1 SV=1 - [ODBA_RAT]	40.59	1	11	11	85	164532012	1.81474e+08	9.87217e+07	170816736	1.21088e+08	1.73603e+08	1.02697e+08	7.52481e+07	30.6757	31.75	8	15	23.0805	23.58	5	13	16.0679	17.01	5	7	12.7001	14.97	4	4	34.5811	33.79	8	20	24.115	17.01	6	8	22.4462	26.53	7	13	15.3406	12.93	4	5	441	50.1329	7.82568
P08932	T-kininogen 2 OS=Rattus norvegicus PE=1 SV=2 - [KNT2_RAT]	40.47	1	6	14	69	1.55424e+08	4.5622e+07	2.48013e+07	2.00027e+07	1.0406e+08	158177433	3.84036e+08	6.49702e+07	36.6619	30	10	14		0				0				0			26.8617	21.63	7	10	38.2656	32.56	9	13	58.2278	39.07	13	20	23.4738	23.02	7	8	430	47.6734	6.354
Q9Z0V6	Thioredoxin-dependent peroxide reductase, mitochondrial OS=Rattus norvegicus GN=Prdx3 PE=1 SV=2 - [PRDX3_RAT]	40.47	1	10	10	651	1.54146e+09	1.5847e+09	8.73121e+08	611477434	9.50778e+08	1.3605e+09	1.07367e+09	8.00589e+08	221.952	37.35	8	68	322.101	37.35	7	98	183.519	40.47	8	65	300.485	37.35	7	99	237.492	37.35	7	77	276.341	37.35	7	85	246.93	37.35	7	76	247.735	40.47	8	83	257	28.2775	7.54736
Q8VIF7	Selenium-binding protein 1 OS=Rattus norvegicus GN=Selenbp1 PE=1 SV=1 - [SBP1_RAT]	40.47	1	15	15	66	7.3304e+08	1.8758e+08	2.33111e+08	1.47024e+08	1.93599e+08	2.17469e+08	163125038	127892137	6.76748	8.26	3	3	18.2571	20.76	7	7	21.1394	20.34	7	8	25.1992	23.52	8	9	26.933	22.46	8	10	26.1008	21.82	9	10	27.4051	17.16	6	10	26.4617	20.97	7	9	472	52.4985	6.56592
A0JPQ4	Tripartite motif-containing protein 72 OS=Rattus norvegicus GN=Trim72 PE=1 SV=1 - [TRI72_RAT]	40.46	1	14	14	72	144799450	9.24537e+07	1.33716e+08	6.39106e+07	1.12971e+08	8.28815e+07	6.44519e+07	8.15988e+07	30.4004	18.45	7	10	12.959	11.74	4	4	28.0493	22.43	6	8	43.4435	15.93	6	15	36.3026	27.25	8	11	21.9379	15.72	6	7	18.977	11.95	4	6	32.7112	23.48	8	11	477	52.7978	6.26514
O55171	Acyl-coenzyme A thioesterase 2, mitochondrial OS=Rattus norvegicus GN=Acot2 PE=1 SV=1 - [ACOT2_RAT]	40.4	1	16	16	198	3.16946e+08	1.4391e+09	4.92201e+08	542126386	6.27511e+08	9.67038e+08	443512659	3.14183e+08	80.6265	30.68	10	25	80.5244	30.68	10	24	62.9462	32.45	11	20	53.1347	36.64	13	17	94.8777	34.44	11	29	96.7679	35.54	13	31	109.585	34.44	11	33	64.3014	29.58	10	19	453	49.6697	7.82568
O35763	Moesin OS=Rattus norvegicus GN=Msn PE=1 SV=3 - [MOES_RAT]	40.38	1	20	25	115	1.31974e+08	1.36896e+08	5.74956e+07	1.49814e+08	1.22024e+08	1.27501e+08	1.03055e+08	6.15855e+07	42.0063	23.57	12	16	20.601	10.92	6	8	27.5588	11.27	6	11	35.7142	19.41	12	14	45.287	26.69	15	19	63.853	30.68	19	24	42.37	19.58	13	17	15.7986	11.27	6	6	577	67.6968	6.53662
Q6MGD0	Protein CutA OS=Rattus norvegicus GN=Cuta PE=1 SV=2 - [CUTA_RAT]	39.55	1	3	3	37	9.5325e+07	124379211	3.24212e+07	3.8673e+07	48088699	8.54453e+07	2.57073e+07	6.07792e+07	18.3869	39.55	3	6	9.42677	39.55	3	5	12.5059	29.38	2	5	5.85704	29.38	2	4	16.0578	39.55	3	5	10.5744	39.55	3	3	15.23	39.55	3	7	6.08113	29.38	2	2	177	18.6468	6.75635
P29419	ATP synthase subunit e, mitochondrial OS=Rattus norvegicus GN=Atp5i PE=1 SV=3 - [ATP5I_RAT]	39.44	1	3	3	15	6.88302e+08	504107724	289776696	317447112	1.57484e+08	277000984	185647076	1.29683e+08	16.0107	35.21	2	5		0			12.9723	21.13	2	4		0			5.90967	35.21	2	2		0				0			12.1765	39.44	3	4	71	8.24948	9.34912
P62828	GTP-binding nuclear protein Ran OS=Rattus norvegicus GN=Ran PE=1 SV=3 - [RAN_RAT]	39.35	1	8	8	39	1.34448e+08	1.38328e+08	5.0707e+07	5.11498e+07	1.06633e+08	1.17209e+08	1.1582e+08	7.93061e+07	17.6364	24.07	6	7	12.2826	28.7	5	5	9.32665	25.93	4	4	13.2606	23.15	4	5	15.1944	23.15	5	6	5.53824	11.57	2	2	11.3191	23.15	4	4	16.6688	23.15	5	6	216	24.4076	7.48877
Q9JLJ3	4-trimethylaminobutyraldehyde dehydrogenase OS=Rattus norvegicus GN=Aldh9a1 PE=1 SV=1 - [AL9A1_RAT]	39.27	1	11	11	48	2.01315e+08	1.69126e+08	1.0573e+08	6.43315e+07	1.38737e+08	1.13798e+08	1.18756e+08	1.68896e+08	30.7781	26.72	8	10	22.4958	18.42	6	8	9.34424	8.3	3	3		0			16.7544	9.31	4	6	13.6444	13.16	5	5	22.1729	25.1	7	8	21.4956	20.04	7	8	494	53.618	6.91748
P01048	T-kininogen 1 OS=Rattus norvegicus GN=Map1 PE=1 SV=2 - [KNT1_RAT]	39.07	1	6	14	143	2.29043e+08	3.87009e+07	2.48013e+07	2.02298e+07	1.0406e+08	2.1419e+08	3.6819e+08	6.49702e+07	55.3564	34.42	13	20	12.9529	7.44	3	6		0			9.90956	7.67	3	4	47.731	23.49	8	18	97.9824	30.7	10	34	145.733	36.51	12	46	39.8936	26.74	9	15	430	47.7446	6.52197
P11442	Clathrin heavy chain 1 OS=Rattus norvegicus GN=Cltc PE=1 SV=3 - [CLH1_RAT]	38.87	1	49	50	440	1.03059e+08	73982206	1.13727e+08	1.229e+08	7.29304e+07	7.08976e+07	1.48088e+08	4.24971e+07	177.313	27.82	31	60	119.916	22.81	30	45	241.322	33.55	38	90	62.8232	12.96	15	22	175.762	24.36	27	57	176.891	27.22	31	57	163.773	24.9	28	57	122.802	21.73	22	52	1675	191.477	5.71924
P02564	Myosin-7 OS=Rattus norvegicus GN=Myh7 PE=1 SV=2 - [MYH7_RAT]	38.76	1	16	69	384	3.01146e+07	2.75595e+07	1.07601e+08	6.0131e+06	1.12307e+08	1.24593e+08	5.32885e+07	1.82979e+08		0				0			209.554	22.02	36	73	6.8866	2.17	3	3	273.264	33.8	55	86	184.358	26.41	41	59	104.975	18.91	29	35	335.192	32.56	57	103	1935	222.945	5.8208
P07895	Superoxide dismutase [Mn], mitochondrial OS=Rattus norvegicus GN=Sod2 PE=1 SV=2 - [SODM_RAT]	38.74	1	7	7	120	7.61873e+08	7.82855e+08	2.2855e+08	2.07651e+08	3.07123e+08	3.57236e+08	3.99361e+08	1.35474e+08	52.2832	35.59	6	24	49.9827	38.74	7	19	38.4651	27.03	5	14	50.9194	27.03	5	16	25.9117	35.59	6	9	36.3266	35.59	6	13	32.101	35.59	6	14	28.3205	38.74	7	11	222	24.6586	8.80713
Q63797	Proteasome activator complex subunit 1 OS=Rattus norvegicus GN=Psme1 PE=2 SV=1 - [PSME1_RAT]	38.55	1	8	8	37	1.73383e+08	2.28111e+07	3.29698e+07	67658500	4.54269e+07	1.08489e+08	7.32791e+07	5.60156e+07	11.323	17.67	4	4	13.4596	16.87	3	5		0				0			12.0849	18.07	3	4	23.449	35.34	6	8	20.685	26.1	5	6	32.1484	31.73	6	10	249	28.559	6.02393
P27605	Hypoxanthine-guanine phosphoribosyltransferase OS=Rattus norvegicus GN=Hprt1 PE=1 SV=1 - [HPRT_RAT]	38.53	1	9	9	142	2.69557e+08	3.38609e+08	1.74725e+08	1.38965e+08	2.0614e+08	3.47348e+08	2.07185e+08	1.69611e+08	72.9216	38.53	9	25	40.719	37.61	8	13	59.1803	38.53	9	20	52.3796	32.57	7	16	64.5469	38.53	8	23	49.8644	37.61	7	16	56.7186	37.61	8	17	37.165	32.57	6	12	218	24.4615	6.53662
Q63065	[Pyruvate dehydrogenase (acetyl-transferring)] kinase isozyme 1, mitochondrial OS=Rattus norvegicus GN=Pdk1 PE=1 SV=1 - [PDK1_RAT]	38.48	1	8	9	39	2.13595e+08	9.93939e+07	121171488	106202858	9.28803e+07	1.08507e+08	4.3481e+08	8.73579e+07	23.8939	21.66	5	7	10.3598	8.99	2	3	8.06868	8.06	3	3	20.6342	17.74	5	7	17.3428	14.06	4	5	20.9811	17.05	4	6	13.3691	21.2	4	4	11.4242	11.52	3	4	434	49.0498	8.00146
P27139	Carbonic anhydrase 2 OS=Rattus norvegicus GN=Ca2 PE=1 SV=2 - [CAH2_RAT]	38.46	1	5	5	75	1.38086e+08	1.31467e+08	8.52892e+07	8.36053e+07	6.65055e+07	1.09438e+08	1.80483e+08	8.45038e+07	23.8914	28.85	4	8	25.1823	20	3	8	12.8818	20	3	4	31.503	38.46	5	18	24.3157	18.85	3	8	23.4747	28.85	4	7	33.3283	28.85	4	14	24.7921	20	3	8	260	29.0956	7.40088
P29117	Peptidyl-prolyl cis-trans isomerase F, mitochondrial OS=Rattus norvegicus GN=Ppif PE=1 SV=2 - [PPIF_RAT]	38.35	1	5	5	80	1.50591e+08	9.83119e+07	1.10152e+08	1.52718e+08	1.52025e+08	1.41208e+08	1.56629e+08	4.46172e+07	24.462	25.24	4	13	19.3518	19.9	3	12		0			18.2954	16.02	2	10	19.2008	16.02	2	11	18.9833	16.02	2	10	25.6094	34.47	4	16	8.954	29.13	3	8	206	21.7961	9.14404
P35213	14-3-3 protein beta/alpha OS=Rattus norvegicus GN=Ywhab PE=1 SV=3 - [1433B_RAT]	38.21	1	3	10	75	5.53041e+08	3.35927e+08	2.14819e+07	1.97448e+08	2.13845e+08	3.7395e+08	3.05702e+08	1.54059e+08	29.8836	25.2	5	10		0			25.2756	28.86	5	10	32.6367	32.11	8	12	24.9267	25.2	5	9	39.6687	28.46	6	14	14.018	20.73	5	5	20.9058	20.73	5	8	246	28.0368	4.88135
O35854	Branched-chain-amino-acid aminotransferase, mitochondrial OS=Rattus norvegicus GN=Bcat2 PE=1 SV=1 - [BCAT2_RAT]	38.17	1	11	11	83	2.79313e+08	2.81516e+08	2.28402e+08	1.53545e+08	214294754	166793394	316464596	1.02001e+08	27.3192	16.03	5	9	22.2953	13.49	4	7	27.5615	16.03	5	9	28.2846	17.56	5	9	34.4544	27.48	7	12	29.5618	16.03	5	9	39.7718	28.5	8	14	41.3257	24.43	6	14	393	44.2469	8.1626
Q8VBU2	Protein NDRG2 OS=Rattus norvegicus GN=Ndrg2 PE=1 SV=1 - [NDRG2_RAT]	38.01	1	7	7	92	1.02583e+08	1.24974e+08	1.12773e+08	1.07929e+08	1.21319e+08	1.14794e+08	1.19264e+08	7.08965e+07	37.7414	28.3	5	12	15.1283	22.37	4	5	35.5278	25.88	5	12	42.7387	30.19	5	13	49.6467	38.01	7	15	34.9163	32.35	6	11	41.8797	28.03	5	12	42.2874	25.88	5	12	371	40.7531	5.30029
Q4KM73	UMP-CMP kinase OS=Rattus norvegicus GN=Cmpk1 PE=1 SV=2 - [KCY_RAT]	37.76	1	6	6	12	6.23128e+07	0	0	2.86488e+07	4.14055e+07	2.52895e+07	4.49476e+07	10361827	17.7643	37.76	6	6		0				0				0			4.77278	9.18	2	2	4.49835	9.18	2	2	4.68438	9.18	2	2		0			196	22.1552	5.8335
P20760	Ig gamma-2A chain C region OS=Rattus norvegicus GN=Igg-2a PE=1 SV=1 - [IGG2A_RAT]	37.58	1	10	10	70	231723244	223002873	1.4736e+08	6.95761e+07	3.14933e+08	3.63683e+08	3.17429e+08	1.38308e+08	10.5489	15.84	4	4	21.8623	23.29	6	8	9.282	10.56	3	4	4.96849	6.83	2	2	28.1174	19.57	5	11	37.6486	32.61	9	23	25.6407	19.25	6	9	24.665	23.29	6	9	322	35.1634	7.6792
P68255	14-3-3 protein theta OS=Rattus norvegicus GN=Ywhaq PE=1 SV=1 - [1433T_RAT]	37.55	1	3	8	57	552031220	3.35927e+08	2.13053e+07	1.97448e+08	2.21285e+08	3.7395e+08	3.05702e+08	1.54059e+08	20.7642	20.82	4	6		0			16.038	20.82	3	5	37.0044	37.55	8	12	17.3814	22.86	4	6	38.0426	33.88	6	13	15.8107	26.12	5	5		0			245	27.7608	4.77979
O35796	Complement component 1 Q subcomponent-binding protein, mitochondrial OS=Rattus norvegicus GN=C1qbp PE=1 SV=2 - [C1QBP_RAT]	37.28	1	6	6	36	3.29237e+08	1.32545e+08	1.23666e+08	1.49447e+08	6.83048e+07	2.71266e+08	108088469	3.75885e+07	20.689	36.2	5	6	14.0917	11.83	2	4	19.4841	17.92	2	5	14.2702	21.86	3	4	13.0529	22.58	3	4	22.3698	22.94	4	6	15.639	17.92	2	4	9.77601	11.83	2	3	279	30.9775	4.86865
Q9Z2L0	Voltage-dependent anion-selective channel protein 1 OS=Rattus norvegicus GN=Vdac1 PE=1 SV=4 - [VDAC1_RAT]	37.1	1	7	7	39	4.85123e+08	178316188	73413615	3.54594e+08	1.68965e+08	1.325e+08	1.27071e+08	1.14256e+08	15.4882	23.32	5	6	12.4702	20.85	4	5	4.95199	8.13	2	2	13.8294	22.61	4	6	9.3464	22.97	4	4	8.02315	12.72	3	3	19.6185	33.57	6	8	13.7816	19.79	4	5	283	30.7366	8.54346
Q7M0E3	Destrin OS=Rattus norvegicus GN=Dstn PE=1 SV=3 - [DEST_RAT]	36.97	1	5	5	34	9.45779e+07	136044358	0	9.53222e+07	3.35344e+07	5.58267e+07	5.97049e+07	2.39417e+07	17.0213	36.97	5	6		0				0			20.8136	33.33	4	7	13.9164	26.67	3	5	15.1531	25.45	3	6	27.932	30.3	4	10		0			165	18.5215	8.03076
P24090	Alpha-2-HS-glycoprotein OS=Rattus norvegicus GN=Ahsg PE=1 SV=2 - [FETUA_RAT]	36.93	1	8	8	162	2.20122e+08	386579694	5.49476e+08	5.85163e+08	2.62979e+08	4.15576e+08	3.13855e+08	1.32363e+08	44.8803	28.69	5	14	66.5118	28.69	5	22	48.5028	31.53	5	14	93.0576	30.68	7	36	56.0162	25.57	4	16	71.9748	30.68	6	22	85.2512	30.68	6	29	37.3829	25.57	4	9	352	37.9582	6.50732
Q60587	Trifunctional enzyme subunit beta, mitochondrial OS=Rattus norvegicus GN=Hadhb PE=1 SV=1 - [ECHB_RAT]	36.63	1	16	16	119	369935621	2.64713e+08	2.06228e+08	2.2328e+08	2.84489e+08	2.06421e+08	1.99057e+08	1.99521e+08	31.0077	27.37	10	11	41.2195	26.95	10	15	21.2407	17.89	6	8	40.4135	17.26	7	15	51.4623	25.05	10	18	49.201	22.74	11	18	32.97	17.68	7	11	67.619	19.58	10	23	475	51.3815	9.46631
A2RRU1	Glycogen [starch] synthase, muscle OS=Rattus norvegicus GN=Gys1 PE=1 SV=1 - [GYS1_RAT]	36.59	1	20	20	90	1.47791e+08	9.20558e+07	8.10072e+07	1.12526e+08	1.03028e+08	8.29321e+07	8.44606e+07	6.93612e+07	53.0827	32.79	14	17	32.1175	11.38	8	12	22.0644	10.3	6	9	23.3417	15.31	7	8	29.048	14.5	7	10	39.6384	18.7	9	14	33.5999	22.9	11	12	24.2625	11.52	6	8	738	84.0186	6.17627
P29410	Adenylate kinase 2, mitochondrial OS=Rattus norvegicus GN=Ak2 PE=2 SV=2 - [KAD2_RAT]	36.4	1	7	7	35	1.25342e+08	1.50288e+07	9.2778e+06	5.16108e+07	8.06992e+07	6.79581e+07	9.98593e+07	4.92782e+07	7.01804	15.06	2	2	9.98878	20.08	3	3		0			22.3004	35.98	6	8	12.2413	25.94	4	4	36.0457	29.71	6	11	12.4089	25.94	4	4	12.9944	15.06	2	3	239	26.3625	6.78564
Q5XIE6	3-hydroxyisobutyryl-CoA hydrolase, mitochondrial OS=Rattus norvegicus GN=Hibch PE=1 SV=2 - [HIBCH_RAT]	36.1	1	9	9	37	6.37065e+07	2.48083e+07	3.96326e+07	23607499	4.65505e+07	3.67797e+07	6.41614e+07	1.73512e+07	7.65795	9.09	2	2	10.8894	19.48	4	4	11.0421	9.09	3	4	10.899	13.77	3	4	11.5428	12.21	4	4	14.4322	16.62	4	5	38.6782	36.1	9	11	9.09041	11.95	3	3	385	42.9973	8.45557
P11507	Sarcoplasmic/endoplasmic reticulum calcium ATPase 2 OS=Rattus norvegicus GN=Atp2a2 PE=1 SV=1 - [AT2A2_RAT]	36.05	1	34	34	542	2.08417e+08	1.51513e+08	1.26486e+08	1.18403e+08	1.66829e+08	1.10632e+08	1.25587e+08	2.16361e+08	232.926	30.2	27	73	164.004	23.78	20	53	195.095	26.56	24	64	147.138	26.75	22	48	239.496	27.33	24	79	261.741	29.63	26	85	199.66	28.76	23	65	240.703	28.28	23	75	1043	114.694	5.33838
P60901	Proteasome subunit alpha type-6 OS=Rattus norvegicus GN=Psma6 PE=1 SV=1 - [PSA6_RAT]	35.77	1	8	8	28	4.18354e+07	3.05189e+07	0	1.01761e+07	1.47141e+07	7.22047e+07	2.98098e+07	4.91829e+07	10.1497	20.33	4	4	8.88685	11.38	2	3		0			10.1812	15.85	4	4	5.33508	11.38	2	2	15.4702	24.39	5	6	10.0021	20.73	4	4	13.6476	23.98	5	5	246	27.3818	6.75635
P20767	Ig lambda-2 chain C region OS=Rattus norvegicus PE=4 SV=1 - [LAC2_RAT]	35.58	1	2	2	7	2.83439e+07	5.68149e+07	0	0	3.72456e+07	5.16918e+07	3.73132e+07	36326290		0				0												0				0			10.6085	35.58	2	7		0			104	11.3106	5.98584
P86252	Transcriptional activator protein Pur-alpha (Fragments) OS=Rattus norvegicus GN=Pura PE=1 SV=1 - [PURA_RAT]	35.51	1	2	2	4	43429612	0	70718389	44817492	5.6313e+07	5.4928e+07	0	4.24655e+07		0				0			6.5705	35.51	2	2		0				0				0				0			8.25006	35.51	2	2	138	15.3126	4.80518
P61149	Fibroblast growth factor 1 OS=Rattus norvegicus GN=Fgf1 PE=1 SV=1 - [FGF1_RAT]	35.48	1	3	3	5	21291614	18009326	0	2.04756e+07	1.72169e+07	17976905	3.73904e+07	7.67849e+06		0				0							5.37116	15.48	2	2	8.74744	35.48	3	3		0				0				0			155	17.4067	7.02002
Q6RUV5	Ras-related C3 botulinum toxin substrate 1 OS=Rattus norvegicus GN=Rac1 PE=1 SV=1 - [RAC1_RAT]	35.42	1	7	7	20	3.48201e+07	1.01087e+08	3.01997e+07	2.61515e+07	3.61106e+07	5.07161e+07	27641456	1.6774e+07		0			10.0668	24.48	4	4	7.32882	9.9	2	3	4.4432	9.9	2	2	6.91144	14.06	3	3	10.217	23.96	4	4		0			10.894	13.02	3	4	192	21.4362	8.49951
Q4V8F9	Hydroxysteroid dehydrogenase-like protein 2 OS=Rattus norvegicus GN=Hsdl2 PE=2 SV=1 - [HSDL2_RAT]	35.11	1	15	15	195	1.05473e+08	4.10511e+08	1.17769e+08	1.90005e+08	4.50869e+08	3.12804e+08	1.35092e+08	1.39148e+08	82.0125	23.66	9	24	52.4365	20.42	7	16	67.0454	17.37	7	24	59.0752	17.75	8	19	87.9196	27.1	10	27	122.393	31.3	13	40	86.7849	22.71	9	27	62.4119	20.99	7	18	524	58.3069	6.18896
Q5U300	Ubiquitin-like modifier-activating enzyme 1 OS=Rattus norvegicus GN=Uba1 PE=1 SV=1 - [UBA1_RAT]	34.78	1	25	26	247	9.03211e+07	1.04519e+08	9.50894e+07	6.77472e+07	1.35736e+08	1.7194e+08	6.96839e+07	8.4293e+07	141.734	26.94	18	42	74.8442	17.96	14	21	69.7185	20.7	14	21	120.479	28.54	21	37	106.79	25.71	18	30	106.766	26.47	18	32	136.569	28.17	19	40	86.6973	24.67	16	24	1058	117.713	5.56689
P61589	Transforming protein RhoA OS=Rattus norvegicus GN=Rhoa PE=1 SV=1 - [RHOA_RAT]	34.72	1	5	5	18	1.23715e+07	1.06392e+07	0	2.47928e+07	2.22486e+07	1.06312e+07	1.29282e+07	1.65727e+07	9.13076	12.44	2	3	5.36788	11.92	2	2						0			9.30917	22.8	3	3	9.61029	12.44	2	4	7.02955	12.44	2	3	7.32591	19.69	3	3	193	21.7681	6.1001
P20788	Cytochrome b-c1 complex subunit Rieske, mitochondrial OS=Rattus norvegicus GN=Uqcrfs1 PE=1 SV=2 - [UCRI_RAT]	34.31	1	6	6	37	7.71198e+07	5.13801e+07	491896	4.03289e+07	121582574	107003744	7.88883e+07	1.90648e+07	51.8092	21.53	3	15	7.42892	12.77	2	2		0			34.9027	34.31	6	12		0				0			18.2153	16.06	4	6	6.59186	12.77	2	2	274	29.4272	8.86572
O35509	Ras-related protein Rab-11B OS=Rattus norvegicus GN=Rab11b PE=1 SV=4 - [RB11B_RAT]	33.94	2	6	6	42	1.18303e+08	6.93947e+07	5.53478e+07	5.75321e+07	9.37453e+07	5.16673e+07	1.01802e+08	4.94461e+07	14.1621	19.72	4	5	13.6533	11.01	2	4	11.3757	16.06	3	4	20.0367	25.69	4	7	13.86	19.72	4	5	20.2497	19.72	4	7	13.6402	24.31	5	5	14.7783	14.68	3	5	218	24.4735	5.93506
Q498R7	UPF0587 protein C1orf123 homolog OS=Rattus norvegicus PE=2 SV=1 - [CA123_RAT]	33.75	1	2	2	3	35965396	0	0	0	31466485	0	4.53867e+07	0		0				0												0							5.5212	33.75	2	3					160	18.0829	5.12256
Q5I0P2	Glycine cleavage system H protein, mitochondrial OS=Rattus norvegicus GN=Gcsh PE=2 SV=1 - [GCSH_RAT]	33.53	1	3	3	19	5.74872e+07	0	0	2.8869e+07	4.80601e+07	2.88863e+07	8.28108e+07	0	13.9661	21.76	2	5		0				0			12.3745	21.76	2	5	14.742	29.41	2	4	13.1743	21.76	2	5		0				0			170	18.4734	5.0083
P85971	6-phosphogluconolactonase OS=Rattus norvegicus GN=Pgls PE=1 SV=1 - [6PGL_RAT]	33.46	1	3	3	39	4.40615e+07	4.42748e+07	1.34131e+07	1.69515e+07	11504013	4.65211e+07	1.46058e+07	1.22745e+07	43.5393	33.46	3	12	26.9798	19.07	2	8		0				0				0			39.224	19.07	2	11		0			24.6396	19.07	2	8	257	27.2173	5.84619
P61751	ADP-ribosylation factor 4 OS=Rattus norvegicus GN=Arf4 PE=2 SV=2 - [ARF4_RAT]	33.33	1	2	4	12	2.05063e+07	0	0	2.02995e+07	2.0842e+07	2.74288e+07	2.14929e+07	1.1104e+07	12.0977	21.67	3	4		0				0			7.51443	15.56	2	2		0				0			11.8081	21.67	3	4		0			180	20.3836	7.13721
Q62651	Delta(3,5)-Delta(2,4)-dienoyl-CoA isomerase, mitochondrial OS=Rattus norvegicus GN=Ech1 PE=1 SV=2 - [ECH1_RAT]	33.33	1	9	9	47	1.7374e+08	1.65785e+08	4.46843e+07	1.32067e+08	9.99118e+07	1.83476e+08	1.24113e+08	5.3131e+07	17.4155	14.98	4	6	21.6404	20.49	6	8	9.2719	10.09	3	4	15.8762	12.23	3	6	17.1541	11.93	4	6	22.7357	20.18	5	7	19.1013	18.35	5	7	8.09907	10.09	2	3	327	36.1484	7.98682
P40112	Proteasome subunit beta type-3 OS=Rattus norvegicus GN=Psmb3 PE=1 SV=1 - [PSB3_RAT]	33.17	1	5	5	32	73930206	1.13057e+08	2.2083e+07	2.42008e+07	87042112	6.09978e+07	6.15504e+07	3.78576e+07	19.9682	20	3	6	14.7008	16.59	2	4		0			12.2838	16.59	2	4	11.0112	16.59	2	3	20.0238	20.98	3	6	14.1431	20	3	4	15.6673	28.78	4	5	205	22.9494	6.55127
Q01205	Dihydrolipoyllysine-residue succinyltransferase component of 2-oxoglutarate dehydrogenase complex, mitochondrial OS=Rattus norvegicus GN=Dlst PE=1 SV=2 - [ODO2_RAT]	33.04	1	14	14	176	9.99753e+08	1.02824e+09	1190583871	7.97942e+08	1.3825e+09	1.33904e+09	6.71113e+08	4.85115e+08	59.1108	23.79	8	17	57.2363	23.79	8	18	57.3995	24.45	9	19	92.3739	31.06	12	38	53.4909	22.69	8	17	76.9946	25.55	9	27	77.5552	25.55	9	26	47.5559	19.16	7	14	454	48.8944	8.68994
P10860	Glutamate dehydrogenase 1, mitochondrial OS=Rattus norvegicus GN=Glud1 PE=1 SV=2 - [DHE3_RAT]	32.8	1	13	13	68	1.4573e+08	1.73397e+08	2.495e+08	1.66329e+08	2.34718e+08	2.10347e+08	1.59769e+08	1.43379e+08	18.0905	10.75	5	7	21.3873	11.29	4	8	20.3211	17.2	6	7	24.1065	17.2	6	8	13.7848	10.57	4	5	36.7207	26.7	9	13	28.9335	20.97	7	10	28.4768	17.92	7	10	558	61.3773	8.00146
P09006	Serine protease inhibitor A3N OS=Rattus norvegicus GN=Serpina3n PE=1 SV=3 - [SPA3N_RAT]	32.78	1	9	9	33	4.35941e+07	2.81931e+07	9.93067e+07	8.06889e+07	7.83447e+06	6.80813e+07	3.91144e+07	4.98227e+07	21.477	16.51	5	6	10.1636	10.53	3	3	9.37289	11.48	2	2	25.4542	16.27	4	7		0			19.163	9.33	2	5	28.3515	13.88	3	8	8.10845	6.94	2	2	418	46.6223	5.46533
Q9WUS0	Adenylate kinase 4, mitochondrial OS=Rattus norvegicus GN=Ak4 PE=2 SV=1 - [KAD4_RAT]	32.29	1	4	4	14	1.21286e+08	4.57778e+07	8.89139e+07	4.83742e+07	3.57387e+07	1.21234e+08	5.16246e+07	0	10.0874	26.91	3	3	6.48164	21.08	2	2		0			12.6363	21.08	2	3	8.89811	26.91	3	3		0			9.35141	26.46	3	3		0			223	25.1873	8.01611
P61972	Nuclear transport factor 2 OS=Rattus norvegicus GN=Nutf2 PE=1 SV=1 - [NTF2_RAT]	32.28	1	2	2	2	43128049	0	0	0	0	0	0	0	6.09727	32.28	2	2						0								0				0				0							127	14.469	5.37646
P41562	Isocitrate dehydrogenase [NADP] cytoplasmic OS=Rattus norvegicus GN=Idh1 PE=1 SV=1 - [IDHC_RAT]	32.13	1	10	12	85	4.60037e+08	3.547e+08	2.83896e+08	5.34248e+08	2.30076e+08	207996162	1.93193e+08	1.72172e+08	30.9698	18.12	6	12	32.2909	21.01	7	12	24.3649	17.87	7	10	27.8898	23.67	8	11	36.9593	21.01	7	14	23.5355	18.6	7	9	23.2008	16.91	6	9	21.7064	17.87	6	8	414	46.7045	6.99072
P17209	Myosin light chain 4 OS=Rattus norvegicus GN=Myl4 PE=2 SV=2 - [MYL4_RAT]	32.12	1	4	5	22	88264225	92575280	71967106	5.32345e+07	130579133	131181610	6.35202e+07	111753574		0				0				0				0				0				0			26.2944	32.12	5	9		0			193	21.2687	5.03369
Q6P7Q4	Lactoylglutathione lyase OS=Rattus norvegicus GN=Glo1 PE=1 SV=3 - [LGUL_RAT]	32.07	1	6	6	59	1.13411e+08	7.36299e+07	5.98087e+07	9.79425e+07	8.68103e+07	8.44943e+07	9.87631e+07	4.16405e+07	23.9353	23.91	4	8	14.213	25.54	4	5	12.7406	20.11	3	5	29.3491	25.54	4	9	23.1286	25.54	4	7	25.7421	25.54	4	8	33.0399	28.26	5	10	23.9699	20.11	3	7	184	20.8063	5.31299
Q6PEC0	Bis(5'-nucleosyl)-tetraphosphatase [asymmetrical] OS=Rattus norvegicus GN=Nudt2 PE=2 SV=3 - [AP4A_RAT]	31.97	1	3	3	8	0	0	0	17545032	1.67575e+07	1.33816e+07	3.85393e+07	9.46487e+06		0								0				0			5.36372	15.65	2	2	6.26751	26.53	2	2	5.84918	26.53	2	2	7.26477	26.53	2	2	147	16.9186	5.52881
P10888	Cytochrome c oxidase subunit 4 isoform 1, mitochondrial OS=Rattus norvegicus GN=Cox4i1 PE=1 SV=1 - [COX41_RAT]	31.95	1	6	6	55	4.46169e+08	4.62268e+08	2.34184e+08	2.03083e+08	2.49342e+08	365736117	3.2537e+08	2.83018e+08	30.7966	31.95	6	13	11.8082	27.22	5	5	22.8003	31.95	6	9	18.7541	27.22	5	7	15.7539	27.22	5	6	10.8449	26.63	4	4	17.3732	26.63	4	6	14.3914	26.63	4	5	169	19.5021	9.43701
B2RYW9	Fumarylacetoacetate hydrolase domain-containing protein 2 OS=Rattus norvegicus GN=Fahd2 PE=1 SV=1 - [FAHD2_RAT]	31.95	1	6	6	20	9.44241e+07	2.12696e+07	25671463	5.45538e+07	2.86573e+07	9.11726e+07	5.96483e+07	3.06443e+07		0			7.651	17.57	3	3	5.83136	9.27	2	2	8.68523	11.5	3	3	5.68036	7.99	2	2	14.8519	25.88	5	5	9.34775	14.38	3	3	6.70025	10.86	2	2	313	34.5591	8.35303
P07151	Beta-2-microglobulin OS=Rattus norvegicus GN=B2m PE=1 SV=1 - [B2MG_RAT]	31.93	1	2	2	2	23061515	0	2.27614e+07	0	0	24894480	1.94021e+07	9616084		0				0				0				0								0				0			4.75112	31.93	2	2	119	13.7111	8.00146
P62632	Elongation factor 1-alpha 2 OS=Rattus norvegicus GN=Eef1a2 PE=1 SV=1 - [EF1A2_RAT]	31.75	1	9	13	141	3.6275e+08	2.29489e+08	2.36757e+08	3.94274e+08	1.89645e+08	2.11864e+08	195285967	1.15871e+08	43.867	20.09	6	14	43.9566	21.17	8	15	45.9782	17.71	4	15	52.5982	20.52	6	18	51.208	23.97	8	17	65.1415	18.57	7	22	57.4151	24.19	8	20	53.9974	17.93	7	20	463	50.4223	9.02686
P04904	Glutathione S-transferase alpha-3 OS=Rattus norvegicus GN=Gsta3 PE=1 SV=3 - [GSTA3_RAT]	31.67	3	4	5	20	0	2.75407e+07	4.74218e+06	1.97252e+07	2.2314e+07	1.10081e+07	4.00935e+07	0		0			7.62456	13.12	3	3		0			18.2087	25.34	4	7	6.89651	9.05	2	3		0			17.6548	31.67	5	6		0			221	25.3033	8.74854
P41498	Low molecular weight phosphotyrosine protein phosphatase OS=Rattus norvegicus GN=Acp1 PE=1 SV=3 - [PPAC_RAT]	31.65	1	4	4	22	3.79182e+07	5.02481e+07	27108072	4.28862e+07	4.52975e+07	4.92696e+07	5.06335e+07	1.68793e+07	8.21488	24.68	3	3	4.58761	18.35	2	2		0			10.8738	24.05	3	4	10.9117	24.05	3	4	7.74471	12.66	2	3	9.02638	24.05	3	3	7.27335	24.05	3	3	158	18.1398	6.52197
Q5XIF3	NADH dehydrogenase [ubiquinone] iron-sulfur protein 4, mitochondrial OS=Rattus norvegicus GN=Ndufs4 PE=1 SV=1 - [NDUS4_RAT]	31.43	1	6	6	24	46863646	8.29399e+07	10787328	6.10758e+07	4.8835e+07	6.29237e+07	5.37378e+07	4.10996e+07	7.87915	20.57	3	3	8.69606	19.43	3	3		0			8.11102	14.29	2	3	5.63909	14.29	2	2	16.3588	20	4	6	8.2902	14.29	2	3	11.985	19.43	4	4	175	19.7282	10.1401
Q9WTT6	Guanine deaminase OS=Rattus norvegicus GN=Gda PE=1 SV=1 - [GUAD_RAT]	31.28	1	9	9	23	2.9657e+07	39772847	13341974	8.48048e+07	17677948	0	7.7362e+07	4.52831e+07	5.71157	11.01	2	2		0			10.9405	11.89	3	4	25.7731	26.43	7	8		0				0			11.7755	15.86	4	4	13.2033	15.42	4	5	454	50.9838	5.8335
P04785	Protein disulfide-isomerase OS=Rattus norvegicus GN=P4hb PE=1 SV=2 - [PDIA1_RAT]	31.04	1	11	11	84	1.90263e+07	8.19606e+07	108129080	1.15638e+08	6.13379e+07	7.18708e+07	2.28185e+07	5.18639e+07	7.2546	6.29	3	3	23.0953	21.61	8	8	66.541	20.63	7	21	64.0682	24.17	9	22	16.99	16.5	5	6	19.138	15.32	5	6	15.9063	16.5	5	6	38.4376	18.66	6	12	509	56.9157	4.93213
P62859	40S ribosomal protein S28 OS=Rattus norvegicus GN=Rps28 PE=1 SV=1 - [RS28_RAT]	30.43	1	2	2	3	7.72505e+07	0	0	0	0	0	0	0	6.53241	30.43	2	3		0								0				0															69	7.8362	10.6968
Q9QYU2	Elongation factor Ts, mitochondrial OS=Rattus norvegicus GN=Tsfm PE=2 SV=1 - [EFTS_RAT]	30.25	1	4	4	9	5.00957e+07	0	0	4.28585e+07	0	5.52854e+07	2.1872e+07	9.10678e+06	12.0448	21.6	3	5		0				0				0				0			13.7087	17.9	2	4		0				0			324	35.1559	6.43018
Q63362	NADH dehydrogenase [ubiquinone] 1 alpha subcomplex subunit 5 OS=Rattus norvegicus GN=Ndufa5 PE=1 SV=3 - [NDUA5_RAT]	30.17	1	4	4	23	9.81108e+07	24668035	0	7.31883e+07	4.70618e+07	73493857	0	5.90891e+07	26.8846	25	3	7		0				0			11.6859	22.41	2	3	22.1988	22.41	3	5	17.5754	22.41	2	4		0			15.0423	22.41	2	4	116	13.4033	7.43018
P28075	Proteasome subunit beta type-5 OS=Rattus norvegicus GN=Psmb5 PE=1 SV=3 - [PSB5_RAT]	30.04	1	7	7	16	3.70649e+07	35252225	1.57128e+07	0	2.54248e+07	1.58813e+07	2.50841e+07	5808127	13.5072	18.63	5	5		0				0				0			16.8512	23.19	6	6		0			12.7716	25.1	5	5		0			263	28.5672	7.02002
O88794	Pyridoxine-5'-phosphate oxidase OS=Rattus norvegicus GN=Pnpo PE=1 SV=1 - [PNPO_RAT]	29.89	1	5	5	11	2.10496e+07	0	5.42124e+06	1.69079e+06	0	30343005	1.5676e+06	0	10.1432	22.61	3	3		0			4.7023	11.49	2	2	9.66025	22.61	3	3		0			7.37735	14.56	3	3		0							261	30.165	8.41162
P62961	Nuclease-sensitive element-binding protein 1 OS=Rattus norvegicus GN=Ybx1 PE=2 SV=3 - [YBOX1_RAT]	29.81	1	4	4	48	2.31752e+07	1.14781e+07	3.02283e+07	1.86968e+07	3.00494e+07	2.05886e+07	1.6911e+07	9.76815e+06	17.9098	25.47	3	13		0			13.9227	29.81	4	6	22.6449	17.39	3	11	23.8605	17.39	3	8	9.89783	17.39	3	3	15.4374	17.39	3	5	7.20744	13.04	2	2	322	35.7086	9.87646
Q64119	Myosin light polypeptide 6 OS=Rattus norvegicus GN=Myl6 PE=1 SV=3 - [MYL6_RAT]	29.8	1	2	4	8	31695900	0	0	2.73387e+07	4.00602e+07	6.35951e+07	3.78713e+07	4.82377e+07	13.231	29.8	4	5		0				0				0			7.40807	10.6	2	3		0				0				0			151	16.9641	4.55127
P18163	Long-chain-fatty-acid--CoA ligase 1 OS=Rattus norvegicus GN=Acsl1 PE=1 SV=1 - [ACSL1_RAT]	29.76	1	18	18	107	1.52385e+08	2.13264e+08	6.45788e+07	9.80057e+07	1.25864e+08	9.8783e+07	9.00238e+07	1.11342e+08	41.7754	25.32	15	15	37.4915	21.32	12	13	29.7162	18.17	10	11	40.1521	20.89	12	14	46.4186	22.46	12	15	47.1113	22.6	14	16	19.5053	11.3	6	7	48.7661	22.75	13	16	699	78.1282	6.99072
Q62658	Peptidyl-prolyl cis-trans isomerase FKBP1A OS=Rattus norvegicus GN=Fkbp1a PE=1 SV=3 - [FKB1A_RAT]	29.63	1	2	2	4	6.31641e+07	47776876	0	1.08533e+07	0	0	0	0	14.2683	29.63	2	4		0								0				0															108	11.9151	8.1626
Q63270	Cytoplasmic aconitate hydratase OS=Rattus norvegicus GN=Aco1 PE=1 SV=1 - [ACOC_RAT]	29.58	1	19	19	152	9.026e+07	7.02652e+07	9.09503e+08	3.28499e+07	9.95345e+08	9.9993e+08	9.36007e+08	5.32378e+07	69.6977	21.15	14	21	61.3131	17.66	10	21	40.9423	18.34	11	13	58.0317	20.92	13	19	55.0412	23.28	14	18	66.8183	22.83	14	20	62.7806	24.86	14	19	68.083	24.3	15	21	889	98.0653	7.15186
P11232	Thioredoxin OS=Rattus norvegicus GN=Txn PE=1 SV=2 - [THIO_RAT]	29.52	1	3	3	5	1.35804e+08	139831556	1.0503e+08	118475548	5.34417e+07	99827061	48530411	107407598	9.80904	20.95	2	3		0				0				0			6.5944	20.95	2	2		0				0				0			105	11.6657	4.91943
P62752	60S ribosomal protein L23a OS=Rattus norvegicus GN=Rpl23a PE=2 SV=1 - [RL23A_RAT]	29.49	1	5	5	11	2.02791e+07	5.79612e+07	24343058	34577032	3.34556e+07	4.31518e+07	4.82708e+07	4.89422e+07	10.4007	23.08	4	4	5.86473	15.38	2	2		0				0			8.1388	21.79	3	3	5.97538	15.38	2	2		0				0			156	17.6841	10.4478
P28073	Proteasome subunit beta type-6 OS=Rattus norvegicus GN=Psmb6 PE=1 SV=3 - [PSB6_RAT]	29.41	1	4	4	49	7.67133e+07	5.99111e+07	2.73733e+07	3.35522e+07	6.32228e+07	4.30051e+07	7.4867e+07	3.82709e+07	16.5067	25.21	3	6	11.9733	8.82	2	4	19.4228	25.21	3	9	24.666	29.41	4	10	19.3863	29.41	4	6	11.8708	8.82	2	4	14	25.21	3	4	13.8602	25.21	3	6	238	25.2734	4.99561
Q4G069	Regulator of microtubule dynamics protein 1 OS=Rattus norvegicus GN=Rmdn1 PE=2 SV=1 - [RMD1_RAT]	29.35	1	7	7	29	6.8865e+07	6.54566e+07	49397402	60830936	4.61571e+07	9.40888e+07	40321179	4.78833e+07	8.01266	7.74	2	3	7.61847	17.1	3	3	4.02052	9.68	2	2	7.80537	15.81	3	3	16.8794	17.42	4	6	19.7679	20	5	7		0			14.0721	20.65	4	5	310	35.3782	7.73779
P51886	Lumican OS=Rattus norvegicus GN=Lum PE=1 SV=1 - [LUM_RAT]	29.29	1	9	9	115	1.07812e+08	1.124e+08	6.02224e+07	1.49639e+08	1.56219e+08	1.08032e+08	1.96881e+08	1.12327e+08	22.2084	14.2	5	7	22.343	11.83	3	7	21.7334	14.2	5	7	44.2475	16.86	6	21	43.7105	17.16	6	18	36.2249	20.12	5	14	59.7052	29.29	9	25	51.5404	17.16	6	16	338	38.2546	6.43018
P18421	Proteasome subunit beta type-1 OS=Rattus norvegicus GN=Psmb1 PE=1 SV=3 - [PSB1_RAT]	29.17	1	5	5	17	3.20337e+07	6.96914e+06	0	1.94946e+07	3.61676e+07	5.15404e+06	3.97307e+07	6.4993e+06	15.7799	19.58	3	6		0				0				0			19.3059	29.17	5	7		0			11.3161	17.92	3	4		0			240	26.4623	7.35693
Q9QXQ0	Alpha-actinin-4 OS=Rattus norvegicus GN=Actn4 PE=1 SV=2 - [ACTN4_RAT]	28.98	1	10	21	95	4.21804e+07	2.89481e+07	3.19099e+07	20389531	6.07868e+07	3.49125e+07	4.1882e+07	5.3103e+07	30.0536	13.94	10	10	21.0547	8.12	6	8	19.2084	9.22	7	7	37.2842	15.37	11	14	57.8291	19.76	16	21	43.3195	13.83	10	15	21.7592	10.1	7	7	38.7425	15.81	10	13	911	104.849	5.43994
Q3KR86	MICOS complex subunit Mic60 (Fragment) OS=Rattus norvegicus GN=Immt PE=1 SV=1 - [MIC60_RAT]	28.9	1	12	12	31	4.24355e+07	36960328	1.80134e+07	3.60075e+07	1.73589e+07	1.44062e+07	2.89867e+07	2.83843e+07	19.023	15.27	6	6	4.29784	3.78	2	2	16.2111	12.15	5	6	10.7987	9.03	4	4		0			7.33554	7.06	3	3	18.1512	13.63	6	6	10.9725	7.72	4	4	609	67.1352	5.79541
P84083	ADP-ribosylation factor 5 OS=Rattus norvegicus GN=Arf5 PE=1 SV=2 - [ARF5_RAT]	28.89	1	1	4	11	2.59803e+07	2.91796e+07	2.67127e+07	7.11839e+07	6.70586e+07	2.5463e+07	2.72967e+07	3.82415e+07		0				0			5.59881	11.11	2	2	8.87081	11.11	2	3		0				0				0				0			180	20.5166	6.78564
Q6PEC1	Tubulin-specific chaperone A OS=Rattus norvegicus GN=Tbca PE=1 SV=1 - [TBCA_RAT]	28.7	1	3	3	7	3.1946e+07	0	0	9.67807e+06	1.73971e+07	12867373	16451998	5.48158e+06	6.93353	20.37	2	3		0							4.89125	20.37	2	2		0				0			6.2433	20.37	2	2		0			108	12.7357	5.46533
P84245	Histone H3.3 OS=Rattus norvegicus GN=H3f3b PE=1 SV=2 - [H33_RAT]	28.68	1	2	2	12	20628533	0	0	0	4.58917e+07	4.58781e+07	3.43372e+07	29707447		0				0								0			10.6548	28.68	2	6	9.10687	28.68	2	4	5.67521	28.68	2	2		0			136	15.3185	11.2681
P50753	Troponin T, cardiac muscle OS=Rattus norvegicus GN=Tnnt2 PE=1 SV=2 - [TNNT2_RAT]	28.43	1	8	9	61	1.06687e+08	0	117653383	1.62532e+08	339197815	1.54354e+08	1.73899e+08	1.06089e+08	7.16834	12.37	2	2		0			8.52549	13.71	3	3	23.5621	24.41	6	9	47.4413	26.09	6	16	35.6598	28.09	6	13	16.7179	24.41	5	6	32.2638	28.09	7	12	299	35.7088	4.98291
Q5XIB3	[Protein ADP-ribosylarginine] hydrolase-like protein 1 OS=Rattus norvegicus GN=Adprhl1 PE=2 SV=1 - [ARHL1_RAT]	28.33	1	6	6	20	1.23911e+08	3.97742e+07	9.14562e+07	108075764	5.1532e+07	4.78797e+07	8.05993e+07	2.42723e+07	9.64925	15.86	3	3		0			14.6989	22.38	4	4	11.5352	19.83	4	4	6.7434	13.6	2	2	6.826	13.03	2	2	9.153	10.2	3	3	5.67277	7.08	2	2	353	39.8515	6.16357
Q924S5	Lon protease homolog, mitochondrial OS=Rattus norvegicus GN=Lonp1 PE=2 SV=1 - [LONM_RAT]	28.32	1	18	18	80	6.53926e+07	2.82712e+07	3.76792e+07	1.84062e+07	2.43178e+07	1.91774e+07	2.09516e+07	1.75572e+07	44.0523	14.63	8	17	15.1909	5.79	5	5	25.3888	9.79	6	12	35.6464	19.37	12	13	24.2132	12.53	6	9	32.8848	16.95	8	11	25.2481	14.42	6	10	10.7615	8.32	3	3	950	105.726	6.59521
Q9QZ58	Heat shock protein beta-3 OS=Rattus norvegicus GN=Hspb3 PE=2 SV=1 - [HSPB3_RAT]	28.29	1	3	3	4	25326346	0	1.46476e+07	0	1.30553e+07	0	1.50867e+07	0	4.06694	10.53	2	2		0				0				0			4.42768	23.03	2	2		0				0				0			152	17.1989	5.26221
P27791	cAMP-dependent protein kinase catalytic subunit alpha OS=Rattus norvegicus GN=Prkaca PE=1 SV=2 - [KAPCA_RAT]	28.21	1	7	8	112	2.16135e+08	4.33749e+08	1.45244e+08	1.32656e+08	2.05454e+08	1.48267e+08	176228946	9.86717e+07		0				0			29.6188	12.82	4	22	22.0733	11.11	3	20	36.3036	21.08	5	29		0			29.858	22.22	6	21	26.535	22.51	6	20	351	40.594	8.646
P23965	Enoyl-CoA delta isomerase 1, mitochondrial OS=Rattus norvegicus GN=Eci1 PE=1 SV=1 - [ECI1_RAT]	28.03	1	8	8	54	2.49535e+08	3.85823e+08	1.04535e+08	9.53276e+07	9.74846e+07	226124071	1.82565e+08	9.87113e+07	27.2013	21.45	5	9	35.8284	24.91	6	11	12.0744	10.73	2	3	22.7662	18.69	4	7	22.9725	18.69	4	7	24.5497	25.26	6	8	17.8852	15.22	3	5	14.7219	15.22	3	4	289	32.234	9.53955
Q642A4	UPF0598 protein C8orf82 homolog OS=Rattus norvegicus PE=2 SV=1 - [CH082_RAT]	27.98	1	5	5	47	5.33633e+07	6.8618e+07	2.70627e+07	3.15928e+07	4.0046e+07	5.86527e+07	3.29761e+07	2.13385e+07	19.2739	21.56	3	7	22.7606	27.98	5	8	10.4975	21.56	3	4	12.9366	21.56	3	5	14.7095	21.56	3	5	15.046	27.52	4	5	20.152	21.56	3	7	17.8876	27.52	4	6	218	24.3813	8.5874
P04905	Glutathione S-transferase Mu 1 OS=Rattus norvegicus GN=Gstm1 PE=1 SV=2 - [GSTM1_RAT]	27.98	1	3	5	18	6.52195e+07	8.89448e+07	6.90121e+07	5.00382e+07	7.65076e+07	1.16636e+08	6.42743e+07	3.73448e+07		0				0				0				0			12.255	22.94	4	4	15.0153	27.98	5	5		0				0			218	25.8971	8.19189
P14942	Glutathione S-transferase alpha-4 OS=Rattus norvegicus GN=Gsta4 PE=1 SV=2 - [GSTA4_RAT]	27.93	1	4	5	17	3.73264e+07	1.20334e+08	0	7.65236e+06	5.99307e+07	7.63123e+07	4.05968e+07	66811493	7.53645	20.27	3	3	10.1821	17.57	4	4		0				0			7.1126	18.02	3	3	7.66914	13.96	3	3	8.95386	18.47	3	3		0			222	25.4934	7.32764
Q9EPH1	Alpha-1B-glycoprotein OS=Rattus norvegicus GN=A1bg PE=2 SV=2 - [A1BG_RAT]	27.88	1	13	13	80	0	0	0	0	1.66449e+08	2.08997e+08	3.68697e+08	1.29017e+08		0												0			46.5831	15.2	6	17	68.2024	27.88	13	25	67.0848	24.76	11	22	45.4433	18.32	8	16	513	56.4425	7.28369
P35745	Acylphosphatase-2 OS=Rattus norvegicus GN=Acyp2 PE=1 SV=2 - [ACYP2_RAT]	27.84	1	3	3	10	6.91939e+07	2.10524e+08	4.04188e+07	9.44686e+07	1.13123e+08	4.45697e+07	76710880	8.48746e+07	20.9022	27.84	3	7		0				0				0				0			8.7118	27.84	3	3		0				0			97	10.8565	9.26123
P29411	GTP:AMP phosphotransferase AK3, mitochondrial OS=Rattus norvegicus GN=Ak3 PE=2 SV=2 - [KAD3_RAT]	27.75	1	5	5	18	4.12724e+07	8.29817e+07	0	3.35596e+07	3.421e+07	7.29607e+07	4.91292e+07	2.49205e+07	8.15863	12.78	2	3	9.14172	17.18	3	3		0			8.81437	17.18	3	3	6.36728	11.01	2	2	8.117	15.86	3	3	5.65869	11.01	2	2	5.60537	12.33	2	2	227	25.4225	8.85107
P18297	Sepiapterin reductase OS=Rattus norvegicus GN=Spr PE=1 SV=1 - [SPRE_RAT]	27.48	1	4	4	34	5.27773e+07	9.49476e+07	1.37819e+07	1.43083e+07	3.20562e+07	4.87226e+07	2.7962e+07	4.21258e+07	23.3454	13.74	2	6	11.625	13.74	2	3	18.3208	21.76	2	5		0			16.2078	13.74	2	4	16.8097	27.48	3	4	32.2267	27.48	4	9	13.4281	13.74	2	3	262	28.1105	5.70654
P51868	Calsequestrin-2 OS=Rattus norvegicus GN=Casq2 PE=1 SV=2 - [CASQ2_RAT]	27.36	1	6	6	65	6.85931e+07	7.74422e+07	9.77893e+07	9.17895e+07	1.1441e+08	1.2808e+08	7.06995e+07	7.23857e+07	18.6131	14.29	3	5	17.6516	6.54	2	5	17.3296	20.82	4	6	25.4479	6.54	2	8	32.0937	13.08	4	10	55.7865	27.36	6	17	26.5813	13.08	3	7	24.8788	6.54	2	7	413	47.8093	4.28467
P01026	Complement C3 OS=Rattus norvegicus GN=C3 PE=1 SV=3 - [CO3_RAT]	27.36	1	33	34	288	1.53344e+08	1.48676e+08	7.08023e+07	72938949	2.42725e+08	5.88597e+07	2.41572e+08	5.27318e+07	151.58	18.64	22	48	88.3227	10.4	12	27	105.951	12.15	12	33	81.4989	10.7	12	26	122.618	15.69	17	38	102.527	12.33	14	32	147.146	21.11	23	48	121.347	15.39	18	36	1663	186.342	6.53662
Q7TP52	Carboxymethylenebutenolidase homolog OS=Rattus norvegicus GN=Cmbl PE=2 SV=1 - [CMBL_RAT]	27.35	1	8	8	30	7.99332e+07	1.18387e+08	2.06954e+07	2.13019e+07	5.7946e+07	1.17221e+08	6.2695e+07	6.47368e+07	16.9621	20.82	6	6	5.68803	10.2	2	2	7.4026	16.73	3	3	9.42812	12.65	3	4	15.1727	16.73	4	5	9.97736	20.41	4	4	11.6366	14.29	4	4	5.29345	10.2	2	2	245	27.885	6.7124
P57113	Maleylacetoacetate isomerase OS=Rattus norvegicus GN=Gstz1 PE=1 SV=2 - [MAAI_RAT]	27.31	1	4	4	16	5.11147e+07	50464907	9816998	9.35655e+06	2.81116e+07	2.37501e+07	4.56265e+07	4.04441e+07	12.0861	14.35	2	3	8.78686	14.35	2	2		0				0			7.60943	15.28	2	2		0			15.1213	20.37	3	4	16.3032	27.31	4	5	216	23.9456	7.76709
Q5U3Z3	Isochorismatase domain-containing protein 2 OS=Rattus norvegicus GN=Isoc2 PE=2 SV=1 - [ISOC2_RAT]	27.14	1	2	2	6	52459961	2.76354e+07	0	1.65982e+07	0	3.68287e+07	3.583e+07	21412084	6.20004	27.14	2	2	9.06932	27.14	2	4		0				0				0				0				0				0			210	23.1423	7.82568
Q64057	Alpha-aminoadipic semialdehyde dehydrogenase OS=Rattus norvegicus GN=Aldh7a1 PE=1 SV=2 - [AL7A1_RAT]	27.09	1	10	10	35	107628762	6.80309e+07	1.64945e+08	159830513	1.39445e+08	1.82225e+08	7.31777e+07	9.29166e+07	7.47083	7.61	3	3	10.3936	8.35	4	4	14.3818	13.54	5	5	15.6569	11.69	4	7	8.53523	9.09	3	3	18.1899	18.18	6	6	7.52982	8.16	3	3	11.8424	11.13	4	4	539	58.7114	7.86963
Q5BK63	NADH dehydrogenase [ubiquinone] 1 alpha subcomplex subunit 9, mitochondrial OS=Rattus norvegicus GN=Ndufa9 PE=1 SV=2 - [NDUA9_RAT]	27.06	1	7	7	41	3.24921e+07	4.17895e+07	0	4.88609e+07	1.64379e+07	3.6957e+07	33103262	4.70357e+07	15.7529	15.65	3	5	30.6398	15.65	3	8		0			25.8328	21.22	5	9	14.2522	8.49	2	4	16.4974	12.2	2	4	10.3766	8.49	2	3	31.9437	21.49	5	8	377	42.5323	9.81787
P50399	Rab GDP dissociation inhibitor beta OS=Rattus norvegicus GN=Gdi2 PE=1 SV=2 - [GDIB_RAT]	26.97	1	8	11	95	1.32146e+08	8.48892e+07	9.48587e+07	1.40013e+08	8.27539e+07	7.43129e+07	8.67054e+07	4.99235e+07	46.1481	20.9	7	13	34.467	11.24	3	10	39.089	15.73	6	12	42.6267	18.88	6	12	45.4053	20.45	7	13	37.4549	20.67	6	12	47.1683	23.15	7	14	28.8337	9.44	3	9	445	50.5047	6.25244
P36953	Afamin OS=Rattus norvegicus GN=Afm PE=3 SV=1 - [AFAM_RAT]	26.97	1	12	13	52	47451718	4.51171e+07	2.00418e+07	3.40444e+07	1.14092e+08	1.28988e+08	2.20391e+07	1.77217e+07	30.1801	20.23	9	10	18.8309	8.39	5	7	30.0181	12.5	7	10	20.8836	12.5	6	7	7.02304	6.41	3	3	12.9025	10.36	5	5	20.259	13.65	7	7	7.68668	6.74	3	3	608	69.29	6.21436
Q9QX79	Fetuin-B OS=Rattus norvegicus GN=Fetub PE=2 SV=2 - [FETUB_RAT]	26.72	1	7	7	75	4.48671e+07	67011223	7.3235e+07	9.49457e+07	5.4631e+07	90418048	4.85044e+07	4.03197e+07	26.9699	9.52	2	8	35.1589	20.63	4	12	23.532	21.96	4	9	36.2432	24.34	6	14	7.60601	9.52	2	2	29.3553	20.63	5	11	42.0156	18.25	4	14	19.2172	9.52	3	5	378	41.5359	7.09326
P85834	Elongation factor Tu, mitochondrial OS=Rattus norvegicus GN=Tufm PE=1 SV=1 - [EFTU_RAT]	26.55	1	8	8	104	2.04935e+08	1.74005e+08	1.88736e+08	1.97223e+08	8.53445e+07	1.42654e+08	94080516	3.4468e+07	32.6156	21.46	6	11	40.653	20.8	6	14	45.6237	20.58	6	17	47.0413	20.58	6	16	30.0357	19.69	6	11	47.6071	20.8	6	17	38.6021	20.8	6	13	13.6751	5.31	2	5	452	49.491	7.56201
Q561S0	NADH dehydrogenase [ubiquinone] 1 alpha subcomplex subunit 10, mitochondrial OS=Rattus norvegicus GN=Ndufa10 PE=1 SV=1 - [NDUAA_RAT]	26.48	1	5	5	14	1.23637e+08	1.34489e+08	65416153	79397285	45499062	3.85558e+07	1.28642e+08	3.90197e+07	10.2912	20.28	4	4	7.3468	9.3	2	2		0			6.46109	9.58	2	2	5.50362	6.48	2	2		0			11.8162	20.28	4	4		0			355	40.4676	7.79639
P10536	Ras-related protein Rab-1B OS=Rattus norvegicus GN=Rab1b PE=1 SV=1 - [RAB1B_RAT]	26.37	1	2	4	26	7.06381e+07	66546497	56845233	4.73056e+07	5.62095e+07	4.78095e+07	9.73007e+07	5.53234e+07	8.98078	20.9	3	3	13.1492	18.91	3	5		0			10.5949	13.43	2	4	8.45795	20.9	3	3	10.6073	20.9	3	4	6.4483	13.43	2	2	8.58004	13.43	2	3	201	22.1492	5.73193
D3ZAF6	ATP synthase subunit f, mitochondrial OS=Rattus norvegicus GN=Atp5j2 PE=1 SV=1 - [ATPK_RAT]	26.14	1	3	3	13	3.45047e+08	3.77113e+08	394929994	1.70039e+08	2.32046e+08	471009117	2.60122e+08	4.42847e+08	17.3682	26.14	3	6	4.21837	23.86	2	2		0			7.77111	26.14	3	3	4.93276	23.86	2	2		0				0				0			88	10.4456	10.0376
B0K020	CDGSH iron-sulfur domain-containing protein 1 OS=Rattus norvegicus GN=Cisd1 PE=3 SV=1 - [CISD1_RAT]	25.93	1	2	2	2	4.60296e+07	0	0	0	0	0	0	0	7.49743	25.93	2	2																													108	12.0891	8.83643
P06685	Sodium/potassium-transporting ATPase subunit alpha-1 OS=Rattus norvegicus GN=Atp1a1 PE=1 SV=1 - [AT1A1_RAT]	25.9	1	18	18	157	7.36996e+07	4.83986e+07	5.74765e+07	5.21464e+07	9.27759e+07	4.62916e+07	5.61056e+07	8.86696e+07	62.0351	15.74	11	20	52.8252	13.29	10	18	58.6478	17.4	12	21	48.2104	21.9	15	15	54.9352	18.96	13	18	52.0043	15.84	11	21	66.7572	17.99	13	26	57.3885	16.42	12	18	1023	112.982	5.45264
Q9Z0W7	Chloride intracellular channel protein 4 OS=Rattus norvegicus GN=Clic4 PE=1 SV=3 - [CLIC4_RAT]	25.69	1	5	5	50	6.74477e+07	5.75123e+07	2.39186e+07	4.07864e+07	2.32608e+07	3.80549e+07	3.7801e+07	2.62061e+07	18.7704	22.53	4	7	15.1854	11.86	2	5	8.17912	11.86	2	3	19.478	22.53	4	8	23.5992	25.69	5	9	24.2928	15.42	3	10	14.0386	7.91	2	5	10.2691	11.86	2	3	253	28.6147	6.26514
D3ZHA0	Filamin-C OS=Rattus norvegicus GN=Flnc PE=1 SV=1 - [FLNC_RAT]	25.35	1	49	51	236	5.54732e+07	3.60813e+07	5.373e+07	2.01163e+07	8.27698e+07	4.41234e+07	3.20129e+07	1.41146e+07	108.627	15.96	30	37	84.2417	12.14	23	26	161.595	17.68	32	54	18.7444	3.01	6	8	122.115	16.47	32	40	109.115	15.26	30	36	60.204	9.1	17	19	45.3706	7.3	13	16	2726	290.804	5.89697
B0BNM1	NAD(P)H-hydrate epimerase OS=Rattus norvegicus GN=Apoa1bp PE=2 SV=1 - [NNRE_RAT]	25.18	1	6	6	21	78623933	9.70067e+07	4.76979e+07	1.70992e+07	3.6827e+07	8.01044e+07	6.64546e+07	6.09297e+07	4.78863	10.64	2	2	6.76733	12.06	2	2	5.35071	10.64	2	2	4.40344	7.45	2	2	8.28878	16.31	3	3	9.57972	16.31	3	3	10.5948	13.48	3	4	9.00471	16.31	3	3	282	30.8707	6.88818
P62278	40S ribosomal protein S13 OS=Rattus norvegicus GN=Rps13 PE=1 SV=2 - [RS13_RAT]	25.17	1	4	4	8	33068511	0	1.59772e+07	0	3.01208e+07	2.63034e+07	3.22882e+07	1.88133e+07		0				0				0				0			7.32039	24.5	3	3		0			5.51792	8.61	2	2	7.36459	15.23	3	3	151	17.2117	10.5356
P11598	Protein disulfide-isomerase A3 OS=Rattus norvegicus GN=Pdia3 PE=1 SV=2 - [PDIA3_RAT]	25.15	1	11	11	29	3.51594e+07	7.52033e+07	8.59989e+07	9.4144e+07	5.72846e+07	76611953	3.49954e+07	3.93034e+07	5.17356	4.36	2	2	5.21433	4.36	2	2	7.48232	7.33	3	3	16.2177	11.49	5	6	8.27268	6.53	3	3	11.7181	11.09	5	5	6.91139	6.73	3	3	12.8197	13.07	5	5	505	56.5877	6.21436
Q2PQA9	Kinesin-1 heavy chain OS=Rattus norvegicus GN=Kif5b PE=1 SV=1 - [KINH_RAT]	25.03	1	20	20	62	2.83439e+07	16098746	2.1972e+07	2.53467e+07	8.97293e+06	7.96298e+06	1.84835e+07	0	30.2075	14.02	10	10	20.6976	9.14	7	7	26.2634	11.94	7	9	37.5136	18.38	12	16	16.6843	9.03	6	7	6.47733	2.7	2	2	22.9051	12.05	8	8	6.86641	4.88	3	3	963	109.463	6.44287
P11951	Cytochrome c oxidase subunit 6C-2 OS=Rattus norvegicus GN=Cox6c2 PE=1 SV=3 - [CX6C2_RAT]	25	1	2	2	2	145185693	3.39393e+08	2.0142e+08	196081670	165196713	198137920	1.33304e+08	2.14527e+08	4.53268	25	2	2		0				0				0				0				0				0				0			76	8.44945	10.0669
P40307	Proteasome subunit beta type-2 OS=Rattus norvegicus GN=Psmb2 PE=1 SV=1 - [PSB2_RAT]	24.88	1	4	4	14	5.47518e+07	67481583	5.79404e+07	2.38639e+07	4.02675e+07	3.4765e+07	5.64185e+07	77356032	10.83	13.43	2	3		0				0			10.0004	13.43	2	3	10.8766	20.9	3	3	9.20473	17.41	3	3	7.13906	13.43	2	2		0			201	22.8977	7.44482
A7VJC2	Heterogeneous nuclear ribonucleoproteins A2/B1 OS=Rattus norvegicus GN=Hnrnpa2b1 PE=1 SV=1 - [ROA2_RAT]	24.65	1	8	8	28	6.12555e+07	46877052	0	3.61706e+07	3.39112e+07	6.81944e+07	3.22832e+07	0	7.15652	7.65	2	4	4.94436	7.65	2	2		0			11.8367	15.86	4	5	8.67459	11.61	3	4	20.1225	20.96	7	8	14.9494	12.46	3	5		0			353	37.4547	8.95361
P62282	40S ribosomal protein S11 OS=Rattus norvegicus GN=Rps11 PE=1 SV=3 - [RS11_RAT]	24.05	1	4	4	9	29221067	3.25679e+07	0	2.12917e+07	2.63268e+07	3.43123e+07	1.64293e+07	1.12645e+07		0				0				0			6.45386	17.72	3	3	5.46901	13.29	2	2	4.88813	12.66	2	2	4.12641	12.66	2	2		0			158	18.419	10.3013
Q9Z311	Trans-2-enoyl-CoA reductase, mitochondrial OS=Rattus norvegicus GN=Mecr PE=1 SV=1 - [MECR_RAT]	23.86	1	3	3	27	0	0	6.21856e+06	1.65487e+07	2.52567e+07	1.68222e+07	3.19193e+07	3.20054e+06	7.04888	20.64	2	2		0			8.50816	13.14	2	3	17.8518	20.64	2	4		0			12.917	20.64	2	9	13.6863	20.64	2	9		0			373	40.3013	8.77783
Q5I0K3	Citrate lyase subunit beta-like protein, mitochondrial OS=Rattus norvegicus GN=Clybl PE=2 SV=2 - [CLYBL_RAT]	23.37	1	4	4	50	4.57398e+07	2.37369e+07	1.77588e+07	2.87786e+07	2.73401e+07	3.25417e+07	3.0355e+07	1.82984e+07	15.2095	12.43	2	4	27.2831	18.05	3	7	10.6092	12.43	2	3	28.436	23.37	4	8	22.6702	12.43	2	6	26.3124	18.05	3	7	24.6525	12.43	2	7	27.8742	18.05	3	8	338	37.2976	7.97217
Q5XHZ0	Heat shock protein 75 kDa, mitochondrial OS=Rattus norvegicus GN=Trap1 PE=1 SV=1 - [TRAP1_RAT]	23.37	1	12	13	96	6.85275e+08	2.91515e+08	2.02285e+08	2.38205e+08	3.67722e+08	2.78585e+08	3.64808e+08	1.81092e+08	42.7634	13.74	8	14	23.6073	8.07	4	7	29.8552	11.19	6	10	49.6497	19.55	10	18	44.5223	13.6	6	14	43.944	15.3	7	13	31.4494	10.34	4	10	33.624	10.2	5	10	706	80.4108	7.03467
P10959	Carboxylesterase 1C OS=Rattus norvegicus GN=Ces1c PE=1 SV=3 - [EST1C_RAT]	23.32	1	8	8	52	5.9556e+07	7.02612e+07	5.32059e+07	6.69401e+07	4.75659e+07	4.18731e+07	4.2401e+07	27543632	24.4317	16.76	6	8	21.8112	16.76	6	8	11.5469	11.84	4	4	18.9794	13.3	5	6	19.5975	15.48	5	7	18.4133	8.93	4	7	15.9508	8.93	3	7	13.3477	8.93	4	5	549	60.1365	5.73193
P61959	Small ubiquitin-related modifier 2 OS=Rattus norvegicus GN=Sumo2 PE=1 SV=1 - [SUMO2_RAT]	23.16	1	2	2	4	2.92653e+07	6.06908e+07	2.10916e+07	3.32547e+07	2.55684e+07	5.01966e+07	92928383	3.42131e+07	4.97527	23.16	2	2		0				0				0			5.16684	23.16	2	2		0				0				0			95	10.8644	5.50342
P61078	Ubiquitin-conjugating enzyme E2 D3 OS=Rattus norvegicus GN=Ube2d3 PE=2 SV=1 - [UB2D3_RAT]	23.13	1	2	2	2	1.70478e+07	0	0	0	3.35592e+07	0	0	0	4.69508	23.13	2	2		0								0				0				0											147	16.6764	7.79639
Q5I0C3	Methylcrotonoyl-CoA carboxylase subunit alpha, mitochondrial OS=Rattus norvegicus GN=Mccc1 PE=1 SV=1 - [MCCA_RAT]	23.08	1	11	12	52	2.89961e+07	7.70924e+07	4.36011e+07	4.99291e+07	1.22812e+08	7.21245e+07	58714532	4.64719e+07	9.29904	2.66	2	4	13.8534	8.11	5	5	9.00704	6.71	3	3	14.7451	7.69	5	5	27.3219	12.31	7	9	40.8848	23.08	12	14	24.8158	11.33	7	9	7.63987	6.01	3	3	715	79.2794	7.13721
P62909	40S ribosomal protein S3 OS=Rattus norvegicus GN=Rps3 PE=1 SV=1 - [RS3_RAT]	23.05	1	4	4	7	7.10477e+07	5.94862e+07	0	0	4.28882e+07	7.3827e+07	4.64012e+07	2.16539e+07	5.57217	11.93	2	2		0				0				0			8.21865	17.7	3	3		0			6.01686	10.7	2	2		0			243	26.6574	9.65674
E9PT87	Myosin light chain kinase 3 OS=Rattus norvegicus GN=Mylk3 PE=1 SV=1 - [MYLK3_RAT]	23.03	1	11	11	59	36754661	2.88308e+07	3.02126e+07	1.27962e+07	2.44434e+07	3.31177e+07	29634780	2.25204e+07	32.2898	16.28	8	10	25.2107	9.29	5	8	9.14423	4.83	3	3	11.6067	8.65	4	4	20.3501	9.41	4	7	35.2009	13.49	6	11	32.0925	17.05	7	10	19.9399	11.83	4	6	786	85.4875	5.50342
Q6P4Z9	COP9 signalosome complex subunit 8 OS=Rattus norvegicus GN=Cops8 PE=2 SV=1 - [CSN8_RAT]	22.97	1	3	3	6	4.19442e+07	4.26065e+07	11974250	29187054	3.38237e+07	4.41023e+07	4.70086e+07	1.33624e+07		0			13.0362	22.97	3	4		0				0				0				0				0			5.76123	16.27	2	2	209	23.221	5.19873
P50398	Rab GDP dissociation inhibitor alpha OS=Rattus norvegicus GN=Gdi1 PE=1 SV=1 - [GDIA_RAT]	22.82	1	3	6	48	1.16329e+08	1.0556e+08	1.05223e+08	9.48816e+07	5.54331e+07	68516698	63743878	4.54233e+07		0				0				0			32.1511	15.66	3	8	27.56	14.09	4	7		0			39.7665	18.12	4	11	21.9212	15.66	3	6	447	50.5042	5.13525
Q6P502	T-complex protein 1 subunit gamma OS=Rattus norvegicus GN=Cct3 PE=1 SV=1 - [TCPG_RAT]	22.75	1	7	8	10	2.73737e+07	48030807	0	0	5.60494e+07	1.06113e+07	3.37283e+07	2.81362e+07	11.1921	10.28	4	4		0				0				0				0				0			7.7442	9.36	3	3	6.85168	7.16	3	3	545	60.6084	6.63916
Q6AYM4	Protein DPCD OS=Rattus norvegicus GN=Dpcd PE=2 SV=2 - [DPCD_RAT]	22.66	1	2	2	5	1.56536e+08	0	0	0	0	0	0	0	5.42065	22.66	2	5														0				0				0							203	23.1399	8.88037
P16086	Spectrin alpha chain, non-erythrocytic 1 OS=Rattus norvegicus GN=Sptan1 PE=1 SV=2 - [SPTN1_RAT]	22.33	1	35	38	134	5.42824e+07	4.9993e+07	3.49211e+07	0	2.50553e+07	2.0686e+07	5.01924e+07	3.10808e+07	34.0999	7.08	11	12	51.2155	9.99	17	17	74.4727	12.99	21	25		0			77.5289	15.45	24	26	70.288	13.23	19	22	44.1704	8.62	12	14	52.084	10.68	17	18	2472	284.462	5.32568
D3ZW55	Inosine triphosphate pyrophosphatase OS=Rattus norvegicus GN=Itpa PE=3 SV=1 - [ITPA_RAT]	22.22	1	3	3	3	0	1.83802e+07	7.27599e+06	0	5.56833e+06	2.02698e+07	0	3.97127e+06		0				0				0				0				0			8.4971	22.22	3	3		0				0			198	21.9131	5.65576
P38983	40S ribosomal protein SA OS=Rattus norvegicus GN=Rpsa PE=1 SV=3 - [RSSA_RAT]	22.03	1	4	4	7	32335963	0	46650844	55206430	45398154	0	1.91398e+07	2.60988e+07		0			6.36853	10.17	2	2		0			5.68612	7.12	2	2		0				0				0			9.08702	16.27	3	3	295	32.8034	4.86865
P51650	Succinate-semialdehyde dehydrogenase, mitochondrial OS=Rattus norvegicus GN=Aldh5a1 PE=1 SV=2 - [SSDH_RAT]	21.99	1	7	7	33	6.73715e+07	59394463	1.08274e+08	4.91713e+07	9.43513e+07	5.8775e+07	6.19511e+07	3.30191e+07	11.6403	13.77	4	4	7.41866	8.03	3	4	13.5757	16.44	5	7	6.82983	4.59	2	3	7.7374	8.22	2	3	9.64677	10.33	3	3	13.3437	12.81	5	7	5.32148	4.59	2	2	523	56.0959	8.08936
P28042	Single-stranded DNA-binding protein, mitochondrial OS=Rattus norvegicus GN=Ssbp1 PE=1 SV=2 - [SSBP_RAT]	21.85	1	2	2	12	3.10121e+07	13167760	0	848780	1.13348e+07	1.93689e+07	0	0	14.5574	21.85	2	5	7.23235	21.85	2	2		0				0			5.58581	21.85	2	2	9.17947	21.85	2	3		0				0			151	17.444	9.83252
P06214	Delta-aminolevulinic acid dehydratase OS=Rattus norvegicus GN=Alad PE=1 SV=1 - [HEM2_RAT]	21.82	1	3	3	13	63180275	70119038	2.7826e+07	2.57615e+07	1.20692e+07	3.03619e+07	3.51039e+07	1.7033e+07	7.50596	18.18	2	2		0			8.91271	15.15	2	3	7.53424	15.15	2	3	5.52618	10.3	2	2		0			9.46154	21.82	3	3		0			330	36.0084	6.78564
P67779	Prohibitin OS=Rattus norvegicus GN=Phb PE=1 SV=1 - [PHB_RAT]	21.69	1	4	4	21	3.87573e+07	23709797	0	1.4177e+07	2.20409e+07	2.05762e+07	2.52143e+07	9.80205e+06	10.9667	18.01	3	4		0				0				0			15.6101	11.03	2	5	11.8429	13.6	2	4	15.2127	11.76	2	5	10.1216	13.6	2	3	272	29.8019	5.75732
P52504	NADH dehydrogenase [ubiquinone] iron-sulfur protein 6, mitochondrial OS=Rattus norvegicus GN=Ndufs6 PE=3 SV=1 - [NDUS6_RAT]	21.55	1	2	2	4	8.84512e+07	0	0	0	0	0	5.12144e+07	0	10.8893	21.55	2	4		0				0				0				0				0				0				0			116	12.7746	9.24658
Q63798	Proteasome activator complex subunit 2 OS=Rattus norvegicus GN=Psme2 PE=2 SV=3 - [PSME2_RAT]	21.43	1	3	3	3	1.3403e+07	20104257	0	0	1.55996e+07	0	0	1.16216e+07		0				0				0				0			8.11206	21.43	3	3		0								0			238	26.84	5.71924
P13086	Succinyl-CoA ligase [ADP/GDP-forming] subunit alpha, mitochondrial OS=Rattus norvegicus GN=Suclg1 PE=2 SV=2 - [SUCA_RAT]	21.39	1	4	5	18	0	1.46779e+08	2.14489e+06	1.13498e+08	2.67574e+07	9.12458e+07	1.05562e+08	6.20777e+07		0			9.5713	9.54	2	3		0			10.8056	17.05	4	4	4.55455	7.8	2	2	11.7769	13.01	3	4	7.23878	13.01	3	3	5.96319	9.54	2	2	346	36.125	9.48096
P16036	Phosphate carrier protein, mitochondrial OS=Rattus norvegicus GN=Slc25a3 PE=1 SV=1 - [MPCP_RAT]	21.35	1	8	8	142	4.36897e+08	3.70791e+08	2.12869e+08	2.46841e+08	2.19489e+08	3.43286e+08	2.90179e+08	2.44786e+08	38.394	11.24	4	14	48.9091	13.2	5	19	54.5966	16.57	6	21	39.7738	11.24	4	15	41.7685	13.2	5	16	56.6102	16.85	6	21	36.2456	11.24	4	13	60.335	21.35	8	23	356	39.4194	9.33447
Q4QQV3	Protein FAM162A OS=Rattus norvegicus GN=Fam162a PE=2 SV=1 - [F162A_RAT]	21.29	1	3	3	4	1.73647e+07	28220972	11357589	35550858	2.80925e+07	0	2.86669e+07	1.57095e+07	6.2349	12.9	2	2		0				0				0				0				0			7.00329	16.13	2	2		0			155	17.8155	9.99365
Q5I0D1	Glyoxalase domain-containing protein 4 OS=Rattus norvegicus GN=Glod4 PE=1 SV=1 - [GLOD4_RAT]	21.14	1	4	4	13	29362431	2.27225e+07	0	0	39480448	2.30318e+07	52360203	2.84561e+07	5.08175	12.75	2	2	4.88944	9.06	2	2		0				0			5.62318	10.74	2	2	8.59583	9.06	2	3		0			7.33149	12.75	2	4	298	33.2465	5.2749
P50463	Cysteine and glycine-rich protein 3 OS=Rattus norvegicus GN=Csrp3 PE=1 SV=1 - [CSRP3_RAT]	21.13	1	3	3	10	4.05785e+06	0	3.59169e+07	4.56058e+07	1.09835e+07	1.45739e+07	27689170	0		0				0			11.894	15.98	2	5		0			8.23288	21.13	3	3		0			5.90145	15.98	2	2		0			194	20.7888	8.45557
P12075	Cytochrome c oxidase subunit 5B, mitochondrial OS=Rattus norvegicus GN=Cox5b PE=1 SV=2 - [COX5B_RAT]	20.93	1	2	2	4	1.03252e+08	140575875	3.24834e+07	94988313	6.97264e+07	58436154	55059778	57734258		0				0			5.39061	20.93	2	2		0				0				0				0			4.60277	20.93	2	2	129	13.9059	7.78174
P62856	40S ribosomal protein S26 OS=Rattus norvegicus GN=Rps26 PE=3 SV=3 - [RS26_RAT]	20.87	1	2	2	3	0	0	0	22653849	2.78864e+07	4.71325e+07	3.45475e+07	0		0				0								0			8.17674	20.87	2	3		0				0				0			115	13.0071	11.0044
P62853	40S ribosomal protein S25 OS=Rattus norvegicus GN=Rps25 PE=2 SV=1 - [RS25_RAT]	20.8	1	3	3	13	55036193	3.67417e+07	2.79223e+07	7.02995e+07	5.67383e+07	5.66905e+07	9.43287e+07	39649689	4.80557	15.2	2	2		0			3.97841	15.2	2	2		0			7.8825	20.8	3	3	5.45903	15.2	2	2	5.66747	15.2	2	2	5.509	15.2	2	2	125	13.7337	10.1108
P20280	60S ribosomal protein L21 OS=Rattus norvegicus GN=Rpl21 PE=1 SV=3 - [RL21_RAT]	20.63	1	2	2	5	2.71342e+07	2.97527e+07	0	0	3.4039e+07	2.85207e+07	19772773	1.95295e+07		0				0				0				0			9.65284	20.63	2	3	6.52898	20.63	2	2		0				0			160	18.4539	10.4038
P62630	Elongation factor 1-alpha 1 OS=Rattus norvegicus GN=Eef1a1 PE=2 SV=1 - [EF1A1_RAT]	20.56	1	3	7	75	253478968	1.86645e+08	1.89644e+08	2.31009e+08	1.25155e+08	1.70388e+08	1.51668e+08	9.20241e+07		0				0				0			30.261	15.15	4	11		0				0				0				0			462	50.0821	9.01221
P24329	Thiosulfate sulfurtransferase OS=Rattus norvegicus GN=Tst PE=1 SV=3 - [THTR_RAT]	20.54	1	4	4	12	2.69739e+08	2.02421e+08	0	304449918	1.38713e+08	1.49594e+08	81601651	1.0114e+08	4.78663	10.44	2	2	7.82164	14.48	3	3		0				0			5.22469	10.44	2	2	7.71611	16.5	3	3		0			4.96078	10.44	2	2	297	33.3858	7.85498
P35281	Ras-related protein Rab-10 OS=Rattus norvegicus GN=Rab10 PE=1 SV=1 - [RAB10_RAT]	20.5	1	2	4	28	6.62892e+07	5.3914e+07	3.15782e+07	2.99971e+07	5.20097e+07	4.73426e+07	1.25106e+08	7.62192e+07		0				0			10.9072	11.5	2	9		0			10.4762	15	3	8		0				0				0			200	22.8438	8.96826
Q6DGG1	Alpha/beta hydrolase domain-containing protein 14B OS=Rattus norvegicus GN=Abhd14b PE=2 SV=1 - [ABHEB_RAT]	20.48	1	3	3	5	4.93347e+07	51452532	0	0	4.2531e+07	62430769	6.48372e+07	38055960	5.0417	9.05	2	2		0								0			7.99371	20.48	3	3		0				0				0			210	22.6037	6.01123
P85973	Purine nucleoside phosphorylase OS=Rattus norvegicus GN=Pnp PE=1 SV=1 - [PNPH_RAT]	20.42	1	3	3	7	179070092	0	0	6.58877e+07	7.65592e+07	0	5.7353e+07	2.37667e+07		0				0				0			8.0578	20.42	3	3		0				0			6.6418	16.61	2	2	6.05663	16.61	2	2	289	32.281	6.93213
Q64591	2,4-dienoyl-CoA reductase, mitochondrial OS=Rattus norvegicus GN=Decr1 PE=1 SV=2 - [DECR_RAT]	20.3	1	5	5	20	1.46691e+08	64724000	0	0	1.12738e+08	1.15976e+08	9.06153e+07	5.5394e+07	5.29874	6.87	2	2	6.26126	7.16	2	2						0			13.1706	17.61	4	4	5.88283	6.87	2	2	13.0299	13.73	4	5	13.8221	11.04	3	5	335	36.1097	8.93896
O89049	Thioredoxin reductase 1, cytoplasmic OS=Rattus norvegicus GN=Txnrd1 PE=1 SV=5 - [TRXR1_RAT]	20.24	1	6	6	19	0	2.28991e+07	3.12844e+07	2.2411e+07	1.59553e+07	1.67907e+07	0	1.87212e+07		0			15.1707	16.03	3	4	10.9004	11.02	3	3	13.4322	13.63	3	4	6.89785	9.02	2	2	6.62541	6.21	2	2		0			14.0219	13.63	3	4	499	54.6367	6.46826
Q63570	26S protease regulatory subunit 6B OS=Rattus norvegicus GN=Psmc4 PE=1 SV=1 - [PRS6B_RAT]	20.1	1	3	3	27	1.23342e+07	1.14742e+07	4.24277e+07	7.64832e+06	2.90242e+07	1.85041e+07	1.25198e+07	7.14087e+06	17.1653	20.1	3	5	21.8477	12.2	2	6	9.55927	12.2	2	2	12.0416	12.2	2	4	11.9718	12.2	2	3	14.1556	12.2	2	4	10.6384	12.2	2	3		0			418	47.3786	5.21143
Q64560	Tripeptidyl-peptidase 2 OS=Rattus norvegicus GN=Tpp2 PE=2 SV=3 - [TPP2_RAT]	20.02	1	17	17	74	3.30534e+07	31745426	3.97956e+07	1.56988e+07	1.1642e+07	7.62494e+06	1.86975e+07	8.64996e+06	52.2859	15.93	13	23	28.7279	7.85	7	11	35.6624	13.29	9	12		0			14.1554	4.08	4	9	11.9153	4	3	5	20.7084	8.33	7	10	7.04233	1.84	2	4	1249	138.206	6.37939
P17074	40S ribosomal protein S19 OS=Rattus norvegicus GN=Rps19 PE=2 SV=3 - [RS19_RAT]	20	1	3	3	4	868072	0	1.52104e+07	0	21248679	29663014	2.89896e+07	0		0				0				0				0				0			5.10193	13.79	2	2	5.24633	12.41	2	2		0			145	16.0756	10.4038
Q66HD0	Endoplasmin OS=Rattus norvegicus GN=Hsp90b1 PE=1 SV=2 - [ENPL_RAT]	19.9	1	10	12	54	1.95861e+08	8.06184e+07	8.50323e+07	53237768	1.02311e+08	8.26762e+07	1.48613e+08	8.71218e+07	7.96563	4.23	3	3	16.9168	5.97	5	6	15.1685	5.47	5	5	30.4873	11.44	8	11	17.9458	5.85	5	6	23.7418	5.47	5	8	20.0541	9.2	7	7	22.8611	12.06	7	8	804	92.7134	4.80518
Q5M7W5	Microtubule-associated protein 4 OS=Rattus norvegicus GN=Map4 PE=1 SV=1 - [MAP4_RAT]	19.68	1	8	8	33	3.40817e+07	3.32201e+07	3.12804e+07	8.76505e+06	1.42873e+07	1.95794e+07	4.60755e+07	1.70081e+07	15.8388	12.49	4	12	27.7791	15.7	7	9	11.2606	9.84	4	5		0			10.5811	7.38	3	3	9.6193	7.57	4	4		0				0			1057	110.233	4.729
Q566C7	Diphosphoinositol polyphosphate phosphohydrolase 1 OS=Rattus norvegicus GN=Nudt3 PE=1 SV=1 - [NUDT3_RAT]	19.64	1	3	3	4	1.35229e+07	6.47355e+06	0	0	2.19691e+07	0	27721459	0	4.61177	13.69	2	2		0				0							4.6461	14.29	2	2		0				0				0			168	19.0836	6.34131
Q68FS4	Cytosol aminopeptidase OS=Rattus norvegicus GN=Lap3 PE=1 SV=1 - [AMPL_RAT]	19.46	1	7	7	28	3.50206e+07	4.93391e+07	6.92223e+07	5.46334e+07	1.50693e+08	8.09788e+07	3.03948e+07	8.28751e+07	8.84405	3.66	2	3	9.52241	9.44	3	3		0			8.23383	4.62	2	3	9.90687	11.95	3	3	18.9427	14.07	5	6	15.7551	9.44	3	5	14.1718	15.8	5	5	519	56.1147	7.21045
Q64537	Calpain small subunit 1 OS=Rattus norvegicus GN=Capns1 PE=1 SV=3 - [CPNS1_RAT]	19.26	1	3	3	6	0	2.25609e+07	0	0	1.36554e+07	1.39053e+07	1.34638e+07	0		0				0				0							6.69233	14.44	2	2	4.93701	10.37	2	2	6.11766	14.44	2	2		0			270	28.5519	5.46533
Q5XIM9	T-complex protein 1 subunit beta OS=Rattus norvegicus GN=Cct2 PE=1 SV=3 - [TCPB_RAT]	19.25	1	5	5	13	0	3.80116e+07	5.08552e+07	1.59638e+07	44129138	3.40752e+07	1.59416e+07	2.17456e+07		0			9.87253	9.16	3	3	9.11104	10.47	3	3	14.9143	14.21	3	5		0				0				0			6.31042	6.92	2	2	535	57.4221	6.45557
Q00715	Histone H2B type 1 OS=Rattus norvegicus PE=1 SV=2 - [H2B1_RAT]	19.2	1	2	2	28	1.33695e+07	5.00937e+07	2.5983e+07	20955543	2.43103e+08	1.85636e+08	169936902	5.7829e+07		0			7.48638	19.2	2	3	5.10866	19.2	2	2		0			18.1817	19.2	2	8	18.2498	19.2	2	8	10.188	19.2	2	4	7.73718	19.2	2	3	125	13.9816	10.3599
Q64536	[Pyruvate dehydrogenase (acetyl-transferring)] kinase isozyme 2, mitochondrial OS=Rattus norvegicus GN=Pdk2 PE=1 SV=1 - [PDK2_RAT]	19.16	1	3	3	11	7.66611e+07	74579778	5.05607e+07	4.3249e+07	2.93334e+07	1.98407e+07	21039090	1.69716e+07	7.29503	11.06	2	2		0				0			8.30341	11.3	2	3		0				0			4.95851	11.06	2	2	11.3945	11.06	2	4	407	46.0761	6.60986
P35467	Protein S100-A1 OS=Rattus norvegicus GN=S100a1 PE=1 SV=3 - [S10A1_RAT]	19.15	1	2	2	2	0	0	0	0	5.95208e+06	1.02158e+07	0	0														0			6.25352	19.15	2	2		0											94	10.5532	4.50049
Q5RKI0	WD repeat-containing protein 1 OS=Rattus norvegicus GN=Wdr1 PE=1 SV=3 - [WDR1_RAT]	19.14	1	10	10	31	3.70425e+07	112971023	9.84068e+07	1.10577e+08	7.33508e+07	1.1754e+08	3.65733e+07	5.71084e+07	6.98945	6.6	3	3	10.4569	6.6	4	4	9.6908	5.94	4	4	16.6797	12.54	7	7	10.3341	6.44	4	4	11.3516	8.75	5	5	4.89149	3.14	2	2	4.61698	2.97	2	2	606	66.1399	6.62451
P29314	40S ribosomal protein S9 OS=Rattus norvegicus GN=Rps9 PE=1 SV=4 - [RS9_RAT]	19.07	1	4	5	21	2.43238e+07	3.61216e+07	0	3.55836e+07	2.98884e+07	7.13345e+07	4.23573e+07	2.78042e+07	6.27518	12.89	3	3	6.98102	12.89	3	3		0				0			6.99073	8.76	2	3	7.04757	9.28	3	3	9.28575	9.28	3	4	11.1761	19.07	5	5	194	22.5776	10.6528
O88761	26S proteasome non-ATPase regulatory subunit 1 OS=Rattus norvegicus GN=Psmd1 PE=1 SV=1 - [PSMD1_RAT]	18.89	1	10	10	27	2.58072e+07	2.51746e+07	21429591	1.57389e+07	1.63154e+07	1.42899e+07	1.79715e+07	1.68791e+07	17.1998	7.45	5	6	9.04115	5.46	3	3		0			14.797	8.71	5	5	8.96384	4.93	3	3	5.14704	2.52	2	2	15.9405	8.29	5	5	8.96901	7.35	3	3	953	105.681	5.38916
P05712	Ras-related protein Rab-2A OS=Rattus norvegicus GN=Rab2a PE=2 SV=1 - [RAB2A_RAT]	18.87	1	3	3	4	0	0	0	0	1.36531e+07	0	0	1.60451e+07		0				0								0			5.0175	12.26	2	2		0				0			5.73102	12.74	2	2	212	23.5207	6.53662
Q9Z244	GMP reductase 1 OS=Rattus norvegicus GN=Gmpr PE=2 SV=1 - [GMPR1_RAT]	18.84	1	5	5	14	1.99234e+08	54470762	1.0005e+08	1.79109e+08	1.92497e+08	1.74342e+08	1.12744e+08	3.08726e+07		0				0				0				0				0				0			32.4385	9.57	3	10	11.1475	15.65	3	4	345	37.4638	6.97607
P41565	Isocitrate dehydrogenase [NAD] subunit gamma 1, mitochondrial OS=Rattus norvegicus GN=Idh3g PE=1 SV=2 - [IDHG1_RAT]	18.83	1	5	5	16	3.97835e+08	3.71035e+08	3.57221e+08	365713490	84008458	218306828	2.32846e+08	0	10.8252	10.18	3	4	8.2851	8.4	2	3	12.3321	11.2	3	4		0			5.78678	8.4	2	2		0			9.29652	11.7	2	3		0			393	42.8242	8.89502
P41350	Caveolin-1 OS=Rattus norvegicus GN=Cav1 PE=1 SV=3 - [CAV1_RAT]	18.54	1	3	3	3	1.08678e+08	0	0	7.74953e+06	100864504	0	2.99755e+07	7.14076e+07		0				0				0				0				0				0			7.03283	18.54	3	3		0			178	20.5394	5.52881
P97584	Prostaglandin reductase 1 OS=Rattus norvegicus GN=Ptgr1 PE=2 SV=3 - [PTGR1_RAT]	18.54	1	3	3	27	2.63476e+07	4.01036e+07	1.74007e+07	4.10144e+07	6.6145e+06	4.27998e+07	3.62649e+07	2.12855e+07	12.2497	14.89	2	5		0				0			17.6253	18.54	3	6	9.1912	14.89	2	3	19.4327	18.54	3	7	16.5062	14.89	2	6		0			329	35.6954	8.01611
Q66H98	Serum deprivation-response protein OS=Rattus norvegicus GN=Sdpr PE=1 SV=3 - [SDPR_RAT]	18.23	1	4	4	8	0	0	0	1.00689e+07	0	16999591	6.42831e+06	0		0				0				0			6.69204	11.51	2	3		0			4.76354	5.28	2	2	7.53247	9.35	3	3		0			417	46.3583	5.2876
Q5BJQ0	Atypical kinase ADCK3, mitochondrial OS=Rattus norvegicus GN=Adck3 PE=2 SV=1 - [ADCK3_RAT]	18.18	1	6	6	45	1.04706e+08	2.91008e+08	5.83935e+07	5.13598e+07	87888290	1.37809e+08	5.34208e+07	4.59361e+07	15.0366	7.86	3	5	24.2405	14.64	5	13	9.72752	6.78	3	3	15.5106	6.78	3	6	13.0498	6.78	3	4	14.8684	6.78	3	4	14.8496	10.63	3	5	16.1914	13.1	4	5	649	72.1797	6.45557
P97700	Mitochondrial 2-oxoglutarate/malate carrier protein OS=Rattus norvegicus GN=Slc25a11 PE=1 SV=3 - [M2OM_RAT]	18.15	1	5	5	18	1.36859e+08	5.18152e+07	2.44077e+07	42767056	4.50817e+07	34487672	8.90173e+07	5.50392e+07	9.63981	11.15	3	3		0				0				0			11.5494	10.83	3	4		0			12.3062	12.74	3	4	21.0316	15.61	4	7	314	34.2209	9.87646
P85125	Polymerase I and transcript release factor OS=Rattus norvegicus GN=Ptrf PE=1 SV=1 - [PTRF_RAT]	18.11	1	5	5	50	4.69545e+07	117995771	105956537	5.95751e+07	8.15642e+07	8.52348e+07	4.3965e+07	4.20807e+07	11.5146	8.42	2	4		0			18.3777	14.29	4	5	18.3423	11.22	3	10	11.4456	11.22	3	3	21.2117	15.05	4	15	22.6182	11.22	3	7	19.9132	11.22	3	6	392	43.882	5.51611
P52296	Importin subunit beta-1 OS=Rattus norvegicus GN=Kpnb1 PE=1 SV=1 - [IMB1_RAT]	18.06	1	8	8	64	4.14216e+07	2.28688e+07	2.59156e+07	1.19224e+07	2.8641e+07	2.82561e+07	2.69525e+07	1.61606e+07	26.4717	9.83	5	8	22.6543	6.63	4	8	20.9559	5.94	4	8	28.7433	10.29	5	10	33.4207	15.31	6	12	25.3529	6.63	4	8	13.3402	4.91	3	4	19.9914	6.86	3	6	875	97.062	4.76709
P02650	Apolipoprotein E OS=Rattus norvegicus GN=Apoe PE=1 SV=2 - [APOE_RAT]	17.95	1	5	5	27	8.65126e+07	4.73366e+07	1.77274e+07	8.5902e+07	3.78572e+07	7.88223e+07	3.30356e+07	2.61683e+07	5.78314	7.37	2	2	5.83411	6.41	2	2	10.1853	6.41	2	4		0			7.3679	6.41	2	3	19.1074	13.46	4	7	17.6544	10.58	3	7	5.59838	6.41	2	2	312	35.7313	5.2749
Q6AY80	Ribosyldihydronicotinamide dehydrogenase [quinone] OS=Rattus norvegicus GN=Nqo2 PE=1 SV=3 - [NQO2_RAT]	17.75	1	2	3	19	88863438	1.52735e+08	2.32953e+07	4.76683e+07	3.24734e+07	1.1189e+08	6.50669e+07	6.30845e+07	6.18159	13.85	2	2	7.28387	13.85	2	2		0			10.4825	13.85	2	3	4.99149	13.85	2	2	11.0607	13.85	2	4	7.9777	13.85	2	2	13.7551	17.75	3	4	231	26.2582	7.35693
Q6UPE1	Electron transfer flavoprotein-ubiquinone oxidoreductase, mitochondrial OS=Rattus norvegicus GN=Etfdh PE=1 SV=1 - [ETFD_RAT]	17.69	1	9	9	40	7.83642e+07	81218977	3.98827e+07	6.66068e+07	6.83339e+07	3.26786e+07	9.10937e+07	54352545	16.0638	10.71	6	6	9.23463	7.47	4	4	6.80214	5.68	3	3	11.2317	7.47	4	5	18.0374	14.77	7	7	10.0108	5.19	3	4	10.066	7.47	4	4	17.6849	9.58	5	7	616	68.1547	7.56201
Q9JHW0	Proteasome subunit beta type-7 OS=Rattus norvegicus GN=Psmb7 PE=1 SV=1 - [PSB7_RAT]	17.69	1	4	4	17	37180080	3.69717e+07	1.99271e+07	1.71014e+07	1.7356e+07	4.2336e+07	2.57088e+07	2.18576e+06		0				0				0			17.4256	10.11	2	6	14.8281	10.83	2	5	17.0291	13.72	3	6		0				0			277	29.9083	7.97217
Q07969	Platelet glycoprotein 4 OS=Rattus norvegicus GN=Cd36 PE=1 SV=3 - [CD36_RAT]	17.58	1	4	4	18	9.0735e+07	0	38557712	60412719	4.50437e+07	5.26505e+07	7.35497e+07	5.39227e+07	9.57354	8.69	2	3					11.0652	10.38	3	4		0			8.42667	15.89	3	3	8.91554	8.69	2	3	6.77372	8.69	2	2	11.1457	8.69	2	3	472	52.6973	8.55811
P31977	Ezrin OS=Rattus norvegicus GN=Ezr PE=1 SV=3 - [EZRI_RAT]	17.58	1	5	11	47	1.31974e+08	1.36896e+08	5.04014e+07	1.09589e+08	1.13136e+08	1.10568e+08	9.45999e+07	5.82884e+07	25.1615	13.31	7	9		0				0			19.294	9.9	6	7		0			17.6647	10.92	6	7		0				0			586	69.3476	6.1001
Q5I0G4	Glycine--tRNA ligase (Fragment) OS=Rattus norvegicus GN=Gars PE=1 SV=1 - [SYG_RAT]	17.43	1	6	7	15	25385510	41917707	3103853798	2.058e+07	2.32417e+07	4.31003e+07	6.63871e+08	0	9.34699	5.81	3	3		0				0			12.1909	8.32	4	4	12.42	9.42	3	4		0			10.9387	10.83	4	4		0			637	71.9843	6.07471
Q9Z1P2	Alpha-actinin-1 OS=Rattus norvegicus GN=Actn1 PE=1 SV=1 - [ACTN1_RAT]	17.38	1	2	13	58	3.90942e+07	2.89481e+07	3.19099e+07	1.7846e+07	6.07868e+07	3.49125e+07	4.1882e+07	5.3103e+07		0				0				0				0			43.3853	14.69	11	15		0				0			27.0849	11.21	8	9	892	102.896	5.37646
P16303	Carboxylesterase 1D OS=Rattus norvegicus GN=Ces1d PE=1 SV=2 - [CES1D_RAT]	17.17	1	6	6	15	1.79444e+07	7.66474e+06	21287939	5.06711e+07	0	9558489	0	8.06192e+06	8.29559	11.5	3	3		0				0			12.5542	10.44	4	5		0			10.7597	3.89	2	4		0			7.33467	5.66	2	3	565	62.1077	6.53662
Q5HZY2	GTP-binding protein SAR1b OS=Rattus norvegicus GN=Sar1b PE=2 SV=1 - [SAR1B_RAT]	17.17	1	2	2	2	2.8802e+07	6.38295e+06	0	0	0	5.20178e+07	0	0	5.38164	17.17	2	2		0												0				0								0			198	22.3955	6.11279
P19945	60S acidic ribosomal protein P0 OS=Rattus norvegicus GN=Rplp0 PE=1 SV=2 - [RLA0_RAT]	17.03	1	3	3	5	0	0	0	2.80004e+07	9.43666e+06	0	23528499	1.05158e+07						0				0				0			4.31321	7.26	2	2		0				0			8.71211	17.03	3	3	317	34.1938	6.25244
P62634	Cellular nucleic acid-binding protein OS=Rattus norvegicus GN=Cnbp PE=2 SV=1 - [CNBP_RAT]	16.95	1	2	2	2	1.01047e+07	6.30645e+06	0	0	1.47195e+07	0	0	0		0				0								0			5.20519	16.95	2	2		0				0							177	19.4496	7.7085
P81155	Voltage-dependent anion-selective channel protein 2 OS=Rattus norvegicus GN=Vdac2 PE=1 SV=2 - [VDAC2_RAT]	16.95	1	3	4	26	2.25571e+08	1.55461e+08	4.07188e+07	1.18908e+08	1.35937e+08	9.93986e+07	1.20575e+08	8.12924e+07	8.81694	14.24	3	3		0			4.80303	6.1	2	2	10.2217	10.17	3	4	10.0303	14.24	3	4	11.2434	10.17	3	4	7.80143	6.1	2	3	11.0703	6.1	2	4	295	31.7256	7.48877
P62142	Serine/threonine-protein phosphatase PP1-beta catalytic subunit OS=Rattus norvegicus GN=Ppp1cb PE=1 SV=3 - [PP1B_RAT]	16.82	1	4	4	27	17374947	1.55808e+07	5.40454e+06	2.21654e+07	8.97129e+06	2.58934e+07	1.09998e+07	9.91542e+06	7.03229	8.26	2	2	9.77708	8.26	2	3	6.99698	8.26	2	3	13.862	8.26	2	5	6.95974	8.26	2	2	12.7537	13.76	3	4	11.2551	11.31	3	4	14.6089	8.26	2	4	327	37.1626	6.18896
Q4FZT9	26S proteasome non-ATPase regulatory subunit 2 OS=Rattus norvegicus GN=Psmd2 PE=1 SV=1 - [PSMD2_RAT]	16.74	1	12	12	95	3.1749e+07	2.40295e+07	28131505	1.5642e+07	25920610	2.59562e+07	2.54997e+07	2.83439e+07	32.1446	11.56	7	11	20.4926	7.93	6	7	25.2764	9.14	7	8	37.8779	11.23	8	14	37.1811	13.66	8	13	49.7	15.86	10	17	33.8041	12.67	7	11	40.9995	13.66	8	14	908	100.124	5.19873
P34067	Proteasome subunit beta type-4 OS=Rattus norvegicus GN=Psmb4 PE=1 SV=2 - [PSB4_RAT]	16.73	1	2	2	2	1.79881e+07	1.98101e+07	1.47258e+07	0	0	1.909e+07	0	0	5.81558	16.73	2	2		0				0				0				0				0				0							263	29.1784	6.91748
P52873	Pyruvate carboxylase, mitochondrial OS=Rattus norvegicus GN=Pc PE=1 SV=2 - [PYC_RAT]	16.72	1	11	11	48	23298155	2.31842e+07	2.68575e+07	2.16053e+07	6.02397e+06	1.29032e+07	2.55663e+07	8.7602e+06	15.9518	7.05	5	5	33.8269	10.44	7	10	23.7819	9.34	6	7	20.794	10.19	8	8	8.923	4.84	3	3	19.5151	7.22	5	6	14.4334	9	5	5	13.0973	6.28	4	4	1178	129.695	6.81494
Q63416	Inter-alpha-trypsin inhibitor heavy chain H3 OS=Rattus norvegicus GN=Itih3 PE=2 SV=1 - [ITIH3_RAT]	16.69	1	11	11	68	6.64199e+07	2.76875e+07	6.48245e+07	2.66213e+07	1.60097e+07	2.54352e+07	2.91193e+07	1.28769e+07	31.7925	13.98	9	14	13.9646	9.13	5	5	27.5071	13.98	8	13	20.8197	7.1	5	8	9.94014	5.98	3	9	13.1163	6.09	4	5	24.2605	8.68	6	9	12.6845	8.34	5	5	887	99.0357	6.25244
Q7TPB1	T-complex protein 1 subunit delta OS=Rattus norvegicus GN=Cct4 PE=1 SV=3 - [TCPD_RAT]	16.51	1	4	4	6	8.11204e+06	5.88888e+07	80963984	45620962	3.01396e+06	4.29063e+07	1.05107e+07	2.75957e+06		0			4.39529	5.38	2	2		0				0				0			6.25444	8.16	2	2	5.88045	11.13	2	2		0			539	58.0628	8.01611
Q9R0L4	Cullin-associated NEDD8-dissociated protein 2 OS=Rattus norvegicus GN=Cand2 PE=1 SV=1 - [CAND2_RAT]	16.34	1	12	13	97	1.76175e+07	1.67852e+07	2.10973e+07	1.19806e+07	1.5192e+07	1.97975e+08	7.03937e+06	6.01416e+06	43.5	8.41	7	13	38.3035	8.56	7	12	45.5805	10.68	9	17	32.2058	9.9	8	11	38.848	9.9	8	13	37.9909	8.72	7	13	30.4085	5.03	4	9	28.1141	6.13	5	9	1273	139.585	5.51611
Q07803	Elongation factor G, mitochondrial OS=Rattus norvegicus GN=Gfm1 PE=1 SV=2 - [EFGM_RAT]	16.25	1	12	12	69	6.23487e+07	2.39505e+07	2.46675e+07	3.69742e+07	1.62753e+07	1.81028e+07	31068651	1.51141e+07	14.7085	8.66	6	6	14.5908	8.12	5	6	7.47316	4.13	3	3	20.4056	11.32	7	7	21.4281	7.19	4	20	23.5305	9.05	4	21	5.40137	2.8	2	2	11.5801	7.19	3	4	751	83.4044	6.80029
Q04462	Valine--tRNA ligase OS=Rattus norvegicus GN=Vars PE=2 SV=2 - [SYVC_RAT]	16.22	1	12	12	51	2.29633e+07	2.25351e+07	2.24619e+07	3.78502e+06	1.16738e+07	5.73288e+06	1.02299e+07	6.6843e+06	24.3343	10.13	6	12	32.9151	10.13	9	11	25.2526	9.34	6	8	4.57476	2.77	2	2	21.1557	7.59	6	7	11.296	6.88	4	4	11.5256	5.62	3	3	9.98382	4.43	4	4	1264	140.28	7.60596
P24368	Peptidyl-prolyl cis-trans isomerase B OS=Rattus norvegicus GN=Ppib PE=1 SV=3 - [PPIB_RAT]	16.2	1	3	3	8	0	25338381	0	0	2.39248e+07	3.94307e+07	0	1.57847e+07		0			5.32802	12.04	2	3		0				0			5.07946	12.04	2	2		0				0			7.38474	16.2	3	3	216	23.7875	9.49561
Q68FU7	Ubiquinone biosynthesis monooxygenase COQ6, mitochondrial OS=Rattus norvegicus GN=Coq6 PE=2 SV=1 - [COQ6_RAT]	16.18	1	5	5	12	3.83519e+07	35710783	4.31442e+07	6.7275e+07	48094510	7.23234e+07	4.08875e+07	11655140	6.38069	8.61	2	4		0				0			7.04411	6.72	3	3	8.80266	5.04	2	3		0			6.73872	5.04	2	2		0			476	51.4631	7.21045
Q6I7R3	Isochorismatase domain-containing protein 1 OS=Rattus norvegicus GN=Isoc1 PE=1 SV=1 - [ISOC1_RAT]	16.16	1	3	3	5	6.73071e+07	3.35812e+07	0	0	4.26982e+07	4.79366e+07	4.24776e+07	25709907		0			4.78614	11.11	2	2										0				0			9.05	16.16	3	3		0			297	31.982	7.38623
O08557	N(G),N(G)-dimethylarginine dimethylaminohydrolase 1 OS=Rattus norvegicus GN=Ddah1 PE=1 SV=3 - [DDAH1_RAT]	16.14	1	3	3	5	5.56465e+07	0	0	0	0	2.60782e+07	0	1.56517e+07		0				0				0				0				0			4.29598	7.02	2	2		0			7.38383	16.14	3	3	285	31.4059	6.12549
Q63081	Protein disulfide-isomerase A6 OS=Rattus norvegicus GN=Pdia6 PE=1 SV=2 - [PDIA6_RAT]	16.14	1	5	5	27	3.96043e+07	4.24434e+07	5.61482e+07	5.19685e+07	4.76059e+07	4.76693e+07	4.67716e+07	3.78932e+07	11.5463	12.05	3	3	6.02784	8.86	2	2	10.0367	8.64	2	3	10.7025	8.64	2	3	14.6598	12.73	4	5	10.1593	8.86	3	3	8.6311	8.64	2	2	20.0674	12.73	4	6	440	48.1433	5.13525
P62268	40S ribosomal protein S23 OS=Rattus norvegicus GN=Rps23 PE=1 SV=3 - [RS23_RAT]	16.08	1	2	2	2	0	0	0	0	4.01404e+07	0	3.347e+07	1.65595e+07		0								0								0				0			6.66581	16.08	2	2		0			143	15.7977	10.4917
Q6IFU8	Keratin, type I cytoskeletal 17 OS=Rattus norvegicus GN=Krt17 PE=1 SV=1 - [K1C17_RAT]	15.94	1	3	8	18	2.90601e+07	1.04382e+08	1.09742e+07	0	5.56026e+07	3.15865e+07	4.38231e+07	1.66818e+07		0				0			19.5233	12.24	5	7		0				0				0				0				0			433	48.0931	5.021
P13471	40S ribosomal protein S14 OS=Rattus norvegicus GN=Rps14 PE=2 SV=3 - [RS14_RAT]	15.89	1	2	2	13	24427499	0	1.18729e+07	26319588	3.36981e+07	2.23048e+07	3.10806e+07	1.48548e+07	4.87911	15.89	2	2		0				0			5.08438	15.89	2	2	8.13943	15.89	2	3	5.41026	15.89	2	2	5.33761	15.89	2	2	5.53063	15.89	2	2	151	16.2485	10.0522
P38718	Mitochondrial pyruvate carrier 2 OS=Rattus norvegicus GN=Mpc2 PE=2 SV=1 - [MPC2_RAT]	15.75	1	2	2	3	3.60133e+07	0	0	0	5.90281e+06	0	0	0	6.91379	15.75	2	3						0				0				0								0				0			127	14.2486	10.4771
Q8CFN2	Cell division control protein 42 homolog OS=Rattus norvegicus GN=Cdc42 PE=1 SV=2 - [CDC42_RAT]	15.71	1	3	3	23	2.76971e+07	2.61052e+07	1.13176e+07	32634691	3.18185e+07	3.28987e+07	3.4725e+07	1.23841e+07	8.71513	15.71	3	3	8.36865	14.14	2	3	6.02015	14.14	2	2	8.50336	14.14	2	3	6.30386	14.14	2	2	9.94578	15.71	3	3	11.2734	15.71	3	4	9.01421	14.14	2	3	191	21.245	6.55127
P18420	Proteasome subunit alpha type-1 OS=Rattus norvegicus GN=Psma1 PE=1 SV=2 - [PSA1_RAT]	15.59	1	3	3	5	5.87059e+07	88032614	0	0	1.03811e+07	6.91011e+07	73652609	3.3428e+06	8.33452	11.03	2	3	5.79471	12.55	2	2		0				0				0				0				0				0			263	29.4988	6.60986
P97519	Hydroxymethylglutaryl-CoA lyase, mitochondrial OS=Rattus norvegicus GN=Hmgcl PE=2 SV=1 - [HMGCL_RAT]	15.38	1	3	3	13	4.70935e+07	0	0	2.63539e+07	3.41249e+07	49039501	2.93612e+07	0	10.501	15.38	3	3		0				0			9.52145	15.38	3	3	5.83035	8.62	2	2	8.88736	15.38	3	3	6.04225	8.62	2	2		0			325	34.1697	8.41162
Q68FR6	Elongation factor 1-gamma OS=Rattus norvegicus GN=Eef1g PE=2 SV=3 - [EF1G_RAT]	15.33	1	3	3	17	6.64676e+07	86311612	95742607	87136353	1.04249e+08	7.783e+07	6.15697e+07	3.90386e+07	6.4718	12.13	2	2	5.89857	6.18	2	2	6.05561	6.18	2	2		0			9.80979	6.18	2	3	9.79372	6.18	2	3	9.99926	15.33	3	3	7.07478	6.18	2	2	437	50.0292	6.7417
P05708	Hexokinase-1 OS=Rattus norvegicus GN=Hk1 PE=1 SV=4 - [HXK1_RAT]	15.25	1	9	11	47	2.22659e+07	1.61369e+07	2.27993e+07	10763021	1.13954e+07	1.10562e+07	7.91154e+06	2.32891e+07	35.5319	7.84	5	11	18.3154	4.03	3	5	16.9475	5.34	4	5	16.6906	6.43	4	5	8.16798	4.03	3	3	9.44037	4.03	2	3	20.1897	4.14	3	6	28.5793	7.63	6	9	918	102.342	6.7124
Q6P6Q2	Keratin, type II cytoskeletal 5 OS=Rattus norvegicus GN=Krt5 PE=1 SV=1 - [K2C5_RAT]	15.1	1	3	9	99	1.39138e+08	1.98672e+08	4.7067e+07	5.79294e+07	2.35078e+08	8.10774e+07	1.05151e+08	5.28946e+07	36.7695	6.77	3	11	48.3225	7.64	4	14	40.9737	8.51	5	13	36.6975	5.56	3	10	51.1852	7.29	4	15	25.7169	5.56	3	7	46.5339	10.07	6	14	47.1485	10.76	6	15	576	61.7877	7.79639
B0BN18	Prefoldin subunit 2 OS=Rattus norvegicus GN=Pfdn2 PE=2 SV=1 - [PFD2_RAT]	14.94	1	2	2	2	9.50876e+06	0	0	0	0	0	17738997	0	5.26264	14.94	2	2		0				0				0				0				0				0				0			154	16.5696	6.58057
Q62812	Myosin-9 OS=Rattus norvegicus GN=Myh9 PE=1 SV=3 - [MYH9_RAT]	14.89	1	16	19	40	1.82882e+07	2.01922e+07	2.87527e+07	0	3.3315e+06	5.08456e+06	4.77663e+06	8.06092e+06	39.732	8.67	10	12	17.6548	3.72	4	5	60.7268	12.9	16	19		0				0			7.51647	2.19	2	3		0				0			1961	226.197	5.60498
Q5HZA9	Transmembrane protein 126A OS=Rattus norvegicus GN=Tmem126a PE=2 SV=1 - [T126A_RAT]	14.8	1	3	3	7	0	1.85713e+07	0	0	9.94603e+06	1.52158e+07	6.61148e+06	1.06075e+07		0			4.9145	10.2	2	2		0				0			4.22465	8.67	2	2		0				0			7.35848	14.8	3	3	196	21.6436	9.53955
Q68FQ0	T-complex protein 1 subunit epsilon OS=Rattus norvegicus GN=Cct5 PE=1 SV=1 - [TCPE_RAT]	14.79	1	5	5	24	18582341	1.79805e+07	2.22685e+07	2.45521e+07	1.7562e+07	1.49939e+07	3.31857e+07	1.32177e+07		0			6.20702	7.39	2	2		0			12.1975	8.87	3	5	15.6856	9.61	3	6	9.47436	9.61	3	4	22.9598	13.31	4	7		0			541	59.4988	5.71924
O54975	Xaa-Pro aminopeptidase 1 OS=Rattus norvegicus GN=Xpnpep1 PE=1 SV=1 - [XPP1_RAT]	14.61	1	4	5	16	1.64349e+07	3.57644e+07	0	2.87401e+07	1.42549e+07	30153586	20626053	1.35395e+07	5.25187	4.33	2	2		0				0			12.6759	9.63	3	7	5.05437	8.03	2	2	5.26537	5.3	2	2		0			6.52417	7.54	3	3	623	69.6131	5.60498
P63326	40S ribosomal protein S10 OS=Rattus norvegicus GN=Rps10 PE=2 SV=1 - [RS10_RAT]	14.55	1	2	2	4	0	2.19916e+07	6.78126e+06	4.35647e+07	6.46149e+07	4.18927e+07	6.6863e+07	3.24663e+07						0				0			5.18678	14.55	2	2		0				0				0			5.25327	14.55	2	2	165	18.9038	10.1548
P21913	Succinate dehydrogenase [ubiquinone] iron-sulfur subunit, mitochondrial OS=Rattus norvegicus GN=Sdhb PE=2 SV=2 - [SDHB_RAT]	14.54	1	4	4	16	1.49669e+08	7.34674e+07	0	6.26286e+07	0	1.38805e+08	5.08942e+07	9.11396e+07	7.16119	8.51	2	3	7.60952	7.8	2	3		0			7.54465	7.8	2	3		0			7.38822	10.99	3	3	5.58047	7.8	2	2	5.7549	8.51	2	2	282	31.8089	8.67529
P47967	Galectin-5 OS=Rattus norvegicus GN=Lgals5 PE=1 SV=2 - [LEG5_RAT]	14.48	1	2	2	4	0	0	0	19389390	3.15946e+07	2.45327e+07	0	0													4.52614	14.48	2	2	4.95374	14.48	2	2		0								0			145	16.186	6.66846
P61980	Heterogeneous nuclear ribonucleoprotein K OS=Rattus norvegicus GN=Hnrnpk PE=1 SV=1 - [HNRPK_RAT]	14.47	1	4	4	11	32947643	0	0	3.93364e+07	2.86128e+07	3.92871e+07	2.25574e+07	1.94129e+07		0				0				0				0			10.1673	7.56	2	3	13.0519	14.47	4	4	7.28501	7.56	2	2	6.21389	7.56	2	2	463	50.9444	5.5415
P52303	AP-1 complex subunit beta-1 OS=Rattus norvegicus GN=Ap1b1 PE=1 SV=1 - [AP1B1_RAT]	14.44	1	5	6	11	3.18586e+07	0	4.24741e+06	1.32484e+06	11883848	665570	0	11709387	5.63884	6.43	2	2		0			15.3395	9.91	4	5		0			10.0319	6.01	2	3		0				0				0			949	104.522	5.13525
P62250	40S ribosomal protein S16 OS=Rattus norvegicus GN=Rps16 PE=1 SV=2 - [RS16_RAT]	14.38	1	2	2	2	1.75933e+07	0	6.53458e+06	0	3.34537e+07	0	56452863	51783498		0				0				0				0				0				0			4.68447	14.38	2	2		0			146	16.435	10.2134
P28023	Dynactin subunit 1 OS=Rattus norvegicus GN=Dctn1 PE=1 SV=2 - [DCTN1_RAT]	14.37	1	12	12	53	1.70531e+07	1.25259e+07	1.8921e+07	3.90518e+06	6.38778e+06	1.10694e+07	1.61607e+07	7.3458e+06	16.6131	5.63	5	6	20.4488	5.55	5	7	30.0468	10.23	8	14		0			14.2814	4.61	4	5	17.4789	8.36	6	6	24.336	8.44	8	8	17.8115	7.19	6	7	1280	141.842	5.74463
P27867	Sorbitol dehydrogenase OS=Rattus norvegicus GN=Sord PE=1 SV=4 - [DHSO_RAT]	14.29	1	4	4	5	74011276	5.05292e+07	6.08555e+07	0	2.13298e+07	0	4.31558e+07	0		0			5.52445	7.56	2	2		0				0			7.17507	9.24	3	3		0				0				0			357	38.2098	7.44482
Q9EQS0	Transaldolase OS=Rattus norvegicus GN=Taldo1 PE=1 SV=2 - [TALDO_RAT]	14.24	1	3	4	8	2.98575e+07	1.10215e+07	0	20197484	0	0	4.86194e+07	1.47021e+07	4.93272	8.01	2	2		0				0				0				0				0			7.62396	11.28	3	4	4.81725	6.23	2	2	337	37.4365	7.03467
Q6IFW6	Keratin, type I cytoskeletal 10 OS=Rattus norvegicus GN=Krt10 PE=3 SV=1 - [K1C10_RAT]	14.07	1	7	9	56	3.15579e+07	2.71692e+07	1.88357e+07	2.52545e+07	1.46215e+08	2.958e+07	6.45421e+07	2.498e+07	21.2172	8.37	5	8		0			15.6745	7.03	4	6	14.2728	7.03	4	6	11.2115	10.08	5	5	23.3684	12.36	7	9	31.1471	10.65	7	11	27.5061	11.79	6	11	526	56.4705	5.14795
P83732	60S ribosomal protein L24 OS=Rattus norvegicus GN=Rpl24 PE=2 SV=1 - [RL24_RAT]	14.01	1	2	2	5	2.09607e+07	22737267	1.36611e+07	0	2.63013e+07	3.01061e+07	0	1.66056e+07		0				0				0				0			4.98468	14.01	2	2	10.1714	14.01	2	3		0				0			157	17.7679	11.2534
Q5U2Z3	Nucleosome assembly protein 1-like 4 OS=Rattus norvegicus GN=Nap1l4 PE=1 SV=1 - [NP1L4_RAT]	13.99	1	3	3	5	36660945	6.09076e+07	4.31023e+07	62214712	0	93284916	1.85111e+07	0		0				0				0			5.13037	7.25	2	2		0				0			7.74509	11.14	2	3		0			386	43.8895	4.67822
P50137	Transketolase OS=Rattus norvegicus GN=Tkt PE=1 SV=1 - [TKT_RAT]	13.96	1	5	6	14	1.88089e+07	26046312	0	1.16608e+07	7.19437e+06	8.09711e+06	19811689	433253	8.43405	8.35	3	3	5.93492	5.78	2	2		0			8.81285	4.01	2	3	7.09002	7.87	3	3	8.36301	4.33	2	3		0				0			623	67.6006	7.48877
P48199	C-reactive protein OS=Rattus norvegicus GN=Crp PE=1 SV=1 - [CRP_RAT]	13.91	1	3	3	31	4.78164e+08	1.80986e+08	2.71669e+08	1.15283e+08	1.87813e+08	1.88788e+08	3.11173e+08	1.37784e+08	10.3893	13.91	3	4	10.8844	13.91	3	4		0			7.69147	9.57	2	3	9.5064	9.57	2	3	13.2382	13.91	3	5	14.8017	13.91	3	6	17.0868	13.91	3	6	230	25.4517	4.99561
P09456	cAMP-dependent protein kinase type I-alpha regulatory subunit OS=Rattus norvegicus GN=Prkar1a PE=1 SV=2 - [KAP0_RAT]	13.91	1	4	4	93	1.06557e+08	9.75391e+07	9.80401e+07	8.90596e+07	9.52246e+07	8.46209e+07	7.45641e+07	4.59587e+07	30.4355	13.91	3	8	32.2051	13.91	3	9	16.7946	13.65	3	5	48.6087	10.76	2	15	55.6923	13.91	4	17	41.4427	13.91	4	11	54.9262	13.91	4	17	36.971	13.65	3	11	381	43.068	5.35107
Q5XI72	Eukaryotic translation initiation factor 4H OS=Rattus norvegicus GN=Eif4h PE=1 SV=1 - [IF4H_RAT]	13.71	1	2	2	2	1.66166e+07	0	0	0	7.29758e+06	0	5.58007e+06	0	6.97711	13.71	2	2														0				0				0				0			248	27.3074	7.2251
P29147	D-beta-hydroxybutyrate dehydrogenase, mitochondrial OS=Rattus norvegicus GN=Bdh1 PE=1 SV=2 - [BDH_RAT]	13.7	1	3	4	7	4.0738e+08	4.83911e+07	0	81586849	0	0	0	0	11.9973	13.7	4	4	9.37542	9.04	2	3		0				0				0				0				0				0			343	38.1773	8.83643
P35434	ATP synthase subunit delta, mitochondrial OS=Rattus norvegicus GN=Atp5d PE=1 SV=2 - [ATPD_RAT]	13.69	1	2	2	20	238329777	478214286	8.96462e+07	1.9071e+08	1.99614e+08	1.67276e+08	3.63891e+08	1.732e+08	20.2155	13.69	2	6		0			14.2007	13.69	2	4	10.3105	13.69	2	3	11.0539	13.69	2	3		0			14.6116	13.69	2	4		0			168	17.5842	5.23682
Q6IG05	Keratin, type II cytoskeletal 75 OS=Rattus norvegicus GN=Krt75 PE=3 SV=2 - [K2C75_RAT]	13.65	1	2	7	65	172029853	2.54369e+08	5.76228e+07	1.45934e+08	3.18183e+08	1.56706e+08	1.00048e+08	1.34529e+08		0				0			41.1975	11.99	5	13		0				0				0				0				0			542	58.9906	8.07471
Q00972	[3-methyl-2-oxobutanoate dehydrogenase [lipoamide]] kinase, mitochondrial OS=Rattus norvegicus GN=Bckdk PE=1 SV=2 - [BCKD_RAT]	13.59	1	3	3	17	2.6208e+07	1.31887e+07	3.03126e+07	2.5106e+07	20285895	1.07407e+07	1.90057e+07	5.19803e+06	11.3401	6.31	2	4		0			11.1265	13.59	3	4	11.2699	11.41	2	4		0				0			15.799	11.41	2	5		0			412	46.4452	8.76318
P04762	Catalase OS=Rattus norvegicus GN=Cat PE=1 SV=3 - [CATA_RAT]	13.47	1	5	5	14	3.40418e+07	0	1.71967e+07	4.52173e+07	3.67436e+07	4.65323e+07	0	1.02365e+07	9.04102	6.83	3	3		0			8.0959	5.31	2	3	4.8664	5.31	2	2	7.93138	9.3	3	3	9.56953	5.12	2	3		0				0			527	59.7195	7.50342
P11530	Dystrophin OS=Rattus norvegicus GN=Dmd PE=1 SV=2 - [DMD_RAT]	13.43	1	35	36	111	2.0005e+07	2.33448e+07	1.4833e+07	1.60666e+08	3.38959e+08	5.0433e+07	1.37305e+07	2.39472e+07	6.81228	1.31	3	3	40.4842	4.73	13	14	53.3133	5.41	14	19		0			83.9359	8.7	24	27	90.882	9.65	25	30	4.63788	0.6	2	2	43.4893	4.92	14	16	3677	425.563	5.90967
P06866	Haptoglobin OS=Rattus norvegicus GN=Hp PE=1 SV=3 - [HPT_RAT]	13.26	1	4	4	8	7.83727e+07	0	0	7.21784e+07	0	54400532	1.0601e+08	4.22859e+07	8.40677	10.66	3	3		0				0				0								0			6.51872	6.63	2	2	9.6045	8.36	2	3	347	38.5385	6.53662
P04276	Vitamin D-binding protein OS=Rattus norvegicus GN=Gc PE=1 SV=3 - [VTDB_RAT]	13.24	1	4	4	75	4.45618e+07	5.09571e+07	6.04153e+07	1.05768e+08	4.43288e+07	31896664	7.03106e+07	2.46259e+07	33.7419	7.56	3	9	29.7929	7.56	3	9	27.9363	7.56	3	8	51.9795	13.24	4	15	23.5835	7.56	3	6	36.2263	7.56	3	10	30.2741	7.56	3	8	35.6803	7.56	3	10	476	53.509	5.85889
A0JPJ7	Obg-like ATPase 1 OS=Rattus norvegicus GN=Ola1 PE=2 SV=1 - [OLA1_RAT]	13.13	1	3	3	49	73532513	117361852	6.69355e+07	1.06247e+08	43876266	6.57578e+07	5.85094e+07	2.33048e+07	28.896	13.13	3	12	19.684	6.06	2	6	22.4559	6.06	2	7	18.9543	13.13	3	5	14.4258	6.06	2	4	18.1626	6.06	2	5	15.6336	6.06	2	5	18.0173	6.06	2	5	396	44.5072	7.76709
Q7M767	Ubiquitin-conjugating enzyme E2 variant 2 OS=Rattus norvegicus GN=Ube2v2 PE=1 SV=3 - [UB2V2_RAT]	13.1	1	2	2	4	47391923	4.2373e+07	0	6.44499e+07	5.69892e+07	3.11828e+07	1.01818e+08	2.19758e+07	5.15533	13.1	2	2		0				0				0				0				0				0			4.61892	13.1	2	2	145	16.3422	8.08936
Q6P0K8	Junction plakoglobin OS=Rattus norvegicus GN=Jup PE=1 SV=1 - [PLAK_RAT]	13.02	1	5	6	31	4.03506e+06	5.15201e+07	2.43633e+07	0	1.30179e+07	3.7308e+07	8.15328e+07	0	7.54288	10.07	3	3	28.7597	9.8	4	16		0				0			13.3102	10.07	3	5	13.0252	9.53	3	7		0				0			745	81.7488	6.13818
P48004	Proteasome subunit alpha type-7 OS=Rattus norvegicus GN=Psma7 PE=1 SV=1 - [PSA7_RAT]	12.99	1	2	2	6	30105669	1.0313e+08	0	2.76971e+07	3.96599e+07	5.69335e+07	2.35272e+07	3.52493e+07		0				0				0			5.63827	12.99	2	2		0			6.02483	12.99	2	2		0			6.44148	12.99	2	2	254	28.3089	8.67529
P23764	Glutathione peroxidase 3 OS=Rattus norvegicus GN=Gpx3 PE=2 SV=2 - [GPX3_RAT]	12.83	1	2	2	6	0	2.51085e+07	0	0	15928356	2.19426e+07	0	47043452		0			4.55094	12.83	2	2		0				0			4.43762	12.83	2	2	4.71475	12.83	2	2		0				0			226	25.4088	8.11865
P22985	Xanthine dehydrogenase/oxidase OS=Rattus norvegicus GN=Xdh PE=1 SV=3 - [XDH_RAT]	12.77	1	9	9	55	3.40113e+07	1.42504e+07	3.81237e+07	1.72043e+07	9.75967e+06	1.36699e+07	1.78557e+07	1.4462e+07	27.9055	10.29	6	8	14.2234	4.96	4	4	32.8351	9.09	6	9	12.2328	4.51	2	6	27.8551	8.49	5	8	25.213	9.84	6	8	17.847	5.86	3	5	23.6474	8.49	5	7	1331	146.149	7.25439
Q63159	Ubiquinone biosynthesis O-methyltransferase, mitochondrial OS=Rattus norvegicus GN=Coq3 PE=2 SV=2 - [COQ3_RAT]	12.75	1	3	3	6	151814720	5.07042e+07	5.47685e+07	7.59773e+07	7.13939e+07	114612102	118766974	4.1289e+07		0			5.29489	7.83	2	2		0			4.43543	9.57	2	2	6.43919	9.57	2	2		0				0				0			345	38.6836	7.97217
O35814	Stress-induced-phosphoprotein 1 OS=Rattus norvegicus GN=Stip1 PE=1 SV=1 - [STIP1_RAT]	12.71	1	5	5	23	2.40056e+08	168908956	3.87079e+08	1.22629e+08	138105955	276134912	100991072	1.01338e+08	23.5278	8.1	3	11		0				0			8.80235	6.26	2	4	15.4525	7.92	3	8		0				0				0			543	62.5304	6.80029
P60868	40S ribosomal protein S20 OS=Rattus norvegicus GN=Rps20 PE=3 SV=1 - [RS20_RAT]	12.61	1	2	2	2	0	0	0	3.81651e+07	9.00241e+06	0	2.30826e+07	2.15731e+07		0												0				0				0			6.54919	12.61	2	2		0			119	13.3643	9.93506
Q91Y78	Ubiquitin carboxyl-terminal hydrolase isozyme L3 OS=Rattus norvegicus GN=Uchl3 PE=1 SV=1 - [UCHL3_RAT]	12.61	1	2	2	4	2.29882e+07	4.88554e+07	0	1.60522e+07	0	1.92099e+07	0	0	5.02568	12.61	2	2		0				0				0				0			6.46487	12.61	2	2		0				0			230	26.107	5.10986
P61354	60S ribosomal protein L27 OS=Rattus norvegicus GN=Rpl27 PE=2 SV=2 - [RL27_RAT]	12.5	1	2	2	2	3.38226e+07	0	0	34187999	47527454	0	3.70086e+07	0		0				0				0				0				0				0			4.45787	12.5	2	2		0			136	15.7877	10.5649
Q5XI95	Alcohol dehydrogenase 6 OS=Rattus norvegicus GN=Adh6 PE=2 SV=1 - [ADH6_RAT]	12.5	1	2	2	5	236196184	0	9.89402e+07	2.86578e+08	2.2285e+08	2.88806e+08	0	1.14293e+07		0				0				0				0				0				0				0			10.453	12.5	2	5	376	39.7005	7.75244
Q9EQX9	Ubiquitin-conjugating enzyme E2 N OS=Rattus norvegicus GN=Ube2n PE=1 SV=1 - [UBE2N_RAT]	12.5	1	2	2	2	0	48911596	56576390	0	0	2.69411e+07	5.60325e+07	0		0				0				0				0				0			5.58742	12.5	2	2		0				0			152	17.113	6.56592
Q08163	Adenylyl cyclase-associated protein 1 OS=Rattus norvegicus GN=Cap1 PE=1 SV=3 - [CAP1_RAT]	12.45	1	3	3	20	1.28294e+07	1.59814e+07	2.42894e+07	2.70474e+07	1.51253e+07	2.74833e+07	2.08727e+07	1.16871e+07		0			13.8736	8.65	2	3	12.5234	8.65	2	3	15.3636	12.45	3	4	8.90269	8.65	2	2	9.69035	8.65	2	2	8.38142	8.44	2	2	17.4197	8.65	2	4	474	51.5565	7.51807
B1PRL5	Muscle-related coiled-coil protein OS=Rattus norvegicus GN=Murc PE=1 SV=1 - [MURC_RAT]	12.43	1	2	3	48	2.32814e+07	9.51785e+07	2.34352e+07	3.56502e+07	2.7936e+07	1.24395e+08	1.96526e+08	4.53652e+07	19.0986	7.46	2	6	19.647	12.43	3	6	14.9733	7.46	2	5	16.3202	12.43	3	6	23.5276	7.46	2	8	18.4818	12.43	3	6	25.2654	12.43	3	8	8.00017	12.43	3	3	362	41.0684	8.63135
O35264	Platelet-activating factor acetylhydrolase IB subunit beta OS=Rattus norvegicus GN=Pafah1b2 PE=1 SV=1 - [PA1B2_RAT]	12.23	1	2	2	19	8.46755e+07	53081768	3.50227e+07	3.65425e+07	5.5237e+07	3.40936e+07	5.56948e+07	2.43643e+07	10.2543	12.23	2	4		0				0			6.94286	12.23	2	3	11.7285	12.23	2	4	5.93654	12.23	2	2	8.46623	12.23	2	3	8.92687	12.23	2	3	229	25.5652	5.92236
Q6IFV1	Keratin, type I cytoskeletal 14 OS=Rattus norvegicus GN=Krt14 PE=2 SV=1 - [K1C14_RAT]	12.16	1	1	5	23	2.52802e+07	171383556	1.84993e+07	23782396	1.23161e+08	2.79421e+07	3.26669e+07	4.83575e+07		0				0				0				0			15.0293	12.16	5	6		0				0				0			485	52.6509	5.16064
P11348	Dihydropteridine reductase OS=Rattus norvegicus GN=Qdpr PE=1 SV=1 - [DHPR_RAT]	12.03	1	2	2	3	1.05557e+08	0	7.13014e+06	0	56500775	4.95484e+07	8.98459e+07	0		0				0				0				0				0			8.61628	12.03	2	3		0				0			241	25.5359	7.81104
Q9JIX3	Bis(5'-adenosyl)-triphosphatase OS=Rattus norvegicus GN=Fhit PE=1 SV=1 - [FHIT_RAT]	12	1	2	2	2	0	2.9741e+07	0	0	2.31274e+07	1.72975e+07	0	1.4481e+07		0				0												0			5.77337	12	2	2						0			150	17.3368	6.63916
Q01129	Decorin OS=Rattus norvegicus GN=Dcn PE=1 SV=1 - [PGS2_RAT]	11.86	1	2	2	3	0	0	0	0	0	0	0	0		0				0				0			5.70037	11.86	2	3		0				0				0				0			354	39.7799	8.79248
P09117	Fructose-bisphosphate aldolase C OS=Rattus norvegicus GN=Aldoc PE=1 SV=3 - [ALDOC_RAT]	11.85	1	3	6	100	8.25159e+08	4.4236e+08	6.6158e+08	7.65081e+08	1.67864e+09	9.3819e+08	4.6998e+08	2.70515e+08		0				0			35.3051	11.85	6	20		0				0				0				0				0			363	39.2592	7.12256
P07340	Sodium/potassium-transporting ATPase subunit beta-1 OS=Rattus norvegicus GN=Atp1b1 PE=1 SV=1 - [AT1B1_RAT]	11.84	1	3	3	9	96890453	0	0	65086907	125926052	0	6.85264e+07	2.96318e+07	5.09954	8.22	2	2		0				0			6.79316	8.22	2	3		0							5.69078	8.22	2	2	5.78862	7.24	2	2	304	35.179	8.646
Q63704	Carnitine O-palmitoyltransferase 1, muscle isoform OS=Rattus norvegicus GN=Cpt1b PE=1 SV=1 - [CPT1B_RAT]	11.79	1	7	7	35	2.60303e+07	7.05682e+07	3.58197e+07	5.66328e+07	5.07473e+07	3.51637e+07	1.70437e+07	2.84683e+07	13.2434	5.31	3	5	15.6624	9.46	6	6	11.1169	6.09	4	5	12.1391	7.77	4	4	12.2087	6.87	4	4	8.25891	4.79	3	3	8.18461	5.44	3	3	13.6847	6.61	4	5	772	88.1592	8.60205
P54283	Voltage-dependent L-type calcium channel subunit beta-1 OS=Rattus norvegicus GN=Cacnb1 PE=1 SV=1 - [CACB1_RAT]	11.73	1	2	2	3	0	0	0	0	0	0	5.75235e+07	0		0				0				0				0				0				0			5.69876	11.73	2	3		0			597	65.6391	6.62451
P12001	60S ribosomal protein L18 OS=Rattus norvegicus GN=Rpl18 PE=1 SV=2 - [RL18_RAT]	11.7	1	2	2	4	60330779	5.00353e+07	7.64603e+06	29396325	8.8502e+07	45119590	7.12585e+07	41299631	6.43339	11.7	2	2		0				0				0				0				0			6.6048	11.7	2	2		0			188	21.6452	11.7808
P62716	Serine/threonine-protein phosphatase 2A catalytic subunit beta isoform OS=Rattus norvegicus GN=Ppp2cb PE=2 SV=1 - [PP2AB_RAT]	11.65	2	2	2	6	0	1.93931e+06	0	1.80711e+07	29002647	6.02286e+07	0	3.00504e+07		0				0				0				0				0			12.3606	11.65	2	6		0				0			309	35.5523	5.42725
B2RZ37	Receptor expression-enhancing protein 5 OS=Rattus norvegicus GN=Reep5 PE=1 SV=1 - [REEP5_RAT]	11.64	1	2	3	3	2.4828e+07	2.48615e+07	0	0	4.40108e+06	8968763	0	0	5.10715	11.64	3	3		0								0				0				0				0				0			189	21.417	8.11865
P48037	Annexin A6 OS=Rattus norvegicus GN=Anxa6 PE=1 SV=2 - [ANXA6_RAT]	11.59	1	5	5	21	5.13645e+07	3.34169e+07	1.82697e+07	3.0199e+07	24994880	2.47158e+07	0	2.47672e+07	11.8147	6.98	4	4	6.3256	4.75	2	2		0			16.9785	6.54	3	5	9.11439	4.16	2	3	12.5739	8.77	3	4		0			8.94131	6.54	3	3	673	75.7065	5.56689
P62243	40S ribosomal protein S8 OS=Rattus norvegicus GN=Rps8 PE=1 SV=2 - [RS8_RAT]	11.54	1	2	2	4	0	5.20595e+07	1.56333e+06	2.75884e+07	3.62933e+07	51487675	53094517	2.96036e+07						0				0				0			4.8807	11.54	2	2		0				0			6.30639	11.54	2	2	208	24.1902	10.3159
P97536	Cullin-associated NEDD8-dissociated protein 1 OS=Rattus norvegicus GN=Cand1 PE=1 SV=1 - [CAND1_RAT]	11.46	1	7	7	23	4.98475e+06	4.08349e+06	1.43609e+07	5.69458e+06	5.52354e+06	2.77425e+06	3.49099e+06	5.94391e+06	10.6046	4.63	3	4	7.66109	3.66	3	3		0			11.2365	3.25	3	4	5.73766	2.11	2	2	8.7473	5.2	3	3		0			13.4193	8.37	4	7	1230	136.275	5.78271
Q6BBI8	Ubiquitin-fold modifier-conjugating enzyme 1 OS=Rattus norvegicus GN=Ufc1 PE=2 SV=1 - [UFC1_RAT]	11.38	1	2	2	2	1.82741e+07	0	0	0	15006603	2.53197e+07	0	1.32882e+07	4.98578	11.38	2	2		0				0								0				0				0				0			167	19.48	7.40088
Q63617	Hypoxia up-regulated protein 1 OS=Rattus norvegicus GN=Hyou1 PE=1 SV=1 - [HYOU1_RAT]	11.11	1	5	7	21	1.65982e+07	5.41118e+06	7.20046e+07	0	4.72082e+07	6.78852e+07	1.10574e+07	3.12016e+07		0			11.1293	3.2	2	3		0				0			15.5698	8.31	5	6	9.03247	5.01	4	4	6.99741	3.2	2	2	16.3385	4.3	3	6	999	111.22	5.18604
O35303	Dynamin-1-like protein OS=Rattus norvegicus GN=Dnm1l PE=1 SV=1 - [DNM1L_RAT]	10.73	1	4	4	12	0	4.31562e+06	2804365	1.0905e+07	0	1.02544e+08	1.17821e+07	0		0			11.0935	6.49	2	3	7.56257	6.49	2	2		0				0			8.31883	7.95	3	4	11.5421	6.49	2	3		0			755	83.8561	7.07861
Q29RW1	Myosin-4 OS=Rattus norvegicus GN=Myh4 PE=1 SV=1 - [MYH4_RAT]	10.73	1	2	21	111	1.4806e+07	2.10151e+07	7.8062e+07	11483247	8.23212e+07	8.30918e+07	3.58052e+07	1.48011e+08	13.178	3.25	5	6		0				0				0				0				0				0				0			1939	222.741	5.74463
O88637	Ethanolamine-phosphate cytidylyltransferase OS=Rattus norvegicus GN=Pcyt2 PE=1 SV=1 - [PCY2_RAT]	10.64	1	3	3	8	3.41865e+07	52427512	43205394	5.89712e+07	0	2.01142e+07	0	13636348	5.85296	7.67	2	2	5.61211	7.67	2	2		0			4.57008	5.2	2	2		0			4.74081	7.67	2	2		0				0			404	45.1915	6.66846
P00787	Cathepsin B OS=Rattus norvegicus GN=Ctsb PE=1 SV=2 - [CATB_RAT]	10.62	1	2	2	4	1.50222e+07	1.08187e+06	16809430	1.77475e+07	2.14772e+07	2.06518e+07	3.22979e+07	7.0765e+06	12.6944	10.62	2	4		0				0				0				0				0				0				0			339	37.4456	5.60498
Q9R1Z0	Voltage-dependent anion-selective channel protein 3 OS=Rattus norvegicus GN=Vdac3 PE=1 SV=2 - [VDAC3_RAT]	10.6	1	1	2	17	317111054	1.25848e+08	54230204	1.85757e+08	1.35937e+08	1.55836e+08	184261388	8.09609e+07		0			10.2321	10.6	2	4		0				0				0				0				0				0			283	30.7784	8.70459
P51647	Retinal dehydrogenase 1 OS=Rattus norvegicus GN=Aldh1a1 PE=1 SV=3 - [AL1A1_RAT]	10.58	1	3	4	4	0	0	0	0	0	7.2621e+07	48391632	285576921		0				0				0				0				0			10.548	8.98	3	3		0				0			501	54.424	7.82568
P27881	Hexokinase-2 OS=Rattus norvegicus GN=Hk2 PE=1 SV=1 - [HXK2_RAT]	10.47	1	6	8	29	2.83407e+07	7.33457e+06	2.53665e+07	1.03067e+07	1.43779e+07	1.22183e+07	3.33668e+06	1.38172e+07	16.564	5.34	4	6	5.17453	3.16	2	2	14.7916	7.2	5	5	16.2912	7.96	6	6	10.0043	4.36	3	3	8.45591	4.36	3	3		0			11.1932	5.56	4	4	917	102.478	6.1001
P21670	Proteasome subunit alpha type-4 OS=Rattus norvegicus GN=Psma4 PE=1 SV=1 - [PSA4_RAT]	10.34	1	3	3	11	8.24281e+07	0	0	19371323	4.55733e+07	46612726	5.34183e+07	2.34253e+07	6.89834	10.34	3	3		0				0				0			4.35201	7.28	2	2	7.10651	6.9	2	3		0			6.64249	7.28	2	3	261	29.4792	7.72314
Q4QQT4	Serine/threonine-protein phosphatase 2A 65 kDa regulatory subunit A beta isoform OS=Rattus norvegicus GN=Ppp2r1b PE=2 SV=1 - [2AAB_RAT]	10.32	1	5	5	34	44050958	3.24764e+07	1.33927e+07	2.93142e+07	3.6112e+07	3.58293e+07	38202188	22196601		0			34.291	7.99	3	10	19.1616	6.16	3	6	15.9757	6.16	3	5	15.2622	5.82	2	5	8.69391	5.82	2	3	13.6207	7.82	3	5		0			601	65.9645	5.09717
Q63530	Phosphotriesterase-related protein OS=Rattus norvegicus GN=Pter PE=2 SV=2 - [PTER_RAT]	10.32	1	2	2	2	0	0	8705086	0	6.497e+06	0	12706262	4.1214e+06		0							4.69158	10.32	2	2		0				0				0				0				0			349	39.12	6.88818
Q08415	Kynurenine--oxoglutarate transaminase 1, mitochondrial OS=Rattus norvegicus GN=Ccbl1 PE=1 SV=1 - [KAT1_RAT]	10.28	1	3	3	6	5.78839e+07	3.49832e+06	13262279	21425385	9.79033e+06	0	0	1.36294e+07	7.22535	6.56	2	3		0				0				0				0				0				0			7.68065	7.44	2	3	457	51.6189	7.72314
P09330	Ribose-phosphate pyrophosphokinase 2 OS=Rattus norvegicus GN=Prps2 PE=1 SV=3 - [PRPS2_RAT]	10.06	2	2	2	2	0	0	0	0	69136633	1.13157e+07	0	3.45078e+07		0												0				0			6.36351	10.06	2	2		0				0			318	34.791	6.60986
Q9Z339	Glutathione S-transferase omega-1 OS=Rattus norvegicus GN=Gsto1 PE=1 SV=2 - [GSTO1_RAT]	9.96	1	2	2	5	748128356	94683551	0	180765988	143722030	131264955	119372755	5.86371e+07	7.34503	9.96	2	3	5.50071	9.96	2	2		0				0				0				0				0				0			241	27.651	6.68311
Q5RKI1	Eukaryotic initiation factor 4A-II OS=Rattus norvegicus GN=Eif4a2 PE=1 SV=1 - [IF4A2_RAT]	9.83	1	3	3	7	145924897	117845475	6.19367e+07	110859273	100766089	90484230	132180837	58745579	9.21844	9.83	3	3		0			5.43402	5.9	2	2		0				0				0			5.73243	6.39	2	2		0			407	46.3728	5.47803
P38650	Cytoplasmic dynein 1 heavy chain 1 OS=Rattus norvegicus GN=Dync1h1 PE=1 SV=1 - [DYHC1_RAT]	9.63	1	32	33	84	11059721	1.46597e+07	1.97283e+07	2.63443e+08	45593274	8.03647e+07	1.41276e+07	6.27634e+06	12.3532	1.55	4	4	33.0772	2.99	10	12	53.9558	4.8	15	20		0			54.8754	4.93	17	19	51.2517	4.97	16	17	17.6043	2.3	6	6	17.9104	1.68	5	6	4644	531.916	6.45557
Q8CG45	Aflatoxin B1 aldehyde reductase member 2 OS=Rattus norvegicus GN=Akr7a2 PE=1 SV=2 - [ARK72_RAT]	9.54	1	3	3	14	3.63165e+07	72220132	1.38652e+07	53249982	41066548	55248946	3.96731e+07	4.49983e+07	10.5774	7.08	2	3		0			9.27745	9.54	3	4	7.12349	7.08	2	2		0			6.07836	7.08	2	2	8.09511	7.08	2	3		0			367	40.6493	8.104
Q7TP54	Protein FAM65B OS=Rattus norvegicus GN=Fam65b PE=1 SV=1 - [FA65B_RAT]	9.24	2	7	8	47	0	6.58893e+07	1.98422e+07	38877319	1.04351e+08	1.41153e+08	8.6241e+07	6.68797e+07		0			20.7701	5.19	4	6	6.24343	2.98	2	2		0			30.3773	6.18	5	9	32.7976	7.1	6	11	37.6288	9.24	7	12	21.9267	6.18	5	7	1310	144.619	5.46533
Q63279	Keratin, type I cytoskeletal 19 OS=Rattus norvegicus GN=Krt19 PE=1 SV=2 - [K1C19_RAT]	9.18	1	1	5	12	2.90601e+07	1.03129e+08	5.13422e+06	0	6.21814e+07	3.5104e+07	7.89399e+07	2.86395e+07		0			10.2042	7.44	4	5		0				0				0				0				0				0			403	44.6086	5.31299
Q6IMF3	Keratin, type II cytoskeletal 1 OS=Rattus norvegicus GN=Krt1 PE=2 SV=1 - [K2C1_RAT]	9.12	1	5	6	116	9.10572e+07	2.34227e+08	6.14723e+07	1.01284e+08	1.67508e+08	9.38672e+07	8.05281e+07	5.72775e+07	30.98	6.4	3	24	37.1784	6.4	4	18	34.5207	7.52	4	18		0			44.6458	6.4	4	20	32.935	8	4	13	25.7752	4.96	3	7	38.5965	6.4	4	16	625	64.7911	7.86963
Q9Z1N4	3'(2'),5'-bisphosphate nucleotidase 1 OS=Rattus norvegicus GN=Bpnt1 PE=1 SV=1 - [BPNT1_RAT]	9.09	1	3	3	5	0	9.7885e+07	9.69673e+07	82024739	57630303	85879172	3.29174e+07	3.10378e+07		0			8.24114	6.17	2	3		0				0				0				0			5.72084	6.49	2	2		0			308	33.1531	5.87158
O35952	Hydroxyacylglutathione hydrolase, mitochondrial OS=Rattus norvegicus GN=Hagh PE=1 SV=2 - [GLO2_RAT]	9.06	1	2	2	6	2.98973e+07	0	0	8.35388e+06	12710372	8.83737e+06	1.26824e+07	7.29919e+06		0				0				0			5.26206	9.06	2	2		0			5.35204	9.06	2	2	5.31154	9.06	2	2		0			309	34.0875	7.73779
Q58FK9	Kynurenine--oxoglutarate transaminase 3 OS=Rattus norvegicus GN=Ccbl2 PE=2 SV=1 - [KAT3_RAT]	9.03	1	2	2	3	57597872	87123154	72218493	92622592	2.08469e+07	60583208	41417664	1.90812e+07		0			9.9899	9.03	2	3		0				0				0				0				0				0			454	51.0113	8.35303
O08730	Glycogenin-1 OS=Rattus norvegicus GN=Gyg1 PE=2 SV=4 - [GLYG_RAT]	9.01	1	3	3	11	5.98591e+07	0	3.25072e+07	5.37909e+07	2.29041e+07	0	0	0	5.01995	6.91	2	2		0			5.9061	6.91	2	2	8.72332	9.01	3	4	7.69761	6.91	2	3		0				0				0			333	37.3545	5.38916
P21396	Amine oxidase [flavin-containing] A OS=Rattus norvegicus GN=Maoa PE=1 SV=1 - [AOFA_RAT]	8.94	1	4	4	4	3.94505e+07	0	9.83795e+06	84191675	0	0	0	0	5.68239	4.18	2	2		0				0			5.40186	4.75	2	2		0				0				0				0			526	59.4696	7.92822
Q62667	Major vault protein OS=Rattus norvegicus GN=Mvp PE=1 SV=4 - [MVP_RAT]	8.94	1	5	5	9	3.35112e+07	0	3.66234e+06	4.8058e+06	0	0	29375633	4.21657e+06	4.7837	5.11	2	3		0			4.52479	4.99	2	3	7.70229	4.99	3	3		0				0				0				0			861	95.7391	5.57959
P28480	T-complex protein 1 subunit alpha OS=Rattus norvegicus GN=Tcp1 PE=1 SV=1 - [TCPA_RAT]	8.81	1	4	5	11	9.77642e+06	0	3.18632e+07	0	27357761	1.82213e+07	2.51221e+07	1.10438e+08		0				0			8.40309	6.29	2	3		0			6.31647	6.47	2	2	4.85924	6.47	2	2	9.39689	8.81	4	4		0			556	60.3217	6.21436
Q9QVC8	Peptidyl-prolyl cis-trans isomerase FKBP4 OS=Rattus norvegicus GN=Fkbp4 PE=1 SV=3 - [FKBP4_RAT]	8.73	1	4	4	10	0	1.69268e+07	0	0	0	1.32087e+07	7.4797e+06	4.26053e+06		0				0				0								0			8.84319	8.73	4	4	6.3007	3.71	2	3	6.82532	6.77	3	3	458	51.4178	5.61768
P56741	Myosin-binding protein C, cardiac-type OS=Rattus norvegicus GN=Mybpc3 PE=1 SV=2 - [MYPC_RAT]	8.63	1	8	8	16	9.87227e+07	0	7.92015e+06	9.6727e+07	3.83361e+07	56303692	93666834	2.12144e+07		0				0			4.38839	1.41	2	2		0			18.5844	7.14	7	7		0				0			21.5505	8.08	7	7	1274	140.674	6.53662
P52481	Adenylyl cyclase-associated protein 2 OS=Rattus norvegicus GN=Cap2 PE=1 SV=1 - [CAP2_RAT]	8.6	1	2	2	3	0	0	0	0	0	0	3.60937e+06	0		0				0				0				0				0				0			10.3085	8.6	2	3		0			477	52.8791	7.1665
Q62868	Rho-associated protein kinase 2 OS=Rattus norvegicus GN=Rock2 PE=1 SV=2 - [ROCK2_RAT]	8.57	1	5	8	15	49653865	2.44515e+06	8.2805e+06	0	3.86201e+06	6.42828e+06	9.4766e+06	6.00698e+06		0			6.62571	1.44	2	3	13.9343	5.91	5	7		0				0				0				0			6.95295	2.67	3	3	1388	160.287	5.92236
Q64240	Protein AMBP OS=Rattus norvegicus GN=Ambp PE=1 SV=1 - [AMBP_RAT]	8.31	1	2	2	9	3.22802e+07	1.80999e+07	3.01532e+07	9.67802e+06	0	1.37989e+07	2.46683e+07	6.87789e+06	7.16749	8.31	2	2	7.65552	8.31	2	2	9.70993	8.31	2	3		0				0			5.48662	8.31	2	2		0				0			349	38.826	5.99854
Q1JU68	Eukaryotic translation initiation factor 3 subunit A OS=Rattus norvegicus GN=Eif3a PE=2 SV=2 - [EIF3A_RAT]	8.2	1	8	8	38	2.02585e+07	1.25376e+07	2.38921e+07	4.6952e+06	1.07681e+07	8.83292e+06	1.5461e+07	6.43562e+06	13.4974	4.95	5	5	13.7511	4.28	4	5	20.1521	6.65	6	7	5.50677	1.99	2	2	19.4746	5.98	6	7	8.13396	3.69	3	3	12.1603	4.14	5	5	10.2241	3.25	4	4	1354	163.097	6.771
Q62930	Complement component C9 OS=Rattus norvegicus GN=C9 PE=2 SV=1 - [CO9_RAT]	8.12	1	3	3	6	3.0022e+07	0	1.01083e+07	9.95411e+06	0	0	0	0	4.01181	3.79	2	2		0			4.74564	5.96	2	2	5.78035	5.96	2	2		0				0				0				0			554	62.2406	5.69385
Q9ESW0	DNA damage-binding protein 1 OS=Rattus norvegicus GN=Ddb1 PE=1 SV=1 - [DDB1_RAT]	7.98	1	4	4	9	0	0	8.63986e+06	5.28531e+06	8.0091e+06	0	9.08555e+06	0		0				0			7.1044	5.88	3	3		0			5.19261	2.72	2	2		0			12.0188	3.68	2	4		0			1140	126.781	5.33838
Q07936	Annexin A2 OS=Rattus norvegicus GN=Anxa2 PE=1 SV=2 - [ANXA2_RAT]	7.96	1	2	2	4	0	20000328	0	5.87094e+07	0	27899696	27364426	2.22841e+07		0				0				0			6.89563	7.96	2	2		0				0				0			7.10143	7.96	2	2	339	38.6538	7.69385
P62944	AP-2 complex subunit beta OS=Rattus norvegicus GN=Ap2b1 PE=1 SV=1 - [AP2B1_RAT]	7.9	1	3	4	7	0	4.71305e+06	4.454e+06	1.07093e+06	0	665570	0	0		0			10.6605	3.84	2	3		0			6.04331	5.02	2	2		0				0				0				0			937	104.486	5.37646
Q9QZA2	Programmed cell death 6-interacting protein OS=Rattus norvegicus GN=Pdcd6ip PE=1 SV=2 - [PDC6I_RAT]	7.9	1	3	3	13	3.47681e+06	0	0	0	0	4.14539e+06	1.94316e+06	3.94576e+06	14.8544	5.84	2	4		0				0				0			6.45874	5.84	2	2	11.9095	7.9	3	4		0			10.5693	5.84	2	3	873	96.5705	6.52197
Q6AYS7	Aminoacylase-1A OS=Rattus norvegicus GN=Acy1a PE=1 SV=1 - [ACY1A_RAT]	7.6	1	2	2	4	0	0	4.25505e+07	4.29318e+07	21202710	2.81792e+07	2.18886e+07	0						0			6.28789	7.6	2	2	5.99021	7.6	2	2		0				0				0				0			408	45.7751	6.48096
Q8CIN7	Inositol monophosphatase 2 OS=Rattus norvegicus GN=Impa2 PE=2 SV=1 - [IMPA2_RAT]	7.59	1	2	2	2	0	28964576	0	0	3.53891e+07	0	0	1.31314e+07		0				0				0				0			5.22804	7.59	2	2		0				0				0			290	31.7762	6.03662
Q8VHV7	Heterogeneous nuclear ribonucleoprotein H OS=Rattus norvegicus GN=Hnrnph1 PE=1 SV=2 - [HNRH1_RAT]	7.57	1	2	2	3	0	0	0	0	4.07774e+07	4.54667e+07	3.18132e+07	1.00157e+06		0								0				0			7.85024	7.57	2	3		0				0				0			449	49.1573	6.06201
Q9WUH4	Four and a half LIM domains protein 1 OS=Rattus norvegicus GN=Fhl1 PE=2 SV=1 - [FHL1_RAT]	7.5	1	2	2	4	92500061	0	2.9897e+07	1.47682e+07	0	1.86663e+07	0	4.05398e+06		0								0			4.86012	7.5	2	2		0			4.49177	7.5	2	2		0				0			280	31.8819	8.36768
Q4FZU2	Keratin, type II cytoskeletal 6A OS=Rattus norvegicus GN=Krt6a PE=1 SV=1 - [K2C6A_RAT]	7.43	1	1	4	75	1.25242e+08	3.44923e+08	6.03157e+07	9.68561e+07	4.1277e+08	1.11129e+08	1.40498e+08	1.1047e+08		0				0			42.889	7.43	4	13	38.3456	3.99	2	10	54.8804	3.99	2	16	26.3147	3.99	2	7		0				0			552	59.2127	7.94287
P62907	60S ribosomal protein L10a OS=Rattus norvegicus GN=Rpl10a PE=1 SV=2 - [RL10A_RAT]	7.37	1	2	2	2	1.87227e+07	2.20191e+07	1.66025e+07	33661822	2.62183e+07	2.85903e+07	0	2.09559e+07		0				0				0				0				0			4.08901	7.37	2	2		0				0			217	24.8155	9.93506
Q923S8	Pantothenate kinase 4 OS=Rattus norvegicus GN=Pank4 PE=1 SV=1 - [PANK4_RAT]	7.24	1	3	3	18	1.97391e+07	1.27847e+07	6.63001e+06	1.16506e+07	1.94318e+07	1.22308e+07	5.20391e+06	0	9.25986	7.24	3	3	10.7077	3.23	2	4	5.4404	3.23	2	2	10.2878	5.82	2	3	11.2626	5.82	2	3	9.92024	5.43	2	3		0				0			773	86.1881	6.23975
Q07116	Sulfite oxidase, mitochondrial OS=Rattus norvegicus GN=Suox PE=1 SV=2 - [SUOX_RAT]	7.14	1	2	2	5	5.4496e+07	8.89556e+07	123772956	3.71243e+07	5.09722e+07	1.58483e+07	2.60923e+07	45541588		0				0				0			10.2128	7.14	2	3		0				0			4.84619	7.14	2	2		0			546	60.7679	6.88818
Q63862	Myosin-11 (Fragments) OS=Rattus norvegicus GN=Myh11 PE=1 SV=3 - [MYH11_RAT]	7.08	1	4	7	12	1.44713e+07	7.38168e+06	2.05471e+07	0	3.3315e+06	5.08456e+06	0	6.71554e+06		0				0			19.571	7.08	7	7		0				0				0				0			5.71734	1.96	2	2	1327	152.398	6.17627
P11915	Non-specific lipid-transfer protein OS=Rattus norvegicus GN=Scp2 PE=1 SV=3 - [NLTP_RAT]	6.76	1	3	3	3	5.44629e+07	0	0	0	0	2.15294e+07	0	0	7.72435	6.76	3	3		0				0				0				0				0				0				0			547	58.7754	7.03467
Q9QYV8	DNA polymerase subunit gamma-1 OS=Rattus norvegicus GN=Polg PE=2 SV=1 - [DPOG1_RAT]	6.66	1	2	2	10	0	9.20294e+07	2.05063e+07	1.83088e+08	0	0	0	0		0				0				0			5.45472	6.66	2	10		0				0				0				0			1216	136.769	6.87354
O09175	Aminopeptidase B OS=Rattus norvegicus GN=Rnpep PE=1 SV=2 - [AMPB_RAT]	6.62	1	3	3	4	2.29791e+07	3.54068e+07	0	768853	0	2.81807e+07	0	0	4.7537	5.08	2	2	4.78976	3.54	2	2		0				0				0				0				0				0			650	72.5733	5.66846
Q5XIC0	Enoyl-CoA delta isomerase 2, mitochondrial OS=Rattus norvegicus GN=Eci2 PE=1 SV=1 - [ECI2_RAT]	6.39	1	2	2	8	131449657	129295732	6.42991e+07	48130194	8.41531e+07	0	9.08078e+07	53926024		0				0			6.95897	6.39	2	2		0			9.14787	6.39	2	3		0			8.84622	6.39	2	3		0			391	42.994	8.98291
Q5PQS0	Pleckstrin homology domain-containing family M member 1 OS=Rattus norvegicus GN=Plekhm1 PE=1 SV=1 - [PKHM1_RAT]	5.95	1	2	2	2	0	0	0	0	0	0	1.27397e+06	0		0				0				0				0				0				0			5.26964	5.95	2	2		0			1059	117.434	6.56592
P53987	Monocarboxylate transporter 1 OS=Rattus norvegicus GN=Slc16a1 PE=1 SV=1 - [MOT1_RAT]	5.87	1	2	2	2	0	4.19827e+06	0	0	6.42363e+06	0	0	1.93154e+06					4.94801	5.87	2	2						0				0								0				0			494	53.2034	8.32373
Q641Y2	NADH dehydrogenase [ubiquinone] iron-sulfur protein 2, mitochondrial OS=Rattus norvegicus GN=Ndufs2 PE=1 SV=1 - [NDUS2_RAT]	5.83	1	2	2	2	0	2.42919e+07	1.60445e+07	6.95901e+07	0	4.18204e+07	0	4.34776e+07						0				0			6.15347	5.83	2	2		0				0				0				0			463	52.5276	6.99072
Q80U96	Exportin-1 OS=Rattus norvegicus GN=Xpo1 PE=1 SV=1 - [XPO1_RAT]	5.7	1	2	3	34	6.18242e+07	2.59686e+08	1.2819e+08	2.53166e+06	9.46288e+06	7.75865e+07	6.34102e+06	4.55007e+07	11.569	5.7	3	7		0				0				0			11.5766	5.7	3	6	9.09067	4.58	2	14	9.96278	3.45	2	3	8.54231	5.7	3	4	1071	122.959	6.07471
P80299	Bifunctional epoxide hydrolase 2 OS=Rattus norvegicus GN=Ephx2 PE=1 SV=1 - [HYES_RAT]	5.6	1	2	2	3	0	0	0	0	1.28962e+07	1.72535e+07	23542871	0		0				0				0				0			9.25211	5.6	2	3		0				0							554	62.2996	6.18896
Q5XIN6	LETM1 and EF-hand domain-containing protein 1, mitochondrial OS=Rattus norvegicus GN=Letm1 PE=1 SV=1 - [LETM1_RAT]	5.55	1	2	2	2	1.7927e+06	6.57379e+06	0	0	5.87978e+06	5.65555e+06	6.25681e+06	3.84643e+06	5.09328	5.55	2	2		0				0				0				0				0				0				0			739	83.0079	6.59521
P54319	Phospholipase A-2-activating protein OS=Rattus norvegicus GN=Plaa PE=1 SV=3 - [PLAP_RAT]	5.53	1	3	3	3	0	0	4.26747e+06	4881171	0	0	0	0		0				0				0			7.19809	5.53	3	3		0				0				0				0			795	87.0284	6.0874
P97834	COP9 signalosome complex subunit 1 OS=Rattus norvegicus GN=Gps1 PE=1 SV=1 - [CSN1_RAT]	5.52	1	2	2	4	0	8.33632e+06	0	8.14968e+06	0	0	0	5.28948e+06		0				0				0			4.51603	5.52	2	2		0								0			4.32475	5.52	2	2	471	53.3941	6.84424
P27653	C-1-tetrahydrofolate synthase, cytoplasmic OS=Rattus norvegicus GN=Mthfd1 PE=1 SV=3 - [C1TC_RAT]	5.45	1	4	4	4	0	7.19978e+06	1.25644e+07	1.38074e+08	4.98684e+06	0	0	0		0			4.31963	2.99	2	2		0				0			4.28134	2.46	2	2		0				0				0			935	100.932	7.41553
P62198	26S protease regulatory subunit 8 OS=Rattus norvegicus GN=Psmc5 PE=1 SV=1 - [PRS8_RAT]	5.42	1	2	2	3	0	1.80213e+06	0	0	0	703600	7.18675e+06	7.8828e+06						0								0				0				0				0			7.79055	5.42	2	3	406	45.5971	7.54736
O55096	Dipeptidyl peptidase 3 OS=Rattus norvegicus GN=Dpp3 PE=1 SV=2 - [DPP3_RAT]	5.15	1	2	2	4	0	0	0	2.05706e+07	15156070	21038284	0	0		0				0				0				0			4.81903	5.15	2	2	5.40966	5.15	2	2		0				0			738	82.9869	5.22412
O88884	A-kinase anchor protein 1, mitochondrial OS=Rattus norvegicus GN=Akap1 PE=1 SV=1 - [AKAP1_RAT]	5.04	1	2	2	3	0	1.2539e+06	0	0	1.23919e+06	3.43905e+06	0	0		0				0				0								0				0			8.42008	5.04	2	3		0			854	91.6902	5.04639
Q63644	Rho-associated protein kinase 1 OS=Rattus norvegicus GN=Rock1 PE=1 SV=1 - [ROCK1_RAT]	4.97	1	2	4	10	0	4401440	1.87053e+07	3.95096e+07	3.86201e+06	6.42828e+06	1.0702e+07	5.02586e+06		0				0				0				0				0			5.00729	2.05	2	2	5.17298	2.63	2	2		0			1369	159.527	5.97314
Q9ER30	Kelch-like protein 41 OS=Rattus norvegicus GN=Klhl41 PE=1 SV=1 - [KLH41_RAT]	4.79	1	2	2	6	1.39112e+07	0	1.13194e+07	0	0	2.2552e+07	2.03074e+07	1.07734e+07	4.66489	4.79	2	2		0			4.48192	4.79	2	2		0				0				0			5.02852	4.79	2	2		0			606	68.1697	5.17334
Q6IG02	Keratin, type II cytoskeletal 2 epidermal OS=Rattus norvegicus GN=Krt2 PE=3 SV=1 - [K22E_RAT]	4.67	1	2	4	12	15327444	10959841	2.69122e+06	5.69338e+07	8.16422e+07	1.50789e+07	2.30096e+07	2.18167e+07		0				0				0			6.94235	3.36	2	3	8.55113	3.36	2	3		0			13.0478	4.67	3	5		0			685	69.0852	7.69385
P16638	ATP-citrate synthase OS=Rattus norvegicus GN=Acly PE=1 SV=1 - [ACLY_RAT]	4.45	1	3	3	6	0	0	168147922	0	1.54484e+06	0	720350	3.51291e+07		0				0				0				0				0				0			8.76991	3.27	2	3	9.04065	2.91	2	3	1100	120.559	7.34229
O08679	Serine/threonine-protein kinase MARK2 OS=Rattus norvegicus GN=Mark2 PE=1 SV=1 - [MARK2_RAT]	4.43	1	2	2	2	5.57715e+07	3.43372e+08	175490862	5.50538e+06	0	3.18896e+07	23155470	0		0				0				0				0				0			4.58554	4.43	2	2		0				0			722	80.8215	9.61279
Q641Y8	ATP-dependent RNA helicase DDX1 OS=Rattus norvegicus GN=Ddx1 PE=1 SV=1 - [DDX1_RAT]	4.32	1	2	2	2	0	0	0	0	5.90362e+06	1.51186e+06	3.85382e+06	6709512		0				0				0				0			6.03873	4.32	2	2		0				0				0			740	82.4448	7.2251
F1MA98	Nucleoprotein TPR OS=Rattus norvegicus GN=Tpr PE=1 SV=1 - [TPR_RAT]	4.32	1	4	5	25	125437253	1.19572e+08	3.52423e+07	5.81184e+07	5.96321e+07	6.63039e+07	1.3607e+07	1.83473e+07		0				0				0			5.39591	1.65	2	8	5.23099	1.91	2	2	4.75047	1.36	2	2	5.34413	1.65	2	10	7.02123	2.12	3	3	2360	267.144	4.99561
Q4G061	Eukaryotic translation initiation factor 3 subunit B OS=Rattus norvegicus GN=Eif3b PE=1 SV=1 - [EIF3B_RAT]	4.27	1	2	2	5	5.453e+06	0	0	0	0	0	0	0	13.1078	4.27	2	5		0				0				0				0				0				0				0			797	90.854	5.08447
Q64380	Sarcosine dehydrogenase, mitochondrial OS=Rattus norvegicus GN=Sardh PE=1 SV=2 - [SARDH_RAT]	4.24	1	2	2	2	22903681	2.20892e+07	0	1.99379e+06	1.68006e+07	14897542	0	0	5.66456	4.24	2	2		0								0				0				0				0							919	101.376	6.62451
Q9WU82	Catenin beta-1 OS=Rattus norvegicus GN=Ctnnb1 PE=1 SV=1 - [CTNB1_RAT]	4.23	1	2	2	2	946627	0	0	0	0	0	826382	0	5.47861	4.23	2	2		0				0				0				0				0				0				0			781	85.4002	5.85889
P97608	5-oxoprolinase OS=Rattus norvegicus GN=Oplah PE=1 SV=2 - [OPLA_RAT]	3.96	1	3	3	3	3.42819e+07	6.01206e+06	1.49212e+07	0	0	0	2.3582e+07	0		0			10.1073	3.96	3	3		0				0				0				0				0				0			1288	137.634	6.32861
P18484	AP-2 complex subunit alpha-2 OS=Rattus norvegicus GN=Ap2a2 PE=1 SV=3 - [AP2A2_RAT]	3.94	1	2	2	2	5.56871e+06	1.09925e+06	5.22117e+06	0	0	5.02698e+06	0	5.28355e+06	4.75974	3.94	2	2		0				0				0				0				0				0				0			938	103.979	6.93213
Q811M5	Complement component C6 OS=Rattus norvegicus GN=C6 PE=2 SV=1 - [CO6_RAT]	3.75	1	2	2	3	1.46246e+09	0	0	0	0	0	0	0	7.25792	3.75	2	3		0				0				0				0				0				0				0			934	105.045	6.87354
P24155	Thimet oligopeptidase OS=Rattus norvegicus GN=Thop1 PE=1 SV=4 - [THOP1_RAT]	3.49	1	2	2	2	0	0	0	0	0	0	7.28636e+06	0		0				0				0				0								0			4.33048	3.49	2	2		0			687	78.3354	5.93506
P34926	Microtubule-associated protein 1A OS=Rattus norvegicus GN=Map1a PE=1 SV=1 - [MAP1A_RAT]	3.14	1	6	6	8	10816158	3.50706e+06	7.00847e+06	0	3.57407e+06	1.3469e+06	0	0		0			6.97995	1.48	3	3	12.9243	2.13	4	5		0				0				0				0				0			2774	299.348	4.94482
P11497	Acetyl-CoA carboxylase 1 OS=Rattus norvegicus GN=Acaca PE=1 SV=1 - [ACACA_RAT]	3.11	1	5	5	14	2.82343e+07	1.29787e+07	2.80594e+07	0	1.16434e+07	16853945	0	0	6.52873	1.66	2	2	8.26437	1.71	3	3	4.85775	1.54	2	2		0			13.2749	2.64	4	4	10.6268	2.22	3	3		0				0			2345	265.025	6.39209
Q6P7A2	Ubiquitin conjugation factor E4 A OS=Rattus norvegicus GN=Ube4a PE=2 SV=1 - [UBE4A_RAT]	3.1	1	2	2	2	0	0	0	1.24933e+06	0	0	0	0		0				0				0			4.25962	3.1	2	2		0				0				0				0			1066	122.301	5.22412
P50475	Alanine--tRNA ligase, cytoplasmic OS=Rattus norvegicus GN=Aars PE=1 SV=3 - [SYAC_RAT]	2.89	1	2	2	2	7241313	8.39628e+06	8.33736e+06	0	5.21918e+06	0	0	0		0				0			4.63649	2.89	2	2		0				0				0				0				0			968	106.723	5.61768
P41542	General vesicular transport factor p115 OS=Rattus norvegicus GN=Uso1 PE=1 SV=1 - [USO1_RAT]	2.71	1	2	2	6	8.91998e+06	1.14353e+07	9.78457e+06	1.20552e+07	1.65897e+07	6.55767e+06	7395039	8.50826e+06		0			5.61515	2.71	2	2		0			5.48948	2.71	2	2	5.24687	2.71	2	2		0				0				0			959	107.096	4.95752
B0LPN4	Ryanodine receptor 2 OS=Rattus norvegicus GN=Ryr2 PE=1 SV=2 - [RYR2_RAT]	2.67	1	7	7	16	0	3.60264e+07	0	1.41554e+08	4.79901e+06	2.78817e+06	0	1.84521e+06		0			5.91354	0.75	2	3		0				0			18.7192	1.72	5	6	14.992	1.25	4	5		0			6.01812	0.61	2	2	4953	562.594	6.1001
P08649	Complement C4 OS=Rattus norvegicus GN=C4 PE=1 SV=3 - [CO4_RAT]	2.42	1	2	2	2	0	21237489	0	7.34817e+06	1.95294e+07	0	0	1216528		0				0				0				0			6.86032	2.42	2	2		0				0				0			1737	192.042	7.32764
P21139	Alpha-mannosidase 2C1 OS=Rattus norvegicus GN=Man2c1 PE=1 SV=1 - [MA2C1_RAT]	2.4	1	2	2	6	0	1.18961e+07	12440882	4.63676e+06	1.3065e+07	7.38724e+06	0	1.02547e+07		0				0			5.68043	2.4	2	2		0			5.72775	2.4	2	2	4.67275	2.4	2	2		0				0			1040	115.897	6.37939
O70535	Leukemia inhibitory factor receptor OS=Rattus norvegicus GN=Lifr PE=2 SV=1 - [LIFR_RAT]	2.2	1	2	2	2	0	0	0	0	6.35079e+06	4.66038e+06	1.15685e+07	2.93467e+06		0								0							5.45084	2.2	2	2		0				0				0			1093	122.317	5.80811
Q07009	Calpain-2 catalytic subunit OS=Rattus norvegicus GN=Capn2 PE=1 SV=3 - [CAN2_RAT]	1.86	1	2	2	2	6.29884e+07	0	0	8.11079e+06	0	4.04762e+06	0	0		0				0								0				0			4.97529	1.86	2	2		0				0			700	79.8688	4.95752
Q63421	Calcium/calmodulin-dependent 3',5'-cyclic nucleotide phosphodiesterase 1C OS=Rattus norvegicus GN=Pde1c PE=1 SV=1 - [PDE1C_RAT]	1.82	1	2	2	2	0	0	0	1.04099e+07	0	0	0	0		0				0				0			4.01697	1.82	2	2		0				0				0				0			768	86.6173	8.89502
P51111	Huntingtin OS=Rattus norvegicus GN=Htt PE=1 SV=1 - [HD_RAT]	1.7	1	2	2	2	0	0	0	0	0	0	0	0		0				0				0				0			5.80981	1.7	2	2		0				0				0			3110	343.544	6.32861
P29994	Inositol 1,4,5-trisphosphate receptor type 1 OS=Rattus norvegicus GN=Itpr1 PE=1 SV=2 - [ITPR1_RAT]	1.27	1	1	2	5	148546885	3.86186e+07	0	1.15636e+07	4.36256e+06	3.6388e+08	9.4971e+07	2.76336e+07		0				0				0				0			4.78646	1.27	2	5		0				0				0			2750	313.065	6.03662
Q2TL32	E3 ubiquitin-protein ligase UBR4 OS=Rattus norvegicus GN=Ubr4 PE=1 SV=2 - [UBR4_RAT]	0.96	1	4	4	8	0	6.90744e+07	2.05165e+06	0	4.04635e+08	4.69995e+07	102758262	22788131		0			6.32286	0.5	2	3		0				0				0			4.09861	0.4	2	2	6.65873	0.52	2	3		0			5194	573.427	6.07471

## Sheet: Supplemental Table 3
SUPPLEMENTAL TABLE 3 - Corrected Data for Control and AAC groups.
Colour Legend for log2 ratios
log2(Ratio) = Positive; Higher Protein Abundance in Control Samples
log2(Ratio) = Zero; Equal Protein Abundance in Untreated and Treated Samples
log2(Ratio) = Negative; Higher Protein Abundance in AAC Samples
Accession	Description	ΣCoverage	Σ# Proteins	Σ# Unique Peptides	Σ# Peptides	Σ# PSMs	A6: Area	B6: Area	C6: Area	D6: Area	E6: Area	F6: Area	G6: Area	H6: Area	Score A3	Coverage A3	# Peptides A3	# PSM A3	Score B3	Coverage B3	# Peptides B3	# PSM B3	Score C3	Coverage C3	# Peptides C3	# PSM C3	Score D3	Coverage D3	# Peptides D3	# PSM D3	Score E3	Coverage E3	# Peptides E3	# PSM E3	Score F3	Coverage F3	# Peptides F3	# PSM F3	Score G3	Coverage G3	# Peptides G3	# PSM G3	Score H3	Coverage H3	# Peptides H3	# PSM H3	# AAs	MW [kDa]	calc. pI
P41498	Low molecular weight phosphotyrosine protein phosphatase OS=Rattus norvegicus GN=Acp1 PE=1 SV=3 - [PPAC_RAT]	31.65	1	4	4	13	40999246	70297157	73241920	5.55137e+07	3.79182e+07	5.02481e+07	27108072	4.28862e+07		0				0				0			10.5425	31.65	4	4	8.21488	24.68	3	3	4.58761	18.35	2	2		0			10.8738	24.05	3	4	158	18.1398	6.52197
P97519	Hydroxymethylglutaryl-CoA lyase, mitochondrial OS=Rattus norvegicus GN=Hmgcl PE=2 SV=1 - [HMGCL_RAT]	21.54	1	5	5	21	5.08441e+07	29957343	47013805	4.51564e+07	4.70935e+07	0	0	2.63539e+07	11.1048	10.46	3	4	7.16599	8.62	2	2	11.3967	12	3	4	15.148	18.15	4	5	10.501	15.38	3	3		0				0			9.52145	15.38	3	3	325	34.1697	8.41162
P11762	Galectin-1 OS=Rattus norvegicus GN=Lgals1 PE=1 SV=2 - [LEG1_RAT]	64.44	1	7	7	18	0	0	1.92226e+08	0	9.80114e+07	4.81212e+07	1.71817e+08	7.00871e+07		0				0				0				0			23.4519	52.59	5	10		0			7.38416	17.04	2	3	11.8108	36.3	4	5	135	14.8472	5.26221
P81155	Voltage-dependent anion-selective channel protein 2 OS=Rattus norvegicus GN=Vdac2 PE=1 SV=2 - [VDAC2_RAT]	24.07	1	5	6	30	2.31743e+08	2.099e+08	1.70601e+08	1.63829e+08	2.25571e+08	1.55461e+08	4.07188e+07	1.18908e+08	11.1178	10.17	3	4	11.2517	14.58	4	4	14.9609	17.29	5	6	12.5483	16.95	4	5	8.81694	14.24	3	3		0			4.80303	6.1	2	2	10.2217	10.17	3	4	295	31.7256	7.48877
P67779	Prohibitin OS=Rattus norvegicus GN=Phb PE=1 SV=1 - [PHB_RAT]	33.82	1	7	7	26	5.11103e+07	7.59532e+07	7.02359e+07	3.49134e+07	3.87573e+07	23709797	0	1.4177e+07	27.9481	22.43	4	8	14.7743	15.44	3	4	17.2052	21.32	4	5	16.2775	11.03	2	5	10.9667	18.01	3	4		0				0				0			272	29.8019	5.75732
Q08415	Kynurenine--oxoglutarate transaminase 1, mitochondrial OS=Rattus norvegicus GN=Ccbl1 PE=1 SV=1 - [KAT1_RAT]	6.56	1	2	2	3	4.54829e+07	24196114	3.5459e+07	30054389	5.78839e+07	3.49832e+06	13262279	21425385		0				0				0				0			7.22535	6.56	2	3		0				0				0			457	51.6189	7.72314
Q5XIB3	[Protein ADP-ribosylarginine] hydrolase-like protein 1 OS=Rattus norvegicus GN=Adprhl1 PE=2 SV=1 - [ARHL1_RAT]	28.33	1	6	6	19	6.20643e+07	0	90512567	6.76701e+07	1.23911e+08	3.97742e+07	9.14562e+07	108075764	7.29718	13.03	2	2		0			5.84434	8.78	2	2	10.5829	18.98	4	4	9.64925	15.86	3	3		0			14.6989	22.38	4	4	11.5352	19.83	4	4	353	39.8515	6.16357
P35434	ATP synthase subunit delta, mitochondrial OS=Rattus norvegicus GN=Atp5d PE=1 SV=2 - [ATPD_RAT]	13.69	1	2	2	23	2.57035e+08	834977829	599743096	4.118e+08	238329777	478214286	8.96462e+07	1.9071e+08	6.71937	13.69	2	2	6.94737	13.69	2	2	13.8414	13.69	2	4	7.05617	13.69	2	2	20.2155	13.69	2	6		0			14.2007	13.69	2	4	10.3105	13.69	2	3	168	17.5842	5.23682
O35303	Dynamin-1-like protein OS=Rattus norvegicus GN=Dnm1l PE=1 SV=1 - [DNM1L_RAT]	13.25	1	4	4	19	1.35554e+07	1.812e+07	4.12931e+07	22049395	0	4.31562e+06	2804365	1.0905e+07	12.8817	10.73	3	3	11.875	6.49	2	3	14.2602	9.01	3	4	16.2828	10.73	3	4		0			11.0935	6.49	2	3	7.56257	6.49	2	2		0			755	83.8561	7.07861
Q9ER34	Aconitate hydratase, mitochondrial OS=Rattus norvegicus GN=Aco2 PE=1 SV=2 - [ACON_RAT]	70.9	1	62	62	4302	5.71934e+09	6.23016e+09	7.75502e+09	7.84882e+09	6808519138	3.25238e+09	2.8437e+09	4.98288e+09	1252.84	67.82	51	507	1473.73	67.18	55	655	1505.14	66.79	51	657	1410.62	67.82	55	619	1362.16	67.18	51	569	1217.74	59.62	43	482	1034.05	65.51	49	378	1102.03	61.54	50	435	780	85.38	7.82568
Q920L2	Succinate dehydrogenase [ubiquinone] flavoprotein subunit, mitochondrial OS=Rattus norvegicus GN=Sdha PE=1 SV=1 - [SDHA_RAT]	51.37	1	22	23	189	3.26201e+08	2.29137e+08	4.74969e+08	2.33964e+08	1.73804e+08	1.54799e+08	1.01579e+08	1.17653e+08	80.4554	30.03	13	26	121.508	35.98	14	38	120.109	44.36	19	38	54.6573	24.24	10	18	74.8962	29.73	12	23	43.3374	20.27	8	13	38.9168	16.62	7	13	59.5615	25.76	12	20	656	71.5697	7.1665
P23965	Enoyl-CoA delta isomerase 1, mitochondrial OS=Rattus norvegicus GN=Eci1 PE=1 SV=1 - [ECI1_RAT]	46.02	1	11	11	82	4.27304e+08	7.61894e+08	1127452635	3.0316e+08	2.49535e+08	3.85823e+08	1.04535e+08	9.53276e+07	63.6644	43.25	10	20	41.3245	36.33	7	12	29.9288	28.03	6	9	34.8085	24.91	6	11	27.2013	21.45	5	9	35.8284	24.91	6	11	12.0744	10.73	2	3	22.7662	18.69	4	7	289	32.234	9.53955
Q9QYU2	Elongation factor Ts, mitochondrial OS=Rattus norvegicus GN=Tsfm PE=2 SV=1 - [EFTS_RAT]	26.85	1	4	4	9	47220454	3.26862e+07	52570802	48903151	5.00957e+07	0	0	4.28585e+07		0				0				0			12.3747	26.85	4	4	12.0448	21.6	3	5		0				0				0			324	35.1559	6.43018
P45953	Very long-chain specific acyl-CoA dehydrogenase, mitochondrial OS=Rattus norvegicus GN=Acadvl PE=1 SV=1 - [ACADV_RAT]	61.37	1	37	37	642	7.41493e+08	7.74709e+08	648937049	5.13547e+08	3.30973e+08	476303908	1.88175e+08	2.79275e+08	400.561	58.17	32	123	307.3	50.69	28	107	341.597	61.37	34	111	192.717	44.43	25	64	172.892	48.7	25	56	259.921	46.41	27	81	118.136	41.98	21	39	179.997	42.6	22	61	655	70.7046	8.89502
P16036	Phosphate carrier protein, mitochondrial OS=Rattus norvegicus GN=Slc25a3 PE=1 SV=1 - [MPCP_RAT]	28.37	1	10	10	188	3.727e+08	7.08808e+08	6.85575e+08	3.21248e+08	4.36897e+08	3.70791e+08	2.12869e+08	2.46841e+08	84.0847	26.4	9	33	95.0792	19.38	7	38	80.0544	19.1	7	31	44.4339	16.85	6	17	38.394	11.24	4	14	48.9091	13.2	5	19	54.5966	16.57	6	21	39.7738	11.24	4	15	356	39.4194	9.33447
P35738	2-oxoisovalerate dehydrogenase subunit beta, mitochondrial OS=Rattus norvegicus GN=Bckdhb PE=1 SV=3 - [ODBB_RAT]	50	1	9	9	73	1.30404e+08	1.91629e+08	1.20235e+08	146100463	8.61693e+07	1.66346e+08	2.30222e+07	5.43386e+07	30.6047	26.15	5	12	23.8295	29.49	6	8	26.1138	30.77	6	10	33.6354	39.74	7	16	11.5585	23.59	3	8	34.549	27.95	5	10		0			17.5703	26.92	5	9	390	42.7958	6.82959
Q9WTY9	Mitogen-activated protein kinase 13 OS=Rattus norvegicus GN=Mapk13 PE=1 SV=1 - [MK13_RAT]	9.56	1	1	2	2	36257431	1.95703e+07	2.76338e+07	42020434	3.83051e+07	0	0	11005034		0				0				0			4.75862	9.56	2	2		0				0								0			366	42.0238	8.57275
Q5I0C3	Methylcrotonoyl-CoA carboxylase subunit alpha, mitochondrial OS=Rattus norvegicus GN=Mccc1 PE=1 SV=1 - [MCCA_RAT]	26.29	1	14	14	47	6.92091e+07	1.07938e+08	1.44979e+08	5.88063e+07	2.89961e+07	7.70924e+07	4.36011e+07	4.99291e+07	8.37409	4.48	3	3	40.2621	20.56	11	14	29.1908	19.86	10	10	9.93128	6.71	3	3	9.29904	2.66	2	4	13.8534	8.11	5	5	9.00704	6.71	3	3	14.7451	7.69	5	5	715	79.2794	7.13721
P29410	Adenylate kinase 2, mitochondrial OS=Rattus norvegicus GN=Ak2 PE=2 SV=2 - [KAD2_RAT]	36.4	1	7	7	33	8.98049e+07	8.93652e+07	8.71776e+07	8.77545e+07	1.25342e+08	1.50288e+07	9.2778e+06	5.16108e+07	15.2816	15.06	2	4	13.6429	25.94	4	4	22.5057	24.69	4	6	19.695	32.22	5	6	7.01804	15.06	2	2	9.98878	20.08	3	3		0			22.3004	35.98	6	8	239	26.3625	6.78564
Q66HF1	NADH-ubiquinone oxidoreductase 75 kDa subunit, mitochondrial OS=Rattus norvegicus GN=Ndufs1 PE=1 SV=1 - [NDUS1_RAT]	65.06	1	33	33	366	9.68734e+08	5.99194e+08	856720245	4.99844e+08	5.29523e+08	285763168	2.58479e+08	2.19724e+08	126.407	37.96	20	49	197.189	59.15	30	71	163.574	54.61	26	61	113.123	33.84	18	42	133.311	38.65	20	46	97.2731	30.81	16	33	93.4186	26.96	14	30	94.8203	38.65	21	34	727	79.3616	5.89697
P60901	Proteasome subunit alpha type-6 OS=Rattus norvegicus GN=Psma6 PE=1 SV=1 - [PSA6_RAT]	35.77	1	8	8	24	4.38368e+07	6.20215e+07	70096838	65617299	4.18354e+07	3.05189e+07	0	1.01761e+07	15.6025	24.8	5	6		0			9.64667	19.11	3	3	11.1985	20.73	4	4	10.1497	20.33	4	4	8.88685	11.38	2	3		0			10.1812	15.85	4	4	246	27.3818	6.75635
Q6UPE1	Electron transfer flavoprotein-ubiquinone oxidoreductase, mitochondrial OS=Rattus norvegicus GN=Etfdh PE=1 SV=1 - [ETFD_RAT]	20.78	1	10	10	49	1.72819e+08	2.12071e+08	1.16256e+08	1.17917e+08	7.83642e+07	81218977	3.98827e+07	6.66068e+07	29.201	15.91	8	11	22.3924	15.58	8	8	20.2908	8.6	5	8	10.4266	7.47	4	4	16.0638	10.71	6	6	9.23463	7.47	4	4	6.80214	5.68	3	3	11.2317	7.47	4	5	616	68.1547	7.56201
P62804	Histone H4 OS=Rattus norvegicus GN=Hist1h4b PE=1 SV=2 - [H4_RAT]	38.83	1	4	4	20	1.87129e+07	7.56363e+07	6.45282e+07	0	132006890	112335517	6.26894e+07	3.34335e+07		0			4.50179	21.36	2	2	6.90618	31.07	3	3		0			13.2131	21.36	2	5	7.41133	29.13	3	3	12.5418	29.13	3	5	4.50493	17.48	2	2	103	11.3604	11.356
Q5U300	Ubiquitin-like modifier-activating enzyme 1 OS=Rattus norvegicus GN=Uba1 PE=1 SV=1 - [UBA1_RAT]	36.2	1	26	26	279	1.94674e+08	1.35168e+08	4.05023e+08	1.41045e+08	9.03211e+07	1.04519e+08	9.50894e+07	6.77472e+07	115.02	29.3	19	32	125.21	26.94	19	36	115.429	28.92	20	36	185.924	25.14	17	54	141.734	26.94	18	42	74.8442	17.96	14	21	69.7185	20.7	14	21	120.479	28.54	21	37	1058	117.713	5.56689
P14604	Enoyl-CoA hydratase, mitochondrial OS=Rattus norvegicus GN=Echs1 PE=1 SV=1 - [ECHM_RAT]	57.59	1	15	16	331	4.47629e+08	7.31107e+08	1220147536	4.44615e+08	5.09387e+08	4.32787e+08	2.50553e+08	2.36567e+08	114.881	47.93	10	33	105.787	44.83	9	35	138.313	53.45	13	50	140.4	49.31	10	51	151.507	45.52	9	52	97.2281	30.69	7	27	112.426	42.07	8	45	113.504	48.97	11	38	290	31.4962	8.1333
P41565	Isocitrate dehydrogenase [NAD] subunit gamma 1, mitochondrial OS=Rattus norvegicus GN=Idh3g PE=1 SV=2 - [IDHG1_RAT]	20.36	1	6	6	22	2.30807e+08	1.25384e+08	417552001	232299424	3.97835e+08	3.71035e+08	3.57221e+08	365713490	8.0805	13.49	3	3	7.43863	10.69	3	3	8.77101	8.4	2	3	5.44022	8.4	2	2	10.8252	10.18	3	4	8.2851	8.4	2	3	12.3321	11.2	3	4		0			393	42.8242	8.89502
P80254	D-dopachrome decarboxylase OS=Rattus norvegicus GN=Ddt PE=1 SV=3 - [DOPD_RAT]	58.47	1	5	5	46	30425424	2.24379e+08	2.74902e+08	0	6.20461e+08	6.57139e+08	2.23081e+08	2.09804e+08		0			13.8944	58.47	5	5	14.6573	58.47	5	5					41.1543	58.47	5	14	16.9725	38.98	4	6	27.2792	58.47	5	11	12.8664	58.47	5	5	118	13.1248	6.53662
P01041	Cystatin-B OS=Rattus norvegicus GN=Cstb PE=1 SV=1 - [CYTB_RAT]	41.84	1	3	3	7	0	0	0	0	1.08507e+08	191404384	2.53205e+07	73508223		0												0			12.7065	41.84	3	5		0			4.44792	20.41	2	2		0			98	11.1886	6.30322
P11507	Sarcoplasmic/endoplasmic reticulum calcium ATPase 2 OS=Rattus norvegicus GN=Atp2a2 PE=1 SV=1 - [AT2A2_RAT]	39.98	1	41	42	722	4.32843e+08	3.33424e+08	3.73169e+08	2.16136e+08	2.08417e+08	1.51513e+08	1.26486e+08	1.18403e+08	468.042	35.76	32	154	459.152	37.39	35	151	355.407	34.04	33	117	195.646	25.89	23	62	232.926	30.2	27	73	164.004	23.78	20	53	195.095	26.56	24	64	147.138	26.75	22	48	1043	114.694	5.33838
P61980	Heterogeneous nuclear ribonucleoprotein K OS=Rattus norvegicus GN=Hnrnpk PE=1 SV=1 - [HNRPK_RAT]	11.02	1	2	3	14	53213748	5.17161e+07	4.60229e+07	3.90816e+07	32947643	0	0	3.93364e+07		0				0			11.0188	11.02	3	11	11.0707	7.56	2	3		0				0				0				0			463	50.9444	5.5415
Q7TPB1	T-complex protein 1 subunit delta OS=Rattus norvegicus GN=Cct4 PE=1 SV=3 - [TCPD_RAT]	11.13	1	3	3	4	0	0	3.0555e+07	4.90053e+06	8.11204e+06	5.88888e+07	80963984	45620962		0				0			6.32494	8.16	2	2		0				0			4.39529	5.38	2	2		0				0			539	58.0628	8.01611
P11232	Thioredoxin OS=Rattus norvegicus GN=Txn PE=1 SV=2 - [THIO_RAT]	20.95	1	2	2	3	0	95608511	127669416	0	1.35804e+08	139831556	1.0503e+08	118475548		0				0				0				0			9.80904	20.95	2	3		0				0				0			105	11.6657	4.91943
P06685	Sodium/potassium-transporting ATPase subunit alpha-1 OS=Rattus norvegicus GN=Atp1a1 PE=1 SV=1 - [AT1A1_RAT]	28.45	1	22	22	207	1.62924e+08	1.34112e+08	1.51846e+08	7.36292e+07	7.36996e+07	4.83986e+07	5.74765e+07	5.21464e+07	128.713	23.46	16	43	116.706	23.56	19	39	91.272	23.17	17	33	54.0529	15.84	12	18	62.0351	15.74	11	20	52.8252	13.29	10	18	58.6478	17.4	12	21	48.2104	21.9	15	15	1023	112.982	5.45264
P13471	40S ribosomal protein S14 OS=Rattus norvegicus GN=Rps14 PE=2 SV=3 - [RS14_RAT]	15.89	1	2	2	8	2.20922e+07	5.47059e+07	54152752	38530024	24427499	0	1.18729e+07	26319588	5.39988	15.89	2	2		0				0			5.5693	15.89	2	2	4.87911	15.89	2	2		0				0			5.08438	15.89	2	2	151	16.2485	10.0522
P10888	Cytochrome c oxidase subunit 4 isoform 1, mitochondrial OS=Rattus norvegicus GN=Cox4i1 PE=1 SV=1 - [COX41_RAT]	31.95	1	6	6	56	3.15703e+08	9.16414e+08	9.46321e+08	3.40344e+08	4.46169e+08	4.62268e+08	2.34184e+08	2.03083e+08	15.5054	31.95	6	6	12.6418	31.36	5	5	9.79476	19.53	3	4	18.3753	31.95	6	7	30.7966	31.95	6	13	11.8082	27.22	5	5	22.8003	31.95	6	9	18.7541	27.22	5	7	169	19.5021	9.43701
P05708	Hexokinase-1 OS=Rattus norvegicus GN=Hk1 PE=1 SV=4 - [HXK1_RAT]	20.37	1	13	15	64	4.12845e+07	3.37686e+07	4.75621e+07	1.78649e+07	2.22659e+07	1.61369e+07	2.27993e+07	10763021	36.0597	12.53	9	12	33.7052	12.64	9	11	26.9074	10.57	7	9	18.4197	4.03	3	6	35.5319	7.84	5	11	18.3154	4.03	3	5	16.9475	5.34	4	5	16.6906	6.43	4	5	918	102.342	6.7124
P85972	Vinculin OS=Rattus norvegicus GN=Vcl PE=1 SV=1 - [VINC_RAT]	60.98	1	53	53	548	1.15188e+08	1.42806e+08	2.21859e+08	1.27549e+08	1.30412e+08	117303164	1.31407e+08	1.18501e+08	186.448	37.05	31	62	174.82	41.37	33	58	218.546	42.4	35	74	239.05	49.81	41	82	212.082	45.22	35	71	202.415	37.15	30	62	215.416	45.68	35	67	209.345	43.81	35	72	1066	116.542	6.0874
P04636	Malate dehydrogenase, mitochondrial OS=Rattus norvegicus GN=Mdh2 PE=1 SV=2 - [MDHM_RAT]	66.27	1	24	24	695	4.46882e+09	3.32623e+09	5.26334e+09	2.6911e+09	2.45601e+09	2.45256e+09	8.65659e+08	2371467393	227.594	64.2	21	70	308.34	61.54	18	97	341.099	61.54	18	109	325.906	64.2	22	103	294.096	61.54	18	90	248.895	61.54	17	75	238.507	62.13	17	75	242.538	61.54	18	76	338	35.6608	8.67529
Q9Z311	Trans-2-enoyl-CoA reductase, mitochondrial OS=Rattus norvegicus GN=Mecr PE=1 SV=1 - [MECR_RAT]	23.86	1	3	3	23	0	2.20367e+07	5.62819e+07	3.91386e+07	0	0	6.21856e+06	1.65487e+07		0				0			17.3545	20.64	2	4	19.4441	20.64	2	10	7.04888	20.64	2	2		0			8.50816	13.14	2	3	17.8518	20.64	2	4	373	40.3013	8.77783
Q9QZA2	Programmed cell death 6-interacting protein OS=Rattus norvegicus GN=Pdcd6ip PE=1 SV=2 - [PDC6I_RAT]	5.84	1	2	2	13	7.28205e+06	1.38445e+06	4.34576e+06	8.04516e+06	3.47681e+06	0	0	0	10.727	5.84	2	4		0			6.7021	5.84	2	2	11.0281	5.84	2	3	14.8544	5.84	2	4		0				0				0			873	96.5705	6.52197
P53987	Monocarboxylate transporter 1 OS=Rattus norvegicus GN=Slc16a1 PE=1 SV=1 - [MOT1_RAT]	10.32	1	3	3	6	1.38973e+06	8.18309e+06	3.63447e+06	0	0	4.19827e+06	0	0	5.90193	7.09	2	2	6.77757	5.87	2	2		0				0							4.94801	5.87	2	2						0			494	53.2034	8.32373
Q9WVK7	Hydroxyacyl-coenzyme A dehydrogenase, mitochondrial OS=Rattus norvegicus GN=Hadh PE=2 SV=1 - [HCDH_RAT]	71.02	1	15	15	603	1968316475	1.0725e+09	2.0891e+09	1.44855e+09	1253569828	1.12873e+09	3.589e+08	1.07876e+09	269.121	64.65	12	103	220.582	64.65	11	84	239.634	68.79	13	75	455.506	67.83	13	172	172.779	66.24	12	62	128.275	64.65	13	41	72.0725	29.94	6	22	125.407	66.24	10	44	314	34.4259	8.76318
Q5XIT9	Methylcrotonoyl-CoA carboxylase beta chain, mitochondrial OS=Rattus norvegicus GN=Mccc2 PE=2 SV=1 - [MCCB_RAT]	40.5	1	15	16	87	7.56237e+07	1.79936e+08	1.30709e+08	1.16342e+08	7.08441e+07	1.15183e+08	8.02514e+07	8.94652e+07	28.8638	20.96	7	9	47.8216	32.15	12	15	30.4364	29.13	10	11	43.7714	29.66	10	14	37.61	31.62	12	13	25.515	20.07	7	8	26.7593	16.16	6	9	26.7452	21.67	8	8	563	61.4784	8.30908
P05544	Serine protease inhibitor A3L OS=Rattus norvegicus GN=Serpina3l PE=1 SV=3 - [SPA3L_RAT]	56.17	1	16	22	270	4.53102e+08	6.61037e+08	4.27652e+08	807583080	363633128	4.77778e+08	275878836	6.50871e+08	70.6362	39.95	14	22	64.0258	45.28	15	20	138.039	41.89	15	45	161.638	46.73	17	50	85.9575	45.76	15	27	111.413	48.18	15	37	70.5745	36.32	13	23	120.056	43.34	14	46	413	46.2481	5.66846
P05197	Elongation factor 2 OS=Rattus norvegicus GN=Eef2 PE=1 SV=4 - [EF2_RAT]	50.93	1	29	29	341	2.18147e+08	9.82312e+07	2.10873e+08	2.10677e+08	1.70862e+08	1.07774e+08	6.18417e+07	6.72518e+07	216.621	41.72	23	72	140.264	31.24	19	43	153.965	42.31	23	49	149.402	39.98	23	48	126.024	32.17	20	37	76.6913	19.7	12	26	72.686	29.37	18	27	113.297	25.99	15	39	858	95.2229	6.82959
P63326	40S ribosomal protein S10 OS=Rattus norvegicus GN=Rps10 PE=2 SV=1 - [RS10_RAT]	14.55	1	2	2	4	3.52845e+07	5.26118e+07	54218047	36417269	0	2.19916e+07	6.78126e+06	4.35647e+07		0				0			5.00807	14.55	2	2		0								0				0			5.18678	14.55	2	2	165	18.9038	10.1548
P97700	Mitochondrial 2-oxoglutarate/malate carrier protein OS=Rattus norvegicus GN=Slc25a11 PE=1 SV=3 - [M2OM_RAT]	27.07	1	7	7	15	1.19827e+08	2.20522e+08	114821694	60681802	1.36859e+08	5.18152e+07	2.44077e+07	42767056		0			20.8829	24.2	6	7	15.0638	12.74	3	5		0			9.63981	11.15	3	3		0				0				0			314	34.2209	9.87646
Q5XI78	2-oxoglutarate dehydrogenase, mitochondrial OS=Rattus norvegicus GN=Ogdh PE=1 SV=1 - [ODO1_RAT]	58.55	1	63	63	1462	1.336e+09	8.72755e+08	1.37588e+09	9.99749e+08	886787362	6.46154e+08	7.61978e+08	3.68125e+08	566.94	54.45	54	189	647.643	52.69	51	213	628.509	54.55	54	207	621.318	52.3	47	195	716.642	55.33	52	223	386.031	45.36	43	130	451.798	47.51	42	151	463.942	48.97	46	154	1023	116.221	6.771
O88637	Ethanolamine-phosphate cytidylyltransferase OS=Rattus norvegicus GN=Pcyt2 PE=1 SV=1 - [PCY2_RAT]	10.64	1	3	3	10	0	47627430	4.70754e+07	14956015	3.41865e+07	52427512	43205394	5.89712e+07		0				0			5.34556	7.67	2	2	5.09601	7.67	2	2	5.85296	7.67	2	2	5.61211	7.67	2	2		0			4.57008	5.2	2	2	404	45.1915	6.66846
P30349	Leukotriene A-4 hydrolase OS=Rattus norvegicus GN=Lta4h PE=2 SV=2 - [LKHA4_RAT]	4.92	1	2	2	4	5.13086e+06	0	10404479	2177538	0	0	0	0	5.57391	4.92	2	2		0			5.36625	4.92	2	2		0				0				0				0				0			610	69.1321	6.03662
P63029	Translationally-controlled tumor protein OS=Rattus norvegicus GN=Tpt1 PE=1 SV=1 - [TCTP_RAT]	48.84	1	4	4	15	8.66272e+07	4.78859e+07	8.5278e+07	1.35694e+08	7.78573e+07	40786826	0	3.09049e+07		0			7.9627	15.7	2	3		0			7.61807	15.7	2	3	16.2258	43.02	3	7		0							5.58741	13.95	2	2	172	19.4496	4.85596
Q63798	Proteasome activator complex subunit 2 OS=Rattus norvegicus GN=Psme2 PE=2 SV=3 - [PSME2_RAT]	34.03	1	5	5	7	33000808	2.45368e+07	15690080	4.05279e+07	1.3403e+07	20104257	0	0		0			6.22907	16.39	2	2	5.1443	13.45	2	2	8.04581	23.53	3	3		0				0				0				0			238	26.84	5.71924
P13803	Electron transfer flavoprotein subunit alpha, mitochondrial OS=Rattus norvegicus GN=Etfa PE=1 SV=4 - [ETFA_RAT]	70.87	1	20	20	519	3.15154e+09	2.16149e+09	2961602220	3.35458e+09	4.04463e+09	2.45212e+09	8.49781e+08	2.37865e+09	166.174	66.07	15	50	199.652	63.06	15	58	240.321	63.06	16	76	264.953	60.06	15	83	218.049	66.07	16	64	230.64	63.06	17	69	153.85	58.26	15	47	234.118	66.07	18	72	333	34.9295	8.38232
P62271	40S ribosomal protein S18 OS=Rattus norvegicus GN=Rps18 PE=1 SV=3 - [RS18_RAT]	44.74	1	8	9	35	2.5626e+07	43936259	5.59595e+07	4.67482e+07	3.73173e+07	44747147	2.15672e+07	3.89468e+07	11.3398	31.58	5	5		0				0			19.0808	42.76	7	8	18.4024	36.84	6	9	4.26314	11.18	2	2	9.13946	22.37	3	4	11.6813	29.61	5	7	152	17.7079	10.9897
Q5XIN6	LETM1 and EF-hand domain-containing protein 1, mitochondrial OS=Rattus norvegicus GN=Letm1 PE=1 SV=1 - [LETM1_RAT]	5.55	1	2	2	2	18151942	7.75961e+06	1.14324e+07	5585363	1.7927e+06	6.57379e+06	0	0		0				0				0				0			5.09328	5.55	2	2		0				0				0			739	83.0079	6.59521
Q5XIH7	Prohibitin-2 OS=Rattus norvegicus GN=Phb2 PE=1 SV=1 - [PHB2_RAT]	45.15	1	11	11	53	1.98969e+08	8.68866e+07	1.38471e+08	4.55342e+07	7.11737e+07	2.80528e+07	0	4.25977e+07	34.8963	36.79	9	11	22.2271	24.75	6	8	28.9938	38.46	9	10	14.0397	19.73	5	5	23.6953	22.41	5	9	10.8615	12.37	3	4		0			16.3121	17.39	4	6	299	33.2919	9.83252
Q5XHZ0	Heat shock protein 75 kDa, mitochondrial OS=Rattus norvegicus GN=Trap1 PE=1 SV=1 - [TRAP1_RAT]	23.23	1	12	13	99	4.41529e+08	4.12066e+08	5.78319e+08	5.04025e+08	6.85275e+08	2.91515e+08	2.02285e+08	2.38205e+08	32.813	9.49	5	10	47.3599	17.14	8	15	46.9352	15.01	7	14	34.9333	15.16	7	11	42.7634	13.74	8	14	23.6073	8.07	4	7	29.8552	11.19	6	10	49.6497	19.55	10	18	706	80.4108	7.03467
P05545	Serine protease inhibitor A3K OS=Rattus norvegicus GN=Serpina3k PE=1 SV=3 - [SPA3K_RAT]	54.81	1	14	20	307	4.38842e+08	6.61037e+08	4.52365e+08	807583080	363633128	4.99246e+08	3.02669e+08	677422633	113.099	42.31	15	34	93.8532	52.4	15	32	142.784	44.71	15	41	148.774	44.71	15	43	150.683	44.71	17	43	123.059	44.71	15	35	106.254	43.75	15	34	155.816	42.31	16	45	416	46.5321	5.43994
Q66HD0	Endoplasmin OS=Rattus norvegicus GN=Hsp90b1 PE=1 SV=2 - [ENPL_RAT]	21.14	1	12	14	68	1.58913e+08	1.27004e+08	2.07758e+08	1.9806e+08	1.95861e+08	8.06184e+07	8.50323e+07	53237768	39.9872	16.92	11	16	24.6772	7.09	6	9	33.0567	12.56	9	11	20.2809	6.84	6	7	7.96563	4.23	3	3	16.9168	5.97	5	6	15.1685	5.47	5	5	30.4873	11.44	8	11	804	92.7134	4.80518
Q9R1Z0	Voltage-dependent anion-selective channel protein 3 OS=Rattus norvegicus GN=Vdac3 PE=1 SV=2 - [VDAC3_RAT]	23.67	1	4	5	19	3.90038e+08	1.65642e+08	1.9222e+08	2.11834e+08	317111054	1.25848e+08	54230204	1.85757e+08		0			14.0477	23.67	5	5		0				0				0			10.2321	10.6	2	4		0				0			283	30.7784	8.70459
Q09073	ADP/ATP translocase 2 OS=Rattus norvegicus GN=Slc25a5 PE=1 SV=3 - [ADT2_RAT]	35.57	1	3	11	263	1.12835e+09	2.19406e+09	1.28696e+09	4.41092e+08	9.85586e+08	5.30228e+08	3.15824e+08	4.44014e+08	172.411	34.9	10	61	276.096	34.23	9	94		0				0				0				0				0				0			298	32.8801	9.72998
[truncated: 525 more rows]
[truncated: 24 more columns]

## Sheet: Supplemental Table 4
SUPPLEMENTAL TABLE 4 - Corrected Data for AAC and AAC+2ME groups
Colour Legend for log2 ratios
[truncated: 580 more rows]
[truncated: 24 more columns]
